# Supplementary material for: Stability of healthy subgingival microbiome across space and time
Source: Sci Rep. 2021 Dec 14;11:23987. doi: 10.1038/s41598-021-03479-2 (PMC8671439; doi:10.1038/s41598-021-03479-2)
Supplement: Supplementary file 2 — Supplementary Information 2. [file 41598_2021_3479_MOESM2_ESM.csv]

Data file containing all relevant clinical metadata used in this study including subject, time, and sampling site
Sample	Subject	Global_Health	Smoke	Visit	Month	Time	Site_Number	Site	Probe_Depth	Gingival_Margin	Plaque_Index	Bleeding	Clinical_Attachment_Loss	Run	Tooth_Site	Tooth	Tooth_Type	Quadrant	Tooth_Location	Molar
AA.1.01	AA	Diseased	Smoker	1	0	AA1	1	AA01	3	0	0	u	3	Pool3	6D	6	Canine	Up_R	Front	Non-Molar
AA.1.02	AA	Diseased	Smoker	1	0	AA1	2	AA02	7	0	1	u	7	Pool3	12Df	12	Pre_Molar	Up_L	Back	Non-Molar
AA.1.03	AA	Diseased	Smoker	1	0	AA1	3	AA03	3	-3	1	u	0	Pool3	18Df	18	Molar	Low_L	Back	Molar
AA.1.04	AA	Diseased	Smoker	1	0	AA1	4	AA04	4	-3	0	u	1	Pool3	18MF	18	Molar	Low_L	Back	Molar
AA.1.05	AA	Diseased	Smoker	1	0	AA1	5	AA05	4	-3	0	u	1	Pool3	19Df	19	Molar	Low_L	Back	Molar
AA.1.06	AA	Diseased	Smoker	1	0	AA1	6	AA06	5	-3	0	u	2	Pool3	19Mf	19	Molar	Low_L	Back	Molar
AA.1.07	AA	Diseased	Smoker	1	0	AA1	7	AA07	3	-2	0	u	1	Pool3	21D	21	Pre_Molar	Low_L	Back	Non-Molar
AA.1.08	AA	Diseased	Smoker	1	0	AA1	8	AA08	3	-3	0	u	0	Pool3	22D	22	Canine	Low_L	Front	Non-Molar
AA.1.10	AA	Diseased	Smoker	1	0	AA1	10	AA10	4	-2	0	u	2	Pool3	29M	29	Pre_Molar	Low_R	Back	Non-Molar
AA.1.11	AA	Diseased	Smoker	1	0	AA1	11	AA11	4	-2	0	u	2	Pool3	29D	29	Pre_Molar	Low_R	Back	Non-Molar
AA.1.12	AA	Diseased	Smoker	1	0	AA1	12	AA12	5	-1	1	u	4	Pool3	30M	30	Molar	Low_R	Back	Molar
AA.1.13	AA	Diseased	Smoker	1	0	AA1	13	AA13	4	-2	0	u	2	Pool3	22M	22	Canine	Low_L	Front	Non-Molar
AA.1.14	AA	Diseased	Smoker	1	0	AA1	14	AA14	3	-3	0	u	0	Pool3	24D	24	Incisor	Low_L	Front	Non-Molar
AA.2.01	AA	Diseased	Smoker	2	3	AA2	1	AA01	3	-1	1	u	2	Pool3	6D	6	Canine	Up_R	Front	Non-Molar
AA.2.02	AA	Diseased	Smoker	2	3	AA2	2	AA02	6	2	1	u	8	Pool3	12Df	12	Pre_Molar	Up_L	Back	Non-Molar
AA.2.03	AA	Diseased	Smoker	2	3	AA2	3	AA03	3	-2	0	u	1	Pool3	18Df	18	Molar	Low_L	Back	Molar
AA.2.04	AA	Diseased	Smoker	2	3	AA2	4	AA04	6	-2	0	u	4	Pool3	18MF	18	Molar	Low_L	Back	Molar
AA.2.05	AA	Diseased	Smoker	2	3	AA2	5	AA05	4	-2	1	u	2	Pool3	19Df	19	Molar	Low_L	Back	Molar
AA.2.06	AA	Diseased	Smoker	2	3	AA2	6	AA06	6	-2	0	u	4	Pool3	19Mf	19	Molar	Low_L	Back	Molar
AA.2.07	AA	Diseased	Smoker	2	3	AA2	7	AA07	3	-2	1	u	1	Pool3	21D	21	Pre_Molar	Low_L	Back	Non-Molar
AA.2.08	AA	Diseased	Smoker	2	3	AA2	8	AA08	3	-3	0	u	0	Pool3	22D	22	Canine	Low_L	Front	Non-Molar
AA.2.09	AA	Diseased	Smoker	2	3	AA2	9	AA09	5	1	0	u	6	Pool3	28M	28	Pre_Molar	Low_R	Back	Non-Molar
AA.2.10	AA	Diseased	Smoker	2	3	AA2	10	AA10	4	-2	0	u	2	Pool3	29M	29	Pre_Molar	Low_R	Back	Non-Molar
AA.2.11	AA	Diseased	Smoker	2	3	AA2	11	AA11	4	0	0	u	4	Pool3	29D	29	Pre_Molar	Low_R	Back	Non-Molar
AA.2.12	AA	Diseased	Smoker	2	3	AA2	12	AA12	5	-1	0	u	4	Pool3	30M	30	Molar	Low_R	Back	Molar
AA.2.13	AA	Diseased	Smoker	2	3	AA2	13	AA13	5	0	0	u	5	Pool3	22M	22	Canine	Low_L	Front	Non-Molar
AA.2.14	AA	Diseased	Smoker	2	3	AA2	14	AA14	3	-3	1	u	0	Pool3	24D	24	Incisor	Low_L	Front	Non-Molar
AA.3.01	AA	Diseased	Smoker	3	6	AA3	1	AA01	3	0	0	y	3	Pool3	6D	6	Canine	Up_R	Front	Non-Molar
AA.3.02	AA	Diseased	Smoker	3	6	AA3	2	AA02	6	2	1	n	8	Pool3	12Df	12	Pre_Molar	Up_L	Back	Non-Molar
AA.3.03	AA	Diseased	Smoker	3	6	AA3	3	AA03	4	-3	2	y	1	Pool3	18Df	18	Molar	Low_L	Back	Molar
AA.3.04	AA	Diseased	Smoker	3	6	AA3	4	AA04	4	-3	1	y	1	Pool3	18MF	18	Molar	Low_L	Back	Molar
AA.3.05	AA	Diseased	Smoker	3	6	AA3	5	AA05	4	-2	2	y	2	Pool3	19Df	19	Molar	Low_L	Back	Molar
AA.3.06	AA	Diseased	Smoker	3	6	AA3	6	AA06	4	-2	1	n	2	Pool3	19Mf	19	Molar	Low_L	Back	Molar
AA.3.07	AA	Diseased	Smoker	3	6	AA3	7	AA07	3	-2	0	n	1	Pool3	21D	21	Pre_Molar	Low_L	Back	Non-Molar
AA.3.08	AA	Diseased	Smoker	3	6	AA3	8	AA08	3	-3	1	n	0	Pool3	22D	22	Canine	Low_L	Front	Non-Molar
AA.3.09	AA	Diseased	Smoker	3	6	AA3	9	AA09	4	3	0	n	7	Pool3	28M	28	Pre_Molar	Low_R	Back	Non-Molar
AA.3.10	AA	Diseased	Smoker	3	6	AA3	10	AA10	4	-1	0	n	3	Pool3	29M	29	Pre_Molar	Low_R	Back	Non-Molar
AA.3.11	AA	Diseased	Smoker	3	6	AA3	11	AA11	4	1	1	y	5	Pool3	29D	29	Pre_Molar	Low_R	Back	Non-Molar
AA.3.12	AA	Diseased	Smoker	3	6	AA3	12	AA12	5	-1	1	y	4	Pool3	30M	30	Molar	Low_R	Back	Molar
AA.3.13	AA	Diseased	Smoker	3	6	AA3	13	AA13	4	-2	0	y	2	Pool3	22M	22	Canine	Low_L	Front	Non-Molar
AA.3.14	AA	Diseased	Smoker	3	6	AA3	14	AA14	3	-3	1	y	0	Pool3	24D	24	Incisor	Low_L	Front	Non-Molar
AA.4.02	AA	Diseased	Smoker	4	12	AA4	2	AA02	5	3	0	y	8	Pool3	12Df	12	Pre_Molar	Up_L	Back	Non-Molar
AA.4.03	AA	Diseased	Smoker	4	12	AA4	3	AA03	3	-3	2	n	0	Pool3	18Df	18	Molar	Low_L	Back	Molar
AA.4.04	AA	Diseased	Smoker	4	12	AA4	4	AA04	3	-3	1	y	0	Pool3	18MF	18	Molar	Low_L	Back	Molar
AA.4.05	AA	Diseased	Smoker	4	12	AA4	5	AA05	4	-3	1	y	1	Pool3	19Df	19	Molar	Low_L	Back	Molar
AA.4.06	AA	Diseased	Smoker	4	12	AA4	6	AA06	4	-2	1	n	2	Pool3	19Mf	19	Molar	Low_L	Back	Molar
AA.4.07	AA	Diseased	Smoker	4	12	AA4	7	AA07	4	-3	0	y	1	Pool3	21D	21	Pre_Molar	Low_L	Back	Non-Molar
AA.4.08	AA	Diseased	Smoker	4	12	AA4	8	AA08	3	-3	0	y	0	Pool3	22D	22	Canine	Low_L	Front	Non-Molar
AA.4.09	AA	Diseased	Smoker	4	12	AA4	9	AA09	3	3	1	y	6	Pool3	28M	28	Pre_Molar	Low_R	Back	Non-Molar
AA.4.10	AA	Diseased	Smoker	4	12	AA4	10	AA10	2	2	2	n	4	Pool3	29M	29	Pre_Molar	Low_R	Back	Non-Molar
AA.4.11	AA	Diseased	Smoker	4	12	AA4	11	AA11	2	2	1	y	4	Pool3	29D	29	Pre_Molar	Low_R	Back	Non-Molar
AA.4.12	AA	Diseased	Smoker	4	12	AA4	12	AA12	3	3	2	y	6	Pool3	30M	30	Molar	Low_R	Back	Molar
AA.4.13	AA	Diseased	Smoker	4	12	AA4	13	AA13	4	0	1	y	4	Pool3	22M	22	Canine	Low_L	Front	Non-Molar
AA.4.14	AA	Diseased	Smoker	4	12	AA4	14	AA14	3	-2	1	y	1	Pool3	24D	24	Incisor	Low_L	Front	Non-Molar
AB.1.01	AB	Healthy	Non_Smoker	1	0	AB1	1	AB01	3	-3	0	u	0	Pool1	3MF	3	Molar	Up_R	Back	Molar
AB.1.02	AB	Healthy	Non_Smoker	1	0	AB1	2	AB02	3	-3	0	u	0	Pool1	4DB	4	Pre_Molar	Up_R	Back	Non-Molar
AB.1.03	AB	Healthy	Non_Smoker	1	0	AB1	3	AB03	3	-3	0	u	0	Pool1	4MB	4	Pre_Molar	Up_R	Back	Non-Molar
AB.1.04	AB	Healthy	Non_Smoker	1	0	AB1	4	AB04	3	-3	0	u	0	Pool1	5DB	5	Pre_Molar	Up_R	Back	Non-Molar
AB.1.05	AB	Healthy	Non_Smoker	1	0	AB1	5	AB05	3	-3	0	u	0	Pool1	5MB	5	Pre_Molar	Up_R	Back	Non-Molar
AB.1.06	AB	Healthy	Non_Smoker	1	0	AB1	6	AB06	2	-2	0	u	0	Pool1	6DB	6	Canine	Up_R	Front	Non-Molar
AB.1.07	AB	Healthy	Non_Smoker	1	0	AB1	7	AB07	2	-2	0	u	0	Pool1	8MF	8	Incisor	Up_R	Front	Non-Molar
AB.1.08	AB	Healthy	Non_Smoker	1	0	AB1	8	AB08	2	-2	0	u	0	Pool1	12MB	12	Pre_Molar	Up_L	Back	Non-Molar
AB.1.09	AB	Healthy	Non_Smoker	1	0	AB1	9	AB09	2	-2	0	u	0	Pool1	19MB	19	Molar	Low_L	Back	Molar
AB.1.10	AB	Healthy	Non_Smoker	1	0	AB1	10	AB10	3	-3	0	u	0	Pool1	20MB	20	Pre_Molar	Low_L	Back	Non-Molar
AB.1.11	AB	Healthy	Non_Smoker	1	0	AB1	11	AB11	3	-3	0	u	0	Pool1	29MB	29	Pre_Molar	Low_R	Back	Non-Molar
AB.1.12	AB	Healthy	Non_Smoker	1	0	AB1	12	AB12	3	-3	0	u	0	Pool1	29DB	29	Pre_Molar	Low_R	Back	Non-Molar
AB.1.13	AB	Healthy	Non_Smoker	1	0	AB1	13	AB13	3	-3	0	u	0	Pool1	30MB	30	Molar	Low_R	Back	Molar
AB.1.14	AB	Healthy	Non_Smoker	1	0	AB1	14	AB14	2	-2	0	u	0	Pool1	7MF	7	Incisor	Up_R	Front	Non-Molar
AB.1.15	AB	Healthy	Non_Smoker	1	0	AB1	15	AB15	2	-2	0	u	0	Pool1	8MF	8	Incisor	Up_R	Front	Non-Molar
AB.1.16	AB	Healthy	Non_Smoker	1	0	AB1	16	AB16	2	-2	0	u	0	Pool1	25MB	25	Incisor	Low_R	Front	Non-Molar
AB.2.01	AB	Healthy	Non_Smoker	2	3	AB2	1	AB01	3	-3	0	u	0	Pool1	3MF	3	Molar	Up_R	Back	Molar
AB.2.02	AB	Healthy	Non_Smoker	2	3	AB2	2	AB02	3	-3	0	u	0	Pool1	4DB	4	Pre_Molar	Up_R	Back	Non-Molar
AB.2.03	AB	Healthy	Non_Smoker	2	3	AB2	3	AB03	2	-2	0	u	0	Pool1	4MB	4	Pre_Molar	Up_R	Back	Non-Molar
AB.2.04	AB	Healthy	Non_Smoker	2	3	AB2	4	AB04	3	-3	0	u	0	Pool1	5DB	5	Pre_Molar	Up_R	Back	Non-Molar
AB.2.05	AB	Healthy	Non_Smoker	2	3	AB2	5	AB05	3	-3	0	u	0	Pool1	5MB	5	Pre_Molar	Up_R	Back	Non-Molar
AB.2.06	AB	Healthy	Non_Smoker	2	3	AB2	6	AB06	3	-3	0	u	0	Pool1	6DB	6	Canine	Up_R	Front	Non-Molar
AB.2.07	AB	Healthy	Non_Smoker	2	3	AB2	7	AB07	2	-2	0	u	0	Pool1	8MF	8	Incisor	Up_R	Front	Non-Molar
AB.2.08	AB	Healthy	Non_Smoker	2	3	AB2	8	AB08	2	-2	0	u	0	Pool1	12MB	12	Pre_Molar	Up_L	Back	Non-Molar
AB.2.09	AB	Healthy	Non_Smoker	2	3	AB2	9	AB09	3	-3	0	u	0	Pool1	19MB	19	Molar	Low_L	Back	Molar
AB.2.10	AB	Healthy	Non_Smoker	2	3	AB2	10	AB10	3	-3	0	u	0	Pool1	20MB	20	Pre_Molar	Low_L	Back	Non-Molar
AB.2.11	AB	Healthy	Non_Smoker	2	3	AB2	11	AB11	3	-3	0	u	0	Pool1	29MB	29	Pre_Molar	Low_R	Back	Non-Molar
AB.2.12	AB	Healthy	Non_Smoker	2	3	AB2	12	AB12	3	-3	0	u	0	Pool1	29DB	29	Pre_Molar	Low_R	Back	Non-Molar
AB.2.13	AB	Healthy	Non_Smoker	2	3	AB2	13	AB13	3	-3	0	u	0	Pool1	30MB	30	Molar	Low_R	Back	Molar
AB.2.14	AB	Healthy	Non_Smoker	2	3	AB2	14	AB14	2	-2	0	u	0	Pool1	7MF	7	Incisor	Up_R	Front	Non-Molar
AB.2.15	AB	Healthy	Non_Smoker	2	3	AB2	15	AB15	2	-2	0	u	0	Pool1	8MF	8	Incisor	Up_R	Front	Non-Molar
AB.2.16	AB	Healthy	Non_Smoker	2	3	AB2	16	AB16	2	-2	0	u	0	Pool1	25MB	25	Incisor	Low_R	Front	Non-Molar
AB.3.01	AB	Healthy	Non_Smoker	3	6	AB3	1	AB01	3	-3	1	n	0	Pool1	3MF	3	Molar	Up_R	Back	Molar
AB.3.02	AB	Healthy	Non_Smoker	3	6	AB3	2	AB02	3	-3	0	n	0	Pool1	4DB	4	Pre_Molar	Up_R	Back	Non-Molar
AB.3.03	AB	Healthy	Non_Smoker	3	6	AB3	3	AB03	3	-3	0	n	0	Pool1	4MB	4	Pre_Molar	Up_R	Back	Non-Molar
AB.3.04	AB	Healthy	Non_Smoker	3	6	AB3	4	AB04	3	-3	0	n	0	Pool1	5DB	5	Pre_Molar	Up_R	Back	Non-Molar
AB.3.05	AB	Healthy	Non_Smoker	3	6	AB3	5	AB05	3	-3	0	n	0	Pool1	5MB	5	Pre_Molar	Up_R	Back	Non-Molar
AB.3.06	AB	Healthy	Non_Smoker	3	6	AB3	6	AB06	2	-2	0	n	0	Pool1	6DB	6	Canine	Up_R	Front	Non-Molar
AB.3.07	AB	Healthy	Non_Smoker	3	6	AB3	7	AB07	2	-2	0	n	0	Pool1	8MF	8	Incisor	Up_R	Front	Non-Molar
AB.3.08	AB	Healthy	Non_Smoker	3	6	AB3	8	AB08	2	-2	0	n	0	Pool1	12MB	12	Pre_Molar	Up_L	Back	Non-Molar
AB.3.09	AB	Healthy	Non_Smoker	3	6	AB3	9	AB09	3	-3	0	n	0	Pool1	19MB	19	Molar	Low_L	Back	Molar
AB.3.10	AB	Healthy	Non_Smoker	3	6	AB3	10	AB10	3	-3	2	n	0	Pool1	20MB	20	Pre_Molar	Low_L	Back	Non-Molar
AB.3.11	AB	Healthy	Non_Smoker	3	6	AB3	11	AB11	3	-3	0	n	0	Pool1	29MB	29	Pre_Molar	Low_R	Back	Non-Molar
AB.3.12	AB	Healthy	Non_Smoker	3	6	AB3	12	AB12	3	-3	0	n	0	Pool1	29DB	29	Pre_Molar	Low_R	Back	Non-Molar
AB.3.13	AB	Healthy	Non_Smoker	3	6	AB3	13	AB13	3	-3	0	n	0	Pool1	30MB	30	Molar	Low_R	Back	Molar
AB.3.14	AB	Healthy	Non_Smoker	3	6	AB3	14	AB14	2	-2	0	n	0	Pool1	7MF	7	Incisor	Up_R	Front	Non-Molar
AB.3.15	AB	Healthy	Non_Smoker	3	6	AB3	15	AB15	2	-2	0	n	0	Pool1	8MF	8	Incisor	Up_R	Front	Non-Molar
AB.3.16	AB	Healthy	Non_Smoker	3	6	AB3	16	AB16	2	-2	0	n	0	Pool1	25MB	25	Incisor	Low_R	Front	Non-Molar
AB.4.01	AB	Healthy	Non_Smoker	4	12	AB4	1	AB01	3	-3	0	y	0	Pool1	3MF	3	Molar	Up_R	Back	Molar
AB.4.02	AB	Healthy	Non_Smoker	4	12	AB4	2	AB02	2	-2	0	n	0	Pool1	4DB	4	Pre_Molar	Up_R	Back	Non-Molar
AB.4.03	AB	Healthy	Non_Smoker	4	12	AB4	3	AB03	3	-3	0	n	0	Pool1	4MB	4	Pre_Molar	Up_R	Back	Non-Molar
AB.4.04	AB	Healthy	Non_Smoker	4	12	AB4	4	AB04	3	-3	0	n	0	Pool1	5DB	5	Pre_Molar	Up_R	Back	Non-Molar
AB.4.05	AB	Healthy	Non_Smoker	4	12	AB4	5	AB05	3	-3	0	y	0	Pool1	5MB	5	Pre_Molar	Up_R	Back	Non-Molar
AB.4.06	AB	Healthy	Non_Smoker	4	12	AB4	6	AB06	2	-2	0	n	0	Pool1	6DB	6	Canine	Up_R	Front	Non-Molar
AB.4.07	AB	Healthy	Non_Smoker	4	12	AB4	7	AB07	2	-2	0	n	0	Pool1	8MF	8	Incisor	Up_R	Front	Non-Molar
AB.4.08	AB	Healthy	Non_Smoker	4	12	AB4	8	AB08	3	-3	0	n	0	Pool1	12MB	12	Pre_Molar	Up_L	Back	Non-Molar
AB.4.09	AB	Healthy	Non_Smoker	4	12	AB4	9	AB09	3	-3	0	n	0	Pool1	19MB	19	Molar	Low_L	Back	Molar
AB.4.10	AB	Healthy	Non_Smoker	4	12	AB4	10	AB10	3	-3	0	n	0	Pool1	20MB	20	Pre_Molar	Low_L	Back	Non-Molar
AB.4.11	AB	Healthy	Non_Smoker	4	12	AB4	11	AB11	4	-4	0	n	0	Pool1	29MB	29	Pre_Molar	Low_R	Back	Non-Molar
AB.4.12	AB	Healthy	Non_Smoker	4	12	AB4	12	AB12	3	-3	0	y	0	Pool1	29DB	29	Pre_Molar	Low_R	Back	Non-Molar
AB.4.13	AB	Healthy	Non_Smoker	4	12	AB4	13	AB13	3	-3	0	n	0	Pool1	30MB	30	Molar	Low_R	Back	Molar
AB.4.14	AB	Healthy	Non_Smoker	4	12	AB4	14	AB14	2	-2	0	n	0	Pool1	7MF	7	Incisor	Up_R	Front	Non-Molar
AB.4.15	AB	Healthy	Non_Smoker	4	12	AB4	15	AB15	2	-2	0	n	0	Pool1	8MF	8	Incisor	Up_R	Front	Non-Molar
AB.4.16	AB	Healthy	Non_Smoker	4	12	AB4	16	AB16	2	-2	0	n	0	Pool1	25MB	25	Incisor	Low_R	Front	Non-Molar
AC.1.01	AC	Healthy	Non_Smoker	1	0	AC1	1	AC01	3	-3	0	u	0	Combined 1/2	2MB	2	Molar	Up_R	Back	Molar
AC.1.02	AC	Healthy	Non_Smoker	1	0	AC1	2	AC02	3	-3	0	u	0	Combined 1/2	3MB	3	Molar	Up_R	Back	Molar
AC.1.03	AC	Healthy	Non_Smoker	1	0	AC1	3	AC03	3	-3	0	u	0	Combined 1/2	4MB	4	Pre_Molar	Up_R	Back	Non-Molar
AC.1.04	AC	Healthy	Non_Smoker	1	0	AC1	4	AC04	3	-3	0	u	0	Combined 1/2	5MB	5	Pre_Molar	Up_R	Back	Non-Molar
AC.1.05	AC	Healthy	Non_Smoker	1	0	AC1	5	AC05	2	-2	0	u	0	Combined 1/2	6MB	6	Canine	Up_R	Front	Non-Molar
AC.1.06	AC	Healthy	Non_Smoker	1	0	AC1	6	AC06	3	-3	0	u	0	Combined 1/2	12MB	12	Pre_Molar	Up_L	Back	Non-Molar
AC.1.07	AC	Healthy	Non_Smoker	1	0	AC1	7	AC07	3	-3	0	u	0	Combined 1/2	13MB	13	Pre_Molar	Up_L	Back	Non-Molar
AC.1.08	AC	Healthy	Non_Smoker	1	0	AC1	8	AC08	3	-3	0	u	0	Combined 1/2	14MB	14	Molar	Up_L	Back	Molar
AC.1.09	AC	Healthy	Non_Smoker	1	0	AC1	9	AC09	3	-3	0	u	0	Combined 1/2	15MB	15	Molar	Up_L	Back	Molar
AC.1.10	AC	Healthy	Non_Smoker	1	0	AC1	10	AC10	3	-3	0	u	0	Combined 1/2	11MB	11	Canine	Up_L	Front	Non-Molar
AC.1.11	AC	Healthy	Non_Smoker	1	0	AC1	11	AC11	3	-3	0	u	0	Combined 1/2	11DB	11	Canine	Up_L	Front	Non-Molar
AC.1.12	AC	Healthy	Non_Smoker	1	0	AC1	12	AC12	2	-2	0	u	0	Combined 1/2	19MB	19	Molar	Low_L	Back	Molar
AC.1.13	AC	Healthy	Non_Smoker	1	0	AC1	13	AC13	3	-3	0	u	0	Combined 1/2	30MB	30	Molar	Low_R	Back	Molar
AC.2.01	AC	Healthy	Non_Smoker	2	3	AC2	1	AC01	3	-3	0	u	0	Combined 1/2	2MB	2	Molar	Up_R	Back	Molar
AC.2.02	AC	Healthy	Non_Smoker	2	3	AC2	2	AC02	3	-3	0	u	0	Combined 1/2	3MB	3	Molar	Up_R	Back	Molar
AC.2.03	AC	Healthy	Non_Smoker	2	3	AC2	3	AC03	3	-3	0	u	0	Combined 1/2	4MB	4	Pre_Molar	Up_R	Back	Non-Molar
AC.2.04	AC	Healthy	Non_Smoker	2	3	AC2	4	AC04	3	-3	0	u	0	Combined 1/2	5MB	5	Pre_Molar	Up_R	Back	Non-Molar
AC.2.05	AC	Healthy	Non_Smoker	2	3	AC2	5	AC05	3	-3	0	u	0	Combined 1/2	6MB	6	Canine	Up_R	Front	Non-Molar
AC.2.06	AC	Healthy	Non_Smoker	2	3	AC2	6	AC06	3	-3	0	u	0	Combined 1/2	12MB	12	Pre_Molar	Up_L	Back	Non-Molar
AC.2.07	AC	Healthy	Non_Smoker	2	3	AC2	7	AC07	3	-3	0	u	0	Combined 1/2	13MB	13	Pre_Molar	Up_L	Back	Non-Molar
AC.2.08	AC	Healthy	Non_Smoker	2	3	AC2	8	AC08	3	-3	0	u	0	Combined 1/2	14MB	14	Molar	Up_L	Back	Molar
AC.2.09	AC	Healthy	Non_Smoker	2	3	AC2	9	AC09	3	-3	0	u	0	Combined 1/2	15MB	15	Molar	Up_L	Back	Molar
AC.2.10	AC	Healthy	Non_Smoker	2	3	AC2	10	AC10	3	-3	0	u	0	Combined 1/2	11MB	11	Canine	Up_L	Front	Non-Molar
AC.2.11	AC	Healthy	Non_Smoker	2	3	AC2	11	AC11	3	-3	0	u	0	Combined 1/2	11DB	11	Canine	Up_L	Front	Non-Molar
AC.2.12	AC	Healthy	Non_Smoker	2	3	AC2	12	AC12	3	-3	0	u	0	Combined 1/2	19MB	19	Molar	Low_L	Back	Molar
AC.2.13	AC	Healthy	Non_Smoker	2	3	AC2	13	AC13	4	-3	0	u	1	Combined 1/2	30MB	30	Molar	Low_R	Back	Molar
AC.3.01	AC	Healthy	Non_Smoker	3	6	AC3	1	AC01	3	-3	0	n	0	Combined 1/2	2MB	2	Molar	Up_R	Back	Molar
AC.3.02	AC	Healthy	Non_Smoker	3	6	AC3	2	AC02	3	-3	0	n	0	Combined 1/2	3MB	3	Molar	Up_R	Back	Molar
AC.3.03	AC	Healthy	Non_Smoker	3	6	AC3	3	AC03	3	-3	0	n	0	Combined 1/2	4MB	4	Pre_Molar	Up_R	Back	Non-Molar
AC.3.04	AC	Healthy	Non_Smoker	3	6	AC3	4	AC04	3	-3	1	n	0	Combined 1/2	5MB	5	Pre_Molar	Up_R	Back	Non-Molar
AC.3.05	AC	Healthy	Non_Smoker	3	6	AC3	5	AC05	3	-3	1	n	0	Combined 1/2	6MB	6	Canine	Up_R	Front	Non-Molar
AC.3.06	AC	Healthy	Non_Smoker	3	6	AC3	6	AC06	4	-3	2	n	1	Combined 1/2	12MB	12	Pre_Molar	Up_L	Back	Non-Molar
AC.3.07	AC	Healthy	Non_Smoker	3	6	AC3	7	AC07	3	-3	2	n	0	Combined 1/2	13MB	13	Pre_Molar	Up_L	Back	Non-Molar
AC.3.08	AC	Healthy	Non_Smoker	3	6	AC3	8	AC08	3	-3	1	n	0	Combined 1/2	14MB	14	Molar	Up_L	Back	Molar
AC.3.09	AC	Healthy	Non_Smoker	3	6	AC3	9	AC09	3	-3	2	y	0	Combined 1/2	15MB	15	Molar	Up_L	Back	Molar
AC.3.10	AC	Healthy	Non_Smoker	3	6	AC3	10	AC10	2	-2	0	n	0	Combined 1/2	11MB	11	Canine	Up_L	Front	Non-Molar
AC.3.11	AC	Healthy	Non_Smoker	3	6	AC3	11	AC11	3	-3	2	y	0	Combined 1/2	11DB	11	Canine	Up_L	Front	Non-Molar
AC.3.12	AC	Healthy	Non_Smoker	3	6	AC3	12	AC12	3	-3	0	n	0	Combined 1/2	19MB	19	Molar	Low_L	Back	Molar
AC.3.13	AC	Healthy	Non_Smoker	3	6	AC3	13	AC13	3	-3	0	n	0	Combined 1/2	30MB	30	Molar	Low_R	Back	Molar
AD.1.01	AD	Diseased	Non_Smoker	1	0	AD1	1	AD01	5	2	0	u	7	Pool3	7DF	7	Incisor	Up_R	Front	Non-Molar
AD.1.02	AD	Diseased	Non_Smoker	1	0	AD1	2	AD02	6	4	1	u	10	Pool3	13DF	13	Pre_Molar	Up_L	Back	Non-Molar
AD.1.03	AD	Diseased	Non_Smoker	1	0	AD1	3	AD03	5	3	0	u	8	Pool3	13DL	13	Pre_Molar	Up_L	Back	Non-Molar
AD.1.04	AD	Diseased	Non_Smoker	1	0	AD1	4	AD04	6	1	0	u	7	Pool3	13ML	13	Pre_Molar	Up_L	Back	Non-Molar
AD.1.06	AD	Diseased	Non_Smoker	1	0	AD1	6	AD06	3	-2	0	u	1	Pool3	25MF	25	Incisor	Low_R	Front	Non-Molar
AD.1.07	AD	Diseased	Non_Smoker	1	0	AD1	7	AD07	3	-2	0	u	1	Pool3	27DF	27	Canine	Low_R	Front	Non-Molar
AD.2.01	AD	Diseased	Non_Smoker	2	3	AD2	1	AD01	4	2	0	u	6	Pool3	7DF	7	Incisor	Up_R	Front	Non-Molar
AD.2.02	AD	Diseased	Non_Smoker	2	3	AD2	2	AD02	5	5	2	u	10	Pool3	13DF	13	Pre_Molar	Up_L	Back	Non-Molar
AD.2.03	AD	Diseased	Non_Smoker	2	3	AD2	3	AD03	4	4	1	u	8	Pool3	13DL	13	Pre_Molar	Up_L	Back	Non-Molar
AD.2.04	AD	Diseased	Non_Smoker	2	3	AD2	4	AD04	6	1	1	u	7	Pool3	13ML	13	Pre_Molar	Up_L	Back	Non-Molar
AD.2.05	AD	Diseased	Non_Smoker	2	3	AD2	5	AD05	3	-2	1	u	1	Pool3	22DF	22	Canine	Low_L	Front	Non-Molar
AD.2.06	AD	Diseased	Non_Smoker	2	3	AD2	6	AD06	2	-2	0	u	0	Pool3	25MF	25	Incisor	Low_R	Front	Non-Molar
AD.2.07	AD	Diseased	Non_Smoker	2	3	AD2	7	AD07	3	-2	0	u	1	Pool3	27DF	27	Canine	Low_R	Front	Non-Molar
AD.3.01	AD	Diseased	Non_Smoker	3	6	AD3	1	AD01	3	3	0	n	6	Pool3	7DF	7	Incisor	Up_R	Front	Non-Molar
AD.3.02	AD	Diseased	Non_Smoker	3	6	AD3	2	AD02	5	5	0	y	10	Pool3	13DF	13	Pre_Molar	Up_L	Back	Non-Molar
AD.3.03	AD	Diseased	Non_Smoker	3	6	AD3	3	AD03	4	3	0	n	7	Pool3	13DL	13	Pre_Molar	Up_L	Back	Non-Molar
AD.3.04	AD	Diseased	Non_Smoker	3	6	AD3	4	AD04	5	1	0	n	6	Pool3	13ML	13	Pre_Molar	Up_L	Back	Non-Molar
AD.3.05	AD	Diseased	Non_Smoker	3	6	AD3	5	AD05	3	-3	0	y	0	Pool3	22DF	22	Canine	Low_L	Front	Non-Molar
AD.3.06	AD	Diseased	Non_Smoker	3	6	AD3	6	AD06	3	-2	0	n	1	Pool3	25MF	25	Incisor	Low_R	Front	Non-Molar
AD.3.07	AD	Diseased	Non_Smoker	3	6	AD3	7	AD07	3	-3	0	n	0	Pool3	27DF	27	Canine	Low_R	Front	Non-Molar
AD.4.01	AD	Diseased	Non_Smoker	4	12	AD4	1	AD01	3	3	0	n	6	Pool3	7DF	7	Incisor	Up_R	Front	Non-Molar
AD.4.02	AD	Diseased	Non_Smoker	4	12	AD4	2	AD02	5	5	1	n	10	Pool3	13DF	13	Pre_Molar	Up_L	Back	Non-Molar
AD.4.03	AD	Diseased	Non_Smoker	4	12	AD4	3	AD03	4	3	1	n	7	Pool3	13DL	13	Pre_Molar	Up_L	Back	Non-Molar
AD.4.04	AD	Diseased	Non_Smoker	4	12	AD4	4	AD04	5	1	0	y	6	Pool3	13ML	13	Pre_Molar	Up_L	Back	Non-Molar
AD.4.05	AD	Diseased	Non_Smoker	4	12	AD4	5	AD05	3	-2	0	n	1	Pool3	22DF	22	Canine	Low_L	Front	Non-Molar
AD.4.06	AD	Diseased	Non_Smoker	4	12	AD4	6	AD06	2	-2	0	n	0	Pool3	25MF	25	Incisor	Low_R	Front	Non-Molar
AD.4.07	AD	Diseased	Non_Smoker	4	12	AD4	7	AD07	3	-3	0	n	0	Pool3	27DF	27	Canine	Low_R	Front	Non-Molar
AE.1.1	AE	Diseased	Non_Smoker	1	0	AE1	E1	AE1	3	-3	0	u	0	None	28MB	28	Pre_Molar	Low_R	Back	Non-Molar
AE.1.10	AE	Diseased	Non_Smoker	1	0	AE1	10	AE10	6	-1	1	u	5	None	32L	32	Molar	Low_R	Back	Molar
AE.1.11	AE	Diseased	Non_Smoker	1	0	AE1	11	AE11	14	-2	1	u	12	None	32ML	32	Molar	Low_R	Back	Molar
AE.1.12	AE	Diseased	Non_Smoker	1	0	AE1	12	AE12	9	-2	1	u	7	None	31DL	31	Molar	Low_R	Back	Molar
AE.1.13	AE	Diseased	Non_Smoker	1	0	AE1	13	AE13	7	-2	1	u	5	None	31L	31	Molar	Low_R	Back	Molar
AE.1.14	AE	Diseased	Non_Smoker	1	0	AE1	14	AE14	3	-3	0	u	0	None	27DB	27	Canine	Low_R	Front	Non-Molar
AE.1.15	AE	Diseased	Non_Smoker	1	0	AE1	15	AE15	2	-1	1	u	1	None	27ML	27	Canine	Low_R	Front	Non-Molar
AE.1.2	AE	Diseased	Non_Smoker	1	0	AE1	E2	AE2	3	-3	1	u	0	None	28ML	28	Pre_Molar	Low_R	Back	Non-Molar
AE.1.3	AE	Diseased	Non_Smoker	1	0	AE1	E3	AE3	5	0	0	u	5	None	30ML	30	Molar	Low_R	Back	Molar
AE.1.4	AE	Diseased	Non_Smoker	1	0	AE1	E4	AE4	11	-2	1	u	9	None	30DL	30	Molar	Low_R	Back	Molar
AE.1.5	AE	Diseased	Non_Smoker	1	0	AE1	E5	AE5	6	-1	0	u	5	None	31MB	31	Molar	Low_R	Back	Molar
AE.1.6	AE	Diseased	Non_Smoker	1	0	AE1	E6	AE6	11	-2	1	u	9	None	31DB	31	Molar	Low_R	Back	Molar
AE.1.7	AE	Diseased	Non_Smoker	1	0	AE1	E7	AE7	13	-2	1	u	11	None	32MB	32	Molar	Low_R	Back	Molar
AE.1.8	AE	Diseased	Non_Smoker	1	0	AE1	E8	AE8	10	-2	0	u	8	None	32F	32	Molar	Low_R	Back	Molar
AE.1.9	AE	Diseased	Non_Smoker	1	0	AE1	E9	AE9	7	-2	1	u	5	None	32DL	32	Molar	Low_R	Back	Molar
AE.2.1	AE	Diseased	Non_Smoker	2	3	AE2	E1	AE1	3	-3	0	u	0	None	28MB	28	Pre_Molar	Low_R	Back	Non-Molar
AE.2.10	AE	Diseased	Non_Smoker	2	3	AE2	10	AE10	4	-1	2	u	3	None	32L	32	Molar	Low_R	Back	Molar
AE.2.11	AE	Diseased	Non_Smoker	2	3	AE2	11	AE11	11	-1	1	u	10	None	32ML	32	Molar	Low_R	Back	Molar
AE.2.12	AE	Diseased	Non_Smoker	2	3	AE2	12	AE12	9	-1	0	u	8	None	31DL	31	Molar	Low_R	Back	Molar
AE.2.13	AE	Diseased	Non_Smoker	2	3	AE2	13	AE13	6	-2	1	u	4	None	31L	31	Molar	Low_R	Back	Molar
AE.2.14	AE	Diseased	Non_Smoker	2	3	AE2	14	AE14	3	-3	0	u	0	None	27DB	27	Canine	Low_R	Front	Non-Molar
AE.2.15	AE	Diseased	Non_Smoker	2	3	AE2	15	AE15	3	-2	0	u	1	None	27ML	27	Canine	Low_R	Front	Non-Molar
AE.2.2	AE	Diseased	Non_Smoker	2	3	AE2	E2	AE2	3	-3	0	u	0	None	28ML	28	Pre_Molar	Low_R	Back	Non-Molar
AE.2.3	AE	Diseased	Non_Smoker	2	3	AE2	E3	AE3	3	1	0	u	4	None	30ML	30	Molar	Low_R	Back	Molar
AE.2.4	AE	Diseased	Non_Smoker	2	3	AE2	E4	AE4	6	1	0	u	7	None	30DL	30	Molar	Low_R	Back	Molar
AE.2.5	AE	Diseased	Non_Smoker	2	3	AE2	E5	AE5	5	-1	1	u	4	None	31MB	31	Molar	Low_R	Back	Molar
AE.2.6	AE	Diseased	Non_Smoker	2	3	AE2	E6	AE6	5	2	0	u	7	None	31DB	31	Molar	Low_R	Back	Molar
AE.2.7	AE	Diseased	Non_Smoker	2	3	AE2	E7	AE7	8	2	1	u	10	None	32MB	32	Molar	Low_R	Back	Molar
AE.2.8	AE	Diseased	Non_Smoker	2	3	AE2	E8	AE8	8	1	1	u	9	None	32F	32	Molar	Low_R	Back	Molar
AE.2.9	AE	Diseased	Non_Smoker	2	3	AE2	E9	AE9	6	-2	1	u	4	None	32DL	32	Molar	Low_R	Back	Molar
AF.1.1	AF	Healthy	Non_Smoker	1	0	AF1	F1	AF1	3	-3	0	u	0	None	3mf	3	Molar	Up_R	Back	Molar
AF.1.10	AF	Healthy	Non_Smoker	1	0	AF1	10	AF10	2	-2	0	u	0	None	29df	29	Pre_Molar	Low_R	Back	Non-Molar
AF.1.2	AF	Healthy	Non_Smoker	1	0	AF1	F2	AF2	3	-3	0	u	0	None	4mf	4	Pre_Molar	Up_R	Back	Non-Molar
AF.1.3	AF	Healthy	Non_Smoker	1	0	AF1	F3	AF3	3	-3	0	u	0	None	5mf	5	Pre_Molar	Up_R	Back	Non-Molar
AF.1.4	AF	Healthy	Non_Smoker	1	0	AF1	F4	AF4	2	-2	0	u	0	None	6mf	6	Canine	Up_R	Front	Non-Molar
AF.1.5	AF	Healthy	Non_Smoker	1	0	AF1	F5	AF5	2	-2	0	u	0	None	8mf	8	Incisor	Up_R	Front	Non-Molar
AF.1.6	AF	Healthy	Non_Smoker	1	0	AF1	F6	AF6	3	-3	0	u	0	None	10mf	10	Incisor	Up_L	Front	Non-Molar
AF.1.7	AF	Healthy	Non_Smoker	1	0	AF1	F7	AF7	3	-3	0	u	0	None	11mf	11	Canine	Up_L	Front	Non-Molar
AF.1.8	AF	Healthy	Non_Smoker	1	0	AF1	F8	AF8	2	-2	0	u	0	None	28mf	28	Pre_Molar	Low_R	Back	Non-Molar
AF.1.9	AF	Healthy	Non_Smoker	1	0	AF1	F9	AF9	3	-3	0	u	0	None	29mf	29	Pre_Molar	Low_R	Back	Non-Molar
AF.2.1	AF	Healthy	Non_Smoker	2	3	AF2	F1	AF1	3	-3	0	u	0	None	3mf	3	Molar	Up_R	Back	Molar
AF.2.10	AF	Healthy	Non_Smoker	2	3	AF2	10	AF10	3	-3	0	u	0	None	29df	29	Pre_Molar	Low_R	Back	Non-Molar
AF.2.2	AF	Healthy	Non_Smoker	2	3	AF2	F2	AF2	3	-3	0	u	0	None	4mf	4	Pre_Molar	Up_R	Back	Non-Molar
AF.2.3	AF	Healthy	Non_Smoker	2	3	AF2	F3	AF3	3	-3	0	u	0	None	5mf	5	Pre_Molar	Up_R	Back	Non-Molar
AF.2.4	AF	Healthy	Non_Smoker	2	3	AF2	F4	AF4	2	-2	0	u	0	None	6mf	6	Canine	Up_R	Front	Non-Molar
AF.2.5	AF	Healthy	Non_Smoker	2	3	AF2	F5	AF5	2	-2	0	u	0	None	8mf	8	Incisor	Up_R	Front	Non-Molar
AF.2.6	AF	Healthy	Non_Smoker	2	3	AF2	F6	AF6	3	-3	0	u	0	None	10mf	10	Incisor	Up_L	Front	Non-Molar
AF.2.7	AF	Healthy	Non_Smoker	2	3	AF2	F7	AF7	3	-3	0	u	0	None	11mf	11	Canine	Up_L	Front	Non-Molar
AF.2.8	AF	Healthy	Non_Smoker	2	3	AF2	F8	AF8	3	-3	0	u	0	None	28mf	28	Pre_Molar	Low_R	Back	Non-Molar
AF.2.9	AF	Healthy	Non_Smoker	2	3	AF2	F9	AF9	3	-3	0	u	0	None	29mf	29	Pre_Molar	Low_R	Back	Non-Molar
AF.3.1	AF	Healthy	Non_Smoker	3	6	AF3	F1	AF1	3	-3	0	n	0	None	3mf	3	Molar	Up_R	Back	Molar
AF.3.10	AF	Healthy	Non_Smoker	3	6	AF3	10	AF10	3	-3	0	n	0	None	29df	29	Pre_Molar	Low_R	Back	Non-Molar
AF.3.2	AF	Healthy	Non_Smoker	3	6	AF3	F2	AF2	3	-3	0	n	0	None	4mf	4	Pre_Molar	Up_R	Back	Non-Molar
AF.3.3	AF	Healthy	Non_Smoker	3	6	AF3	F3	AF3	2	-2	0	n	0	None	5mf	5	Pre_Molar	Up_R	Back	Non-Molar
AF.3.4	AF	Healthy	Non_Smoker	3	6	AF3	F4	AF4	2	-2	0	n	0	None	6mf	6	Canine	Up_R	Front	Non-Molar
AF.3.5	AF	Healthy	Non_Smoker	3	6	AF3	F5	AF5	2	-2	0	n	0	None	8mf	8	Incisor	Up_R	Front	Non-Molar
AF.3.6	AF	Healthy	Non_Smoker	3	6	AF3	F6	AF6	2	-2	0	n	0	None	10mf	10	Incisor	Up_L	Front	Non-Molar
AF.3.7	AF	Healthy	Non_Smoker	3	6	AF3	F7	AF7	2	-2	0	n	0	None	11mf	11	Canine	Up_L	Front	Non-Molar
AF.3.8	AF	Healthy	Non_Smoker	3	6	AF3	F8	AF8	2	-2	0	n	0	None	28mf	28	Pre_Molar	Low_R	Back	Non-Molar
AF.3.9	AF	Healthy	Non_Smoker	3	6	AF3	F9	AF9	2	-2	0	n	0	None	29mf	29	Pre_Molar	Low_R	Back	Non-Molar
AF.4.1	AF	Healthy	Non_Smoker	4	12	AF4	F1	AF1	3	-3	0	n	0	None	3mf	3	Molar	Up_R	Back	Molar
AF.4.10	AF	Healthy	Non_Smoker	4	12	AF4	10	AF10	3	-3	0	n	0	None	29df	29	Pre_Molar	Low_R	Back	Non-Molar
AF.4.2	AF	Healthy	Non_Smoker	4	12	AF4	F2	AF2	3	-3	0	n	0	None	4mf	4	Pre_Molar	Up_R	Back	Non-Molar
AF.4.3	AF	Healthy	Non_Smoker	4	12	AF4	F3	AF3	3	-3	0	n	0	None	5mf	5	Pre_Molar	Up_R	Back	Non-Molar
AF.4.4	AF	Healthy	Non_Smoker	4	12	AF4	F4	AF4	2	-2	0	n	0	None	6mf	6	Canine	Up_R	Front	Non-Molar
AF.4.5	AF	Healthy	Non_Smoker	4	12	AF4	F5	AF5	2	-2	0	n	0	None	8mf	8	Incisor	Up_R	Front	Non-Molar
AF.4.6	AF	Healthy	Non_Smoker	4	12	AF4	F6	AF6	2	-2	0	n	0	None	10mf	10	Incisor	Up_L	Front	Non-Molar
AF.4.7	AF	Healthy	Non_Smoker	4	12	AF4	F7	AF7	2	-2	0	n	0	None	11mf	11	Canine	Up_L	Front	Non-Molar
AF.4.8	AF	Healthy	Non_Smoker	4	12	AF4	F8	AF8	2	-2	0	n	0	None	28mf	28	Pre_Molar	Low_R	Back	Non-Molar
AF.4.9	AF	Healthy	Non_Smoker	4	12	AF4	F9	AF9	3	-3	0	n	0	None	29mf	29	Pre_Molar	Low_R	Back	Non-Molar
AG.1.1	AG	Healthy	Non_Smoker	1	0	AG1	G1	AG1	3	-3	0	u	0	None	3db	3	Molar	Up_R	Back	Molar
AG.1.10	AG	Healthy	Non_Smoker	1	0	AG1	10	AG10	3	-3	1	u	0	None	21mf	21	Pre_Molar	Low_L	Back	Non-Molar
AG.1.11	AG	Healthy	Non_Smoker	1	0	AG1	11	AG11	3	-3	0	u	0	None	23df	23	Incisor	Low_L	Front	Non-Molar
AG.1.12	AG	Healthy	Non_Smoker	1	0	AG1	12	AG12	1	-1	0	u	0	None	24L	24	Incisor	Low_L	Front	Non-Molar
AG.1.13	AG	Healthy	Non_Smoker	1	0	AG1	13	AG13	3	-3	0	u	0	None	28ml	28	Pre_Molar	Low_R	Back	Non-Molar
AG.1.14	AG	Healthy	Non_Smoker	1	0	AG1	14	AG14	3	-3	0	u	0	None	30mf	30	Molar	Low_R	Back	Molar
AG.1.15	AG	Healthy	Non_Smoker	1	0	AG1	15	AG15	3	-3	1	u	0	None	30db	30	Molar	Low_R	Back	Molar
AG.1.2	AG	Healthy	Non_Smoker	1	0	AG1	G2	AG2	3	-3	0	u	0	None	3mb	3	Molar	Up_R	Back	Molar
AG.1.3	AG	Healthy	Non_Smoker	1	0	AG1	G3	AG3	1	-1	0	u	0	None	6f	6	Canine	Up_R	Front	Non-Molar
AG.1.4	AG	Healthy	Non_Smoker	1	0	AG1	G4	AG4	2	-2	0	u	0	None	10mf	10	Incisor	Up_L	Front	Non-Molar
AG.1.5	AG	Healthy	Non_Smoker	1	0	AG1	G5	AG5	3	-3	0	u	0	None	11mf	11	Canine	Up_L	Front	Non-Molar
AG.1.6	AG	Healthy	Non_Smoker	1	0	AG1	G6	AG6	3	-3	0	u	0	None	13db	13	Pre_Molar	Up_L	Back	Non-Molar
AG.1.7	AG	Healthy	Non_Smoker	1	0	AG1	G7	AG7	2	-2	0	u	0	None	15ml	15	Molar	Up_L	Back	Molar
AG.1.8	AG	Healthy	Non_Smoker	1	0	AG1	G8	AG8	3	-3	0	u	0	None	19mb	19	Molar	Low_L	Back	Molar
AG.1.9	AG	Healthy	Non_Smoker	1	0	AG1	G9	AG9	2	-2	1	u	0	None	21db	21	Pre_Molar	Low_L	Back	Non-Molar
AG.2.1	AG	Healthy	Non_Smoker	2	3	AG2	G1	AG1	3	-3	1	y	0	None	3db	3	Molar	Up_R	Back	Molar
AG.2.10	AG	Healthy	Non_Smoker	2	3	AG2	10	AG10	3	-3	1	n	0	None	21mf	21	Pre_Molar	Low_L	Back	Non-Molar
AG.2.11	AG	Healthy	Non_Smoker	2	3	AG2	11	AG11	3	-3	0	y	0	None	23df	23	Incisor	Low_L	Front	Non-Molar
AG.2.12	AG	Healthy	Non_Smoker	2	3	AG2	12	AG12	2	-2	0	n	0	None	24L	24	Incisor	Low_L	Front	Non-Molar
AG.2.13	AG	Healthy	Non_Smoker	2	3	AG2	13	AG13	3	-3	1	y	0	None	28ml	28	Pre_Molar	Low_R	Back	Non-Molar
AG.2.14	AG	Healthy	Non_Smoker	2	3	AG2	14	AG14	3	-3	0	y	0	None	30mf	30	Molar	Low_R	Back	Molar
AG.2.15	AG	Healthy	Non_Smoker	2	3	AG2	15	AG15	3	-3	1	y	0	None	30db	30	Molar	Low_R	Back	Molar
AG.2.2	AG	Healthy	Non_Smoker	2	3	AG2	G2	AG2	3	-3	0	n	0	None	3mb	3	Molar	Up_R	Back	Molar
AG.2.3	AG	Healthy	Non_Smoker	2	3	AG2	G3	AG3	1	-1	0	n	0	None	6f	6	Canine	Up_R	Front	Non-Molar
AG.2.4	AG	Healthy	Non_Smoker	2	3	AG2	G4	AG4	2	-2	0	n	0	None	10mf	10	Incisor	Up_L	Front	Non-Molar
AG.2.5	AG	Healthy	Non_Smoker	2	3	AG2	G5	AG5	3	-3	0	n	0	None	11mf	11	Canine	Up_L	Front	Non-Molar
AG.2.6	AG	Healthy	Non_Smoker	2	3	AG2	G6	AG6	3	-3	1	n	0	None	13db	13	Pre_Molar	Up_L	Back	Non-Molar
AG.2.7	AG	Healthy	Non_Smoker	2	3	AG2	G7	AG7	3	-3	0	n	0	None	15ml	15	Molar	Up_L	Back	Molar
AG.2.8	AG	Healthy	Non_Smoker	2	3	AG2	G8	AG8	3	-3	0	y	0	None	19mb	19	Molar	Low_L	Back	Molar
AG.2.9	AG	Healthy	Non_Smoker	2	3	AG2	G9	AG9	3	-3	0	n	0	None	21db	21	Pre_Molar	Low_L	Back	Non-Molar
AG.3.1	AG	Healthy	Non_Smoker	3	6	AG3	G1	AG1	3	-3	0	n	0	None	3db	3	Molar	Up_R	Back	Molar
AG.3.10	AG	Healthy	Non_Smoker	3	6	AG3	10	AG10	3	-3	1	n	0	None	21mf	21	Pre_Molar	Low_L	Back	Non-Molar
AG.3.11	AG	Healthy	Non_Smoker	3	6	AG3	11	AG11	2	-2	0	n	0	None	23df	23	Incisor	Low_L	Front	Non-Molar
AG.3.12	AG	Healthy	Non_Smoker	3	6	AG3	12	AG12	2	-2	1	y	0	None	24L	24	Incisor	Low_L	Front	Non-Molar
AG.3.13	AG	Healthy	Non_Smoker	3	6	AG3	13	AG13	3	-3	2	n	0	None	28ml	28	Pre_Molar	Low_R	Back	Non-Molar
AG.3.14	AG	Healthy	Non_Smoker	3	6	AG3	14	AG14	3	-3	1	n	0	None	30mf	30	Molar	Low_R	Back	Molar
AG.3.15	AG	Healthy	Non_Smoker	3	6	AG3	15	AG15	2	-2	1	y	0	None	30db	30	Molar	Low_R	Back	Molar
AG.3.2	AG	Healthy	Non_Smoker	3	6	AG3	G2	AG2	3	-3	0	n	0	None	3mb	3	Molar	Up_R	Back	Molar
AG.3.3	AG	Healthy	Non_Smoker	3	6	AG3	G3	AG3	2	-2	0	n	0	None	6f	6	Canine	Up_R	Front	Non-Molar
AG.3.4	AG	Healthy	Non_Smoker	3	6	AG3	G4	AG4	2	-2	0	n	0	None	10mf	10	Incisor	Up_L	Front	Non-Molar
AG.3.5	AG	Healthy	Non_Smoker	3	6	AG3	G5	AG5	3	-3	0	n	0	None	11mf	11	Canine	Up_L	Front	Non-Molar
AG.3.6	AG	Healthy	Non_Smoker	3	6	AG3	G6	AG6	3	-3	0	n	0	None	13db	13	Pre_Molar	Up_L	Back	Non-Molar
AG.3.7	AG	Healthy	Non_Smoker	3	6	AG3	G7	AG7	2	-2	0	n	0	None	15ml	15	Molar	Up_L	Back	Molar
AG.3.8	AG	Healthy	Non_Smoker	3	6	AG3	G8	AG8	3	-3	1	n	0	None	19mb	19	Molar	Low_L	Back	Molar
AG.3.9	AG	Healthy	Non_Smoker	3	6	AG3	G9	AG9	2	-2	0	n	0	None	21db	21	Pre_Molar	Low_L	Back	Non-Molar
AG.4.1	AG	Healthy	Non_Smoker	4	12	AG4	G1	AG1	3	-3	0	n	0	None	3db	3	Molar	Up_R	Back	Molar
AG.4.10	AG	Healthy	Non_Smoker	4	12	AG4	10	AG10	2	-2	1	n	0	None	21mf	21	Pre_Molar	Low_L	Back	Non-Molar
AG.4.11	AG	Healthy	Non_Smoker	4	12	AG4	11	AG11	2	-1	0	n	1	None	23df	23	Incisor	Low_L	Front	Non-Molar
AG.4.12	AG	Healthy	Non_Smoker	4	12	AG4	12	AG12	1	-1	0	y	0	None	24L	24	Incisor	Low_L	Front	Non-Molar
AG.4.13	AG	Healthy	Non_Smoker	4	12	AG4	13	AG13	3	-3	1	n	0	None	28ml	28	Pre_Molar	Low_R	Back	Non-Molar
AG.4.14	AG	Healthy	Non_Smoker	4	12	AG4	14	AG14	3	-3	1	n	0	None	30mf	30	Molar	Low_R	Back	Molar
AG.4.15	AG	Healthy	Non_Smoker	4	12	AG4	15	AG15	3	-3	1	y	0	None	30db	30	Molar	Low_R	Back	Molar
AG.4.2	AG	Healthy	Non_Smoker	4	12	AG4	G2	AG2	3	-3	0	n	0	None	3mb	3	Molar	Up_R	Back	Molar
AG.4.3	AG	Healthy	Non_Smoker	4	12	AG4	G3	AG3	1	-1	0	n	0	None	6f	6	Canine	Up_R	Front	Non-Molar
AG.4.4	AG	Healthy	Non_Smoker	4	12	AG4	G4	AG4	2	-2	0	n	0	None	10mf	10	Incisor	Up_L	Front	Non-Molar
AG.4.5	AG	Healthy	Non_Smoker	4	12	AG4	G5	AG5	3	-3	0	n	0	None	11mf	11	Canine	Up_L	Front	Non-Molar
AG.4.6	AG	Healthy	Non_Smoker	4	12	AG4	G6	AG6	3	-3	0	n	0	None	13db	13	Pre_Molar	Up_L	Back	Non-Molar
AG.4.7	AG	Healthy	Non_Smoker	4	12	AG4	G7	AG7	3	-3	0	n	0	None	15ml	15	Molar	Up_L	Back	Molar
AG.4.8	AG	Healthy	Non_Smoker	4	12	AG4	G8	AG8	2	-2	1	n	0	None	19mb	19	Molar	Low_L	Back	Molar
AG.4.9	AG	Healthy	Non_Smoker	4	12	AG4	G9	AG9	2	-2	1	n	0	None	21db	21	Pre_Molar	Low_L	Back	Non-Molar
AH.1.01	AH	Healthy	Non_Smoker	1	0	AH1	1	AH01	3	-3	1	u	0	Pool3	3mb	3	Molar	Up_R	Back	Molar
AH.1.02	AH	Healthy	Non_Smoker	1	0	AH1	2	AH02	3	-3	0	u	0	Pool3	5mb	5	Pre_Molar	Up_R	Back	Non-Molar
AH.1.03	AH	Healthy	Non_Smoker	1	0	AH1	3	AH03	4	-3	0	u	1	Pool3	12mb	12	Pre_Molar	Up_L	Back	Non-Molar
AH.1.04	AH	Healthy	Non_Smoker	1	0	AH1	4	AH04	3	-3	0	u	0	Pool3	13mb	13	Pre_Molar	Up_L	Back	Non-Molar
AH.1.05	AH	Healthy	Non_Smoker	1	0	AH1	5	AH05	4	-4	1	u	0	Pool3	14mb	14	Molar	Up_L	Back	Molar
AH.1.06	AH	Healthy	Non_Smoker	1	0	AH1	6	AH06	3	-3	0	u	0	Pool3	19mb	19	Molar	Low_L	Back	Molar
AH.1.07	AH	Healthy	Non_Smoker	1	0	AH1	7	AH07	3	-3	0	u	0	Pool3	22mb	22	Canine	Low_L	Front	Non-Molar
AH.1.08	AH	Healthy	Non_Smoker	1	0	AH1	8	AH08	3	-3	0	u	0	Pool3	23df	23	Incisor	Low_L	Front	Non-Molar
AH.1.09	AH	Healthy	Non_Smoker	1	0	AH1	9	AH09	3	-3	0	u	0	Pool3	26mb	26	Incisor	Low_R	Front	Non-Molar
AH.1.10	AH	Healthy	Non_Smoker	1	0	AH1	10	AH10	3	-3	0	u	0	Pool3	29mb	29	Pre_Molar	Low_R	Back	Non-Molar
AH.1.11	AH	Healthy	Non_Smoker	1	0	AH1	11	AH11	4	-4	1	u	0	Pool3	29ml	29	Pre_Molar	Low_R	Back	Non-Molar
AH.1.12	AH	Healthy	Non_Smoker	1	0	AH1	12	AH12	4	-3	1	u	1	Pool3	30ml	30	Molar	Low_R	Back	Molar
AH.2.01	AH	Healthy	Non_Smoker	2	3	AH2	1	AH01	3	-3	0	n	0	Pool3	3mb	3	Molar	Up_R	Back	Molar
AH.2.02	AH	Healthy	Non_Smoker	2	3	AH2	2	AH02	3	-3	0	n	0	Pool3	5mb	5	Pre_Molar	Up_R	Back	Non-Molar
AH.2.03	AH	Healthy	Non_Smoker	2	3	AH2	3	AH03	3	-3	1	y	0	Pool3	12mb	12	Pre_Molar	Up_L	Back	Non-Molar
AH.2.04	AH	Healthy	Non_Smoker	2	3	AH2	4	AH04	3	-3	1	n	0	Pool3	13mb	13	Pre_Molar	Up_L	Back	Non-Molar
AH.2.05	AH	Healthy	Non_Smoker	2	3	AH2	5	AH05	3	-3	1	n	0	Pool3	14mb	14	Molar	Up_L	Back	Molar
AH.2.06	AH	Healthy	Non_Smoker	2	3	AH2	6	AH06	3	-3	1	n	0	Pool3	19mb	19	Molar	Low_L	Back	Molar
AH.2.08	AH	Healthy	Non_Smoker	2	3	AH2	8	AH08	2	-2	1	n	0	Pool3	23df	23	Incisor	Low_L	Front	Non-Molar
AH.2.09	AH	Healthy	Non_Smoker	2	3	AH2	9	AH09	2	-2	0	n	0	Pool3	26mb	26	Incisor	Low_R	Front	Non-Molar
AH.3.01	AH	Healthy	Non_Smoker	3	6	AH3	1	AH01	3	-3	1	n	0	Pool3	3mb	3	Molar	Up_R	Back	Molar
AH.3.02	AH	Healthy	Non_Smoker	3	6	AH3	2	AH02	3	-3	0	n	0	Pool3	5mb	5	Pre_Molar	Up_R	Back	Non-Molar
AH.3.03	AH	Healthy	Non_Smoker	3	6	AH3	3	AH03	3	-3	0	n	0	Pool3	12mb	12	Pre_Molar	Up_L	Back	Non-Molar
AH.3.04	AH	Healthy	Non_Smoker	3	6	AH3	4	AH04	3	-3	0	y	0	Pool3	13mb	13	Pre_Molar	Up_L	Back	Non-Molar
AH.3.05	AH	Healthy	Non_Smoker	3	6	AH3	5	AH05	3	-3	1	n	0	Pool3	14mb	14	Molar	Up_L	Back	Molar
AH.3.06	AH	Healthy	Non_Smoker	3	6	AH3	6	AH06	3	-3	1	n	0	Pool3	19mb	19	Molar	Low_L	Back	Molar
AH.3.07	AH	Healthy	Non_Smoker	3	6	AH3	7	AH07	3	-3	2	n	0	Pool3	22mb	22	Canine	Low_L	Front	Non-Molar
AH.3.08	AH	Healthy	Non_Smoker	3	6	AH3	8	AH08	3	-3	1	n	0	Pool3	23df	23	Incisor	Low_L	Front	Non-Molar
AH.3.09	AH	Healthy	Non_Smoker	3	6	AH3	9	AH09	2	-2	2	n	0	Pool3	26mb	26	Incisor	Low_R	Front	Non-Molar
AH.3.10	AH	Healthy	Non_Smoker	3	6	AH3	10	AH10	3	-3	0	y	0	Pool3	29mb	29	Pre_Molar	Low_R	Back	Non-Molar
AH.3.11	AH	Healthy	Non_Smoker	3	6	AH3	11	AH11	4	-4	0	n	0	Pool3	29ml	29	Pre_Molar	Low_R	Back	Non-Molar
AH.3.12	AH	Healthy	Non_Smoker	3	6	AH3	12	AH12	4	-4	2	n	0	Pool3	30ml	30	Molar	Low_R	Back	Molar
AH.4.01	AH	Healthy	Non_Smoker	4	12	AH4	1	AH01	3	-3	0	y	0	Pool3	3mb	3	Molar	Up_R	Back	Molar
AH.4.02	AH	Healthy	Non_Smoker	4	12	AH4	2	AH02	3	-3	0	n	0	Pool3	5mb	5	Pre_Molar	Up_R	Back	Non-Molar
AH.4.03	AH	Healthy	Non_Smoker	4	12	AH4	3	AH03	3	-3	0	n	0	Pool3	12mb	12	Pre_Molar	Up_L	Back	Non-Molar
AH.4.04	AH	Healthy	Non_Smoker	4	12	AH4	4	AH04	3	-3	0	n	0	Pool3	13mb	13	Pre_Molar	Up_L	Back	Non-Molar
AH.4.05	AH	Healthy	Non_Smoker	4	12	AH4	5	AH05	3	-3	1	y	0	Pool3	14mb	14	Molar	Up_L	Back	Molar
AH.4.06	AH	Healthy	Non_Smoker	4	12	AH4	6	AH06	3	-3	0	n	0	Pool3	19mb	19	Molar	Low_L	Back	Molar
AH.4.07	AH	Healthy	Non_Smoker	4	12	AH4	7	AH07	3	-3	0	n	0	Pool3	22mb	22	Canine	Low_L	Front	Non-Molar
AH.4.08	AH	Healthy	Non_Smoker	4	12	AH4	8	AH08	3	-3	0	n	0	Pool3	23df	23	Incisor	Low_L	Front	Non-Molar
AH.4.09	AH	Healthy	Non_Smoker	4	12	AH4	9	AH09	3	-3	0	n	0	Pool3	26mb	26	Incisor	Low_R	Front	Non-Molar
AH.4.10	AH	Healthy	Non_Smoker	4	12	AH4	10	AH10	3	-3	0	n	0	Pool3	29mb	29	Pre_Molar	Low_R	Back	Non-Molar
AH.4.11	AH	Healthy	Non_Smoker	4	12	AH4	11	AH11	4	-4	0	n	0	Pool3	29ml	29	Pre_Molar	Low_R	Back	Non-Molar
AH.4.12	AH	Healthy	Non_Smoker	4	12	AH4	12	AH12	3	-3	1	y	0	Pool3	30ml	30	Molar	Low_R	Back	Molar
AI.1.1	AI	Healthy	Non_Smoker	1	0	AI1	I1	AI1	3	-3	0	u	0	None	3MB	3	Molar	Up_R	Back	Molar
AI.1.10	AI	Healthy	Non_Smoker	1	0	AI1	10	AI10	3	-3	0	u	0	None	20MB	20	Pre_Molar	Low_L	Back	Non-Molar
AI.1.11	AI	Healthy	Non_Smoker	1	0	AI1	11	AI11	2	-2	0	u	0	None	22DB	22	Canine	Low_L	Front	Non-Molar
AI.1.12	AI	Healthy	Non_Smoker	1	0	AI1	12	AI12	4	-4	0	u	0	None	29MB	29	Pre_Molar	Low_R	Back	Non-Molar
AI.1.13	AI	Healthy	Non_Smoker	1	0	AI1	13	AI13	3	-3	0	u	0	None	29DB	29	Pre_Molar	Low_R	Back	Non-Molar
AI.1.14	AI	Healthy	Non_Smoker	1	0	AI1	14	AI14	3	-3	0	u	0	None	30MB	30	Molar	Low_R	Back	Molar
AI.1.15	AI	Healthy	Non_Smoker	1	0	AI1	15	AI15	3	-3	0	u	0	None	21DB	21	Pre_Molar	Low_L	Back	Non-Molar
AI.1.2	AI	Healthy	Non_Smoker	1	0	AI1	I2	AI2	3	-3	1	u	0	None	4DB	4	Pre_Molar	Up_R	Back	Non-Molar
AI.1.3	AI	Healthy	Non_Smoker	1	0	AI1	I3	AI3	4	-4	0	u	0	None	5MB	5	Pre_Molar	Up_R	Back	Non-Molar
AI.1.4	AI	Healthy	Non_Smoker	1	0	AI1	I4	AI4	4	-4	1	u	0	None	6MB	6	Canine	Up_R	Front	Non-Molar
AI.1.5	AI	Healthy	Non_Smoker	1	0	AI1	I5	AI5	4	-3	0	u	1	None	7DF	7	Incisor	Up_R	Front	Non-Molar
AI.1.6	AI	Healthy	Non_Smoker	1	0	AI1	I6	AI6	3	-3	1	u	0	None	9MB	9	Incisor	Up_L	Front	Non-Molar
AI.1.7	AI	Healthy	Non_Smoker	1	0	AI1	I7	AI7	4	-4	0	u	0	None	12MB	12	Pre_Molar	Up_L	Back	Non-Molar
AI.1.8	AI	Healthy	Non_Smoker	1	0	AI1	I8	AI8	3	-3	0	u	0	None	13MB	13	Pre_Molar	Up_L	Back	Non-Molar
AI.1.9	AI	Healthy	Non_Smoker	1	0	AI1	I9	AI9	4	-4	0	u	0	None	19MB	19	Molar	Low_L	Back	Molar
AI.2.1	AI	Healthy	Non_Smoker	2	3	AI2	I1	AI1	3	-3	0	n	0	None	3MB	3	Molar	Up_R	Back	Molar
AI.2.10	AI	Healthy	Non_Smoker	2	3	AI2	10	AI10	3	-3	0	n	0	None	20MB	20	Pre_Molar	Low_L	Back	Non-Molar
AI.2.11	AI	Healthy	Non_Smoker	2	3	AI2	11	AI11	2	-2	0	n	0	None	22DB	22	Canine	Low_L	Front	Non-Molar
AI.2.12	AI	Healthy	Non_Smoker	2	3	AI2	12	AI12	3	-3	0	n	0	None	29MB	29	Pre_Molar	Low_R	Back	Non-Molar
AI.2.13	AI	Healthy	Non_Smoker	2	3	AI2	13	AI13	2	-2	0	n	0	None	29DB	29	Pre_Molar	Low_R	Back	Non-Molar
AI.2.14	AI	Healthy	Non_Smoker	2	3	AI2	14	AI14	3	-3	0	n	0	None	30MB	30	Molar	Low_R	Back	Molar
AI.2.15	AI	Healthy	Non_Smoker	2	3	AI2	15	AI15	2	-2	0	n	0	None	21DB	21	Pre_Molar	Low_L	Back	Non-Molar
AI.2.2	AI	Healthy	Non_Smoker	2	3	AI2	I2	AI2	3	-3	0	n	0	None	4DB	4	Pre_Molar	Up_R	Back	Non-Molar
AI.2.3	AI	Healthy	Non_Smoker	2	3	AI2	I3	AI3	4	-4	0	n	0	None	5MB	5	Pre_Molar	Up_R	Back	Non-Molar
AI.2.4	AI	Healthy	Non_Smoker	2	3	AI2	I4	AI4	4	-4	0	n	0	None	6MB	6	Canine	Up_R	Front	Non-Molar
AI.2.5	AI	Healthy	Non_Smoker	2	3	AI2	I5	AI5	4	-4	0	y	0	None	7DF	7	Incisor	Up_R	Front	Non-Molar
AI.2.6	AI	Healthy	Non_Smoker	2	3	AI2	I6	AI6	3	-3	0	y	0	None	9MB	9	Incisor	Up_L	Front	Non-Molar
AI.2.7	AI	Healthy	Non_Smoker	2	3	AI2	I7	AI7	4	-4	0	y	0	None	12MB	12	Pre_Molar	Up_L	Back	Non-Molar
AI.2.8	AI	Healthy	Non_Smoker	2	3	AI2	I8	AI8	3	-3	0	n	0	None	13MB	13	Pre_Molar	Up_L	Back	Non-Molar
AI.2.9	AI	Healthy	Non_Smoker	2	3	AI2	I9	AI9	3	-3	0	n	0	None	19MB	19	Molar	Low_L	Back	Molar
AI.3.1	AI	Healthy	Non_Smoker	3	6	AI3	I1	AI1	3	-3	0	n	0	None	3MB	3	Molar	Up_R	Back	Molar
AI.3.10	AI	Healthy	Non_Smoker	3	6	AI3	10	AI10	3	-3	0	n	0	None	20MB	20	Pre_Molar	Low_L	Back	Non-Molar
AI.3.11	AI	Healthy	Non_Smoker	3	6	AI3	11	AI11	2	-2	0	n	0	None	22DB	22	Canine	Low_L	Front	Non-Molar
AI.3.12	AI	Healthy	Non_Smoker	3	6	AI3	12	AI12	3	-3	0	n	0	None	29MB	29	Pre_Molar	Low_R	Back	Non-Molar
AI.3.13	AI	Healthy	Non_Smoker	3	6	AI3	13	AI13	2	-2	0	n	0	None	29DB	29	Pre_Molar	Low_R	Back	Non-Molar
AI.3.14	AI	Healthy	Non_Smoker	3	6	AI3	14	AI14	3	-3	0	n	0	None	30MB	30	Molar	Low_R	Back	Molar
AI.3.15	AI	Healthy	Non_Smoker	3	6	AI3	15	AI15	2	-2	1	n	0	None	21DB	21	Pre_Molar	Low_L	Back	Non-Molar
AI.3.2	AI	Healthy	Non_Smoker	3	6	AI3	I2	AI2	3	-3	0	n	0	None	4DB	4	Pre_Molar	Up_R	Back	Non-Molar
AI.3.3	AI	Healthy	Non_Smoker	3	6	AI3	I3	AI3	4	-4	0	n	0	None	5MB	5	Pre_Molar	Up_R	Back	Non-Molar
AI.3.4	AI	Healthy	Non_Smoker	3	6	AI3	I4	AI4	3	-3	1	n	0	None	6MB	6	Canine	Up_R	Front	Non-Molar
AI.3.5	AI	Healthy	Non_Smoker	3	6	AI3	I5	AI5	4	-4	1	y	0	None	7DF	7	Incisor	Up_R	Front	Non-Molar
AI.3.6	AI	Healthy	Non_Smoker	3	6	AI3	I6	AI6	3	-3	0	n	0	None	9MB	9	Incisor	Up_L	Front	Non-Molar
AI.3.7	AI	Healthy	Non_Smoker	3	6	AI3	I7	AI7	4	-4	1	n	0	None	12MB	12	Pre_Molar	Up_L	Back	Non-Molar
AI.3.8	AI	Healthy	Non_Smoker	3	6	AI3	I8	AI8	3	-3	0	n	0	None	13MB	13	Pre_Molar	Up_L	Back	Non-Molar
AI.3.9	AI	Healthy	Non_Smoker	3	6	AI3	I9	AI9	3	-3	0	n	0	None	19MB	19	Molar	Low_L	Back	Molar
AJ.1.01	AJ	Healthy	Non_Smoker	1	0	AJ1	1	AJ01	4	-2	1	u	2	Combined 1/2	3MF	3	Molar	Up_R	Back	Molar
AJ.1.02	AJ	Healthy	Non_Smoker	1	0	AJ1	2	AJ02	4	-3	1	u	1	Combined 1/2	6DF	6	Canine	Up_R	Front	Non-Molar
AJ.1.03	AJ	Healthy	Non_Smoker	1	0	AJ1	3	AJ03	4	-3	2	u	1	Combined 1/2	3ML	3	Molar	Up_R	Back	Molar
AJ.1.04	AJ	Healthy	Non_Smoker	1	0	AJ1	4	AJ04	4	-3	1	u	1	Combined 1/2	7DF	7	Incisor	Up_R	Front	Non-Molar
AJ.1.05	AJ	Healthy	Non_Smoker	1	0	AJ1	5	AJ05	4	-3	0	u	1	Combined 1/2	10MF	10	Incisor	Up_L	Front	Non-Molar
AJ.1.06	AJ	Healthy	Non_Smoker	1	0	AJ1	6	AJ06	4	-3	1	u	1	Combined 1/2	11MF	11	Canine	Up_L	Front	Non-Molar
AJ.1.07	AJ	Healthy	Non_Smoker	1	0	AJ1	7	AJ07	4	-3	1	u	1	Combined 1/2	12MF	12	Pre_Molar	Up_L	Back	Non-Molar
AJ.1.08	AJ	Healthy	Non_Smoker	1	0	AJ1	8	AJ08	3	-3	2	u	0	Combined 1/2	20DF	20	Pre_Molar	Low_L	Back	Non-Molar
AJ.1.09	AJ	Healthy	Non_Smoker	1	0	AJ1	9	AJ09	3	-3	1	u	0	Combined 1/2	20MF	20	Pre_Molar	Low_L	Back	Non-Molar
AJ.1.10	AJ	Healthy	Non_Smoker	1	0	AJ1	10	AJ10	3	-3	0	u	0	Combined 1/2	22MF	22	Canine	Low_L	Front	Non-Molar
AJ.1.11	AJ	Healthy	Non_Smoker	1	0	AJ1	11	AJ11	3	-3	2	u	0	Combined 1/2	27DF	27	Canine	Low_R	Front	Non-Molar
AJ.1.12	AJ	Healthy	Non_Smoker	1	0	AJ1	12	AJ12	4	-3	2	u	1	Combined 1/2	28ML	28	Pre_Molar	Low_R	Back	Non-Molar
AJ.1.13	AJ	Healthy	Non_Smoker	1	0	AJ1	13	AJ13	3	-2	0	u	1	Combined 1/2	23MF	23	Incisor	Low_L	Front	Non-Molar
AJ.1.14	AJ	Healthy	Non_Smoker	1	0	AJ1	14	AJ14	3	-2	0	u	1	Combined 1/2	31MF	31	Molar	Low_R	Back	Molar
AJ.1.15	AJ	Healthy	Non_Smoker	1	0	AJ1	15	AJ15	2	-1	2	u	1	Combined 1/2	12DL	12	Pre_Molar	Up_L	Back	Non-Molar
AJ.1.16	AJ	Healthy	Non_Smoker	1	0	AJ1	16	AJ16	5	-3	1	u	2	Combined 1/2	5MF	5	Pre_Molar	Up_R	Back	Non-Molar
AJ.2.01	AJ	Healthy	Non_Smoker	2	3	AJ2	1	AJ01	3	-3	0	n	0	Combined 1/2	3MF	3	Molar	Up_R	Back	Molar
AJ.2.02	AJ	Healthy	Non_Smoker	2	3	AJ2	2	AJ02	3	-3	1	n	0	Combined 1/2	6DF	6	Canine	Up_R	Front	Non-Molar
AJ.2.03	AJ	Healthy	Non_Smoker	2	3	AJ2	3	AJ03	4	-3	2	y	1	Combined 1/2	3ML	3	Molar	Up_R	Back	Molar
AJ.2.04	AJ	Healthy	Non_Smoker	2	3	AJ2	4	AJ04	3	-2	2	y	1	Combined 1/2	7DF	7	Incisor	Up_R	Front	Non-Molar
AJ.2.05	AJ	Healthy	Non_Smoker	2	3	AJ2	5	AJ05	3	-3	1	y	0	Combined 1/2	10MF	10	Incisor	Up_L	Front	Non-Molar
AJ.2.06	AJ	Healthy	Non_Smoker	2	3	AJ2	6	AJ06	3	-3	2	n	0	Combined 1/2	11MF	11	Canine	Up_L	Front	Non-Molar
AJ.2.07	AJ	Healthy	Non_Smoker	2	3	AJ2	7	AJ07	4	-3	2	y	1	Combined 1/2	12MF	12	Pre_Molar	Up_L	Back	Non-Molar
AJ.2.08	AJ	Healthy	Non_Smoker	2	3	AJ2	8	AJ08	3	-3	1	n	0	Combined 1/2	20DF	20	Pre_Molar	Low_L	Back	Non-Molar
AJ.2.09	AJ	Healthy	Non_Smoker	2	3	AJ2	9	AJ09	3	-2	0	y	1	Combined 1/2	20MF	20	Pre_Molar	Low_L	Back	Non-Molar
AJ.2.10	AJ	Healthy	Non_Smoker	2	3	AJ2	10	AJ10	3	-3	0	y	0	Combined 1/2	22MF	22	Canine	Low_L	Front	Non-Molar
AJ.2.11	AJ	Healthy	Non_Smoker	2	3	AJ2	11	AJ11	3	-3	2	y	0	Combined 1/2	27DF	27	Canine	Low_R	Front	Non-Molar
AJ.2.12	AJ	Healthy	Non_Smoker	2	3	AJ2	12	AJ12	3	-3	0	n	0	Combined 1/2	28ML	28	Pre_Molar	Low_R	Back	Non-Molar
AJ.2.13	AJ	Healthy	Non_Smoker	2	3	AJ2	13	AJ13	3	-3	1	y	0	Combined 1/2	23MF	23	Incisor	Low_L	Front	Non-Molar
AJ.2.14	AJ	Healthy	Non_Smoker	2	3	AJ2	14	AJ14	3	-2	1	y	1	Combined 1/2	31MF	31	Molar	Low_R	Back	Molar
AJ.2.15	AJ	Healthy	Non_Smoker	2	3	AJ2	15	AJ15	3	-2	1	y	1	Combined 1/2	12DL	12	Pre_Molar	Up_L	Back	Non-Molar
AJ.2.16	AJ	Healthy	Non_Smoker	2	3	AJ2	16	AJ16	4	-3	0	y	1	Combined 1/2	5MF	5	Pre_Molar	Up_R	Back	Non-Molar
AJ.3.01	AJ	Healthy	Non_Smoker	3	6	AJ3	1	AJ01	3	-2	1	y	1	Combined 1/2	3MF	3	Molar	Up_R	Back	Molar
AJ.3.02	AJ	Healthy	Non_Smoker	3	6	AJ3	2	AJ02	3	-3	0	n	0	Combined 1/2	6DF	6	Canine	Up_R	Front	Non-Molar
AJ.3.03	AJ	Healthy	Non_Smoker	3	6	AJ3	3	AJ03	3	-3	1	y	0	Combined 1/2	3ML	3	Molar	Up_R	Back	Molar
AJ.3.04	AJ	Healthy	Non_Smoker	3	6	AJ3	4	AJ04	3	-3	1	n	0	Combined 1/2	7DF	7	Incisor	Up_R	Front	Non-Molar
AJ.3.05	AJ	Healthy	Non_Smoker	3	6	AJ3	5	AJ05	3	-3	0	n	0	Combined 1/2	10MF	10	Incisor	Up_L	Front	Non-Molar
AJ.3.06	AJ	Healthy	Non_Smoker	3	6	AJ3	6	AJ06	3	-3	1	y	0	Combined 1/2	11MF	11	Canine	Up_L	Front	Non-Molar
AJ.3.07	AJ	Healthy	Non_Smoker	3	6	AJ3	7	AJ07	4	-3	2	n	1	Combined 1/2	12MF	12	Pre_Molar	Up_L	Back	Non-Molar
AJ.3.08	AJ	Healthy	Non_Smoker	3	6	AJ3	8	AJ08	3	-3	0	n	0	Combined 1/2	20DF	20	Pre_Molar	Low_L	Back	Non-Molar
AJ.3.09	AJ	Healthy	Non_Smoker	3	6	AJ3	9	AJ09	3	-3	0	y	0	Combined 1/2	20MF	20	Pre_Molar	Low_L	Back	Non-Molar
AJ.3.10	AJ	Healthy	Non_Smoker	3	6	AJ3	10	AJ10	3	-3	0	n	0	Combined 1/2	22MF	22	Canine	Low_L	Front	Non-Molar
AJ.3.11	AJ	Healthy	Non_Smoker	3	6	AJ3	11	AJ11	3	-3	2	y	0	Combined 1/2	27DF	27	Canine	Low_R	Front	Non-Molar
AJ.3.12	AJ	Healthy	Non_Smoker	3	6	AJ3	12	AJ12	2	-2	1	y	0	Combined 1/2	28ML	28	Pre_Molar	Low_R	Back	Non-Molar
AJ.3.13	AJ	Healthy	Non_Smoker	3	6	AJ3	13	AJ13	3	-3	0	y	0	Combined 1/2	23MF	23	Incisor	Low_L	Front	Non-Molar
AJ.3.14	AJ	Healthy	Non_Smoker	3	6	AJ3	14	AJ14	3	-2	1	n	1	Combined 1/2	31MF	31	Molar	Low_R	Back	Molar
AJ.3.16	AJ	Healthy	Non_Smoker	3	6	AJ3	16	AJ16	4	-3	0	y	1	Combined 1/2	5MF	5	Pre_Molar	Up_R	Back	Non-Molar
AJ.4.01	AJ	Healthy	Non_Smoker	4	12	AJ4	1	AJ01	3	-3	0	y	0	Combined 1/2	3MF	3	Molar	Up_R	Back	Molar
AJ.4.02	AJ	Healthy	Non_Smoker	4	12	AJ4	2	AJ02	3	-3	0	y	0	Combined 1/2	6DF	6	Canine	Up_R	Front	Non-Molar
AJ.4.03	AJ	Healthy	Non_Smoker	4	12	AJ4	3	AJ03	3	-3	2	y	0	Combined 1/2	3ML	3	Molar	Up_R	Back	Molar
AJ.4.04	AJ	Healthy	Non_Smoker	4	12	AJ4	4	AJ04	3	-3	1	y	0	Combined 1/2	7DF	7	Incisor	Up_R	Front	Non-Molar
AJ.4.05	AJ	Healthy	Non_Smoker	4	12	AJ4	5	AJ05	3	-3	0	y	0	Combined 1/2	10MF	10	Incisor	Up_L	Front	Non-Molar
AJ.4.06	AJ	Healthy	Non_Smoker	4	12	AJ4	6	AJ06	3	-3	1	y	0	Combined 1/2	11MF	11	Canine	Up_L	Front	Non-Molar
AJ.4.07	AJ	Healthy	Non_Smoker	4	12	AJ4	7	AJ07	4	-4	2	n	0	Combined 1/2	12MF	12	Pre_Molar	Up_L	Back	Non-Molar
AJ.4.08	AJ	Healthy	Non_Smoker	4	12	AJ4	8	AJ08	3	-3	1	n	0	Combined 1/2	20DF	20	Pre_Molar	Low_L	Back	Non-Molar
AJ.4.09	AJ	Healthy	Non_Smoker	4	12	AJ4	9	AJ09	3	-3	2	y	0	Combined 1/2	20MF	20	Pre_Molar	Low_L	Back	Non-Molar
AJ.4.10	AJ	Healthy	Non_Smoker	4	12	AJ4	10	AJ10	3	-3	1	y	0	Combined 1/2	22MF	22	Canine	Low_L	Front	Non-Molar
AJ.4.11	AJ	Healthy	Non_Smoker	4	12	AJ4	11	AJ11	3	-3	2	y	0	Combined 1/2	27DF	27	Canine	Low_R	Front	Non-Molar
AJ.4.12	AJ	Healthy	Non_Smoker	4	12	AJ4	12	AJ12	3	-3	2	y	0	Combined 1/2	28ML	28	Pre_Molar	Low_R	Back	Non-Molar
AJ.4.13	AJ	Healthy	Non_Smoker	4	12	AJ4	13	AJ13	2	-1	1	y	1	Combined 1/2	23MF	23	Incisor	Low_L	Front	Non-Molar
AJ.4.14	AJ	Healthy	Non_Smoker	4	12	AJ4	14	AJ14	3	-3	0	n	0	Combined 1/2	31MF	31	Molar	Low_R	Back	Molar
AJ.4.15	AJ	Healthy	Non_Smoker	4	12	AJ4	15	AJ15	2	-2	1	y	0	Combined 1/2	12DL	12	Pre_Molar	Up_L	Back	Non-Molar
AJ.4.16	AJ	Healthy	Non_Smoker	4	12	AJ4	16	AJ16	4	-3	0	y	1	Combined 1/2	5MF	5	Pre_Molar	Up_R	Back	Non-Molar
AK.1.1	AK	Healthy	Non_Smoker	1	0	AK1	K1	AK1	3	-3	0	u	0	None	5MF	5	Pre_Molar	Up_R	Back	Non-Molar
AK.1.10	AK	Healthy	Non_Smoker	1	0	AK1	10	AK10	3	-3	1	u	0	None	18MF	18	Molar	Low_L	Back	Molar
AK.1.11	AK	Healthy	Non_Smoker	1	0	AK1	11	AK11	3	-3	1	u	0	None	19MF	19	Molar	Low_L	Back	Molar
AK.1.12	AK	Healthy	Non_Smoker	1	0	AK1	12	AK12	3	-3	1	u	0	None	19ML	19	Molar	Low_L	Back	Molar
AK.1.13	AK	Healthy	Non_Smoker	1	0	AK1	13	AK13	2	-2	2	u	0	None	29L	29	Pre_Molar	Low_R	Back	Non-Molar
AK.1.14	AK	Healthy	Non_Smoker	1	0	AK1	14	AK14	4	-4	0	u	0	None	30ML	30	Molar	Low_R	Back	Molar
AK.1.15	AK	Healthy	Non_Smoker	1	0	AK1	15	AK15	3	-3	2	u	0	None	30DB	30	Molar	Low_R	Back	Molar
AK.1.2	AK	Healthy	Non_Smoker	1	0	AK1	K2	AK2	2	-2	1	u	0	None	7DF	7	Incisor	Up_R	Front	Non-Molar
AK.1.3	AK	Healthy	Non_Smoker	1	0	AK1	K3	AK3	3	-3	0	u	0	None	8DF	8	Incisor	Up_R	Front	Non-Molar
AK.1.4	AK	Healthy	Non_Smoker	1	0	AK1	K4	AK4	3	-3	1	u	0	None	4ML	4	Pre_Molar	Up_R	Back	Non-Molar
AK.1.5	AK	Healthy	Non_Smoker	1	0	AK1	K5	AK5	3	-3	0	u	0	None	11MF	11	Canine	Up_L	Front	Non-Molar
AK.1.6	AK	Healthy	Non_Smoker	1	0	AK1	K6	AK6	3	-3	0	u	0	None	14MF	14	Molar	Up_L	Back	Molar
AK.1.7	AK	Healthy	Non_Smoker	1	0	AK1	K7	AK7	3	-3	1	u	0	None	14DF	14	Molar	Up_L	Back	Molar
AK.1.8	AK	Healthy	Non_Smoker	1	0	AK1	K8	AK8	3	-3	1	u	0	None	14ML	14	Molar	Up_L	Back	Molar
AK.1.9	AK	Healthy	Non_Smoker	1	0	AK1	K9	AK9	3	-3	1	u	0	None	13ML	13	Pre_Molar	Up_L	Back	Non-Molar
AK.2.1	AK	Healthy	Non_Smoker	2	3	AK2	K1	AK1	3	-3	0	n	0	None	5MF	5	Pre_Molar	Up_R	Back	Non-Molar
AK.2.10	AK	Healthy	Non_Smoker	2	3	AK2	10	AK10	2	-2	0	n	0	None	18MF	18	Molar	Low_L	Back	Molar
AK.2.11	AK	Healthy	Non_Smoker	2	3	AK2	11	AK11	3	-3	0	y	0	None	19MF	19	Molar	Low_L	Back	Molar
AK.2.12	AK	Healthy	Non_Smoker	2	3	AK2	12	AK12	3	-3	1	n	0	None	19ML	19	Molar	Low_L	Back	Molar
AK.2.13	AK	Healthy	Non_Smoker	2	3	AK2	13	AK13	2	-2	0	n	0	None	29L	29	Pre_Molar	Low_R	Back	Non-Molar
AK.2.14	AK	Healthy	Non_Smoker	2	3	AK2	14	AK14	3	-3	1	n	0	None	30ML	30	Molar	Low_R	Back	Molar
AK.2.15	AK	Healthy	Non_Smoker	2	3	AK2	15	AK15	3	-3	0	y	0	None	30DB	30	Molar	Low_R	Back	Molar
AK.2.2	AK	Healthy	Non_Smoker	2	3	AK2	K2	AK2	2	-2	0	n	0	None	7DF	7	Incisor	Up_R	Front	Non-Molar
AK.2.3	AK	Healthy	Non_Smoker	2	3	AK2	K3	AK3	2	-2	0	n	0	None	8DF	8	Incisor	Up_R	Front	Non-Molar
AK.2.4	AK	Healthy	Non_Smoker	2	3	AK2	K4	AK4	2	-2	2	y	0	None	4ML	4	Pre_Molar	Up_R	Back	Non-Molar
AK.2.5	AK	Healthy	Non_Smoker	2	3	AK2	K5	AK5	3	-3	0	n	0	None	11MF	11	Canine	Up_L	Front	Non-Molar
AK.2.6	AK	Healthy	Non_Smoker	2	3	AK2	K6	AK6	3	-3	0	n	0	None	14MF	14	Molar	Up_L	Back	Molar
AK.2.7	AK	Healthy	Non_Smoker	2	3	AK2	K7	AK7	3	-3	1	n	0	None	14DF	14	Molar	Up_L	Back	Molar
AK.2.8	AK	Healthy	Non_Smoker	2	3	AK2	K8	AK8	2	-2	1	y	0	None	14ML	14	Molar	Up_L	Back	Molar
AK.2.9	AK	Healthy	Non_Smoker	2	3	AK2	K9	AK9	3	-3	1	n	0	None	13ML	13	Pre_Molar	Up_L	Back	Non-Molar
AK.3.1	AK	Healthy	Non_Smoker	3	6	AK3	K1	AK1	3	-3	0	n	0	None	5MF	5	Pre_Molar	Up_R	Back	Non-Molar
AK.3.10	AK	Healthy	Non_Smoker	3	6	AK3	10	AK10	3	-3	1	n	0	None	18MF	18	Molar	Low_L	Back	Molar
AK.3.11	AK	Healthy	Non_Smoker	3	6	AK3	11	AK11	3	-3	1	n	0	None	19MF	19	Molar	Low_L	Back	Molar
AK.3.12	AK	Healthy	Non_Smoker	3	6	AK3	12	AK12	3	-3	2	n	0	None	19ML	19	Molar	Low_L	Back	Molar
AK.3.13	AK	Healthy	Non_Smoker	3	6	AK3	13	AK13	2	-2	2	n	0	None	29L	29	Pre_Molar	Low_R	Back	Non-Molar
AK.3.14	AK	Healthy	Non_Smoker	3	6	AK3	14	AK14	3	-3	1	n	0	None	30ML	30	Molar	Low_R	Back	Molar
AK.3.15	AK	Healthy	Non_Smoker	3	6	AK3	15	AK15	3	-3	1	n	0	None	30DB	30	Molar	Low_R	Back	Molar
AK.3.2	AK	Healthy	Non_Smoker	3	6	AK3	K2	AK2	3	-3	0	n	0	None	7DF	7	Incisor	Up_R	Front	Non-Molar
AK.3.3	AK	Healthy	Non_Smoker	3	6	AK3	K3	AK3	3	-3	1	n	0	None	8DF	8	Incisor	Up_R	Front	Non-Molar
AK.3.4	AK	Healthy	Non_Smoker	3	6	AK3	K4	AK4	3	-3	0	n	0	None	4ML	4	Pre_Molar	Up_R	Back	Non-Molar
AK.3.5	AK	Healthy	Non_Smoker	3	6	AK3	K5	AK5	3	-3	1	n	0	None	11MF	11	Canine	Up_L	Front	Non-Molar
AK.3.6	AK	Healthy	Non_Smoker	3	6	AK3	K6	AK6	3	-3	1	n	0	None	14MF	14	Molar	Up_L	Back	Molar
AK.3.7	AK	Healthy	Non_Smoker	3	6	AK3	K7	AK7	3	-3	2	y	0	None	14DF	14	Molar	Up_L	Back	Molar
AK.3.8	AK	Healthy	Non_Smoker	3	6	AK3	K8	AK8	2	-2	1	n	0	None	14ML	14	Molar	Up_L	Back	Molar
AK.3.9	AK	Healthy	Non_Smoker	3	6	AK3	K9	AK9	3	-3	1	n	0	None	13ML	13	Pre_Molar	Up_L	Back	Non-Molar
AK.4.1	AK	Healthy	Non_Smoker	4	12	AK4	K1	AK1	2	-2	0	n	0	None	5MF	5	Pre_Molar	Up_R	Back	Non-Molar
AK.4.10	AK	Healthy	Non_Smoker	4	12	AK4	10	AK10	3	-3	1	n	0	None	18MF	18	Molar	Low_L	Back	Molar
AK.4.11	AK	Healthy	Non_Smoker	4	12	AK4	11	AK11	3	-3	0	n	0	None	19MF	19	Molar	Low_L	Back	Molar
AK.4.12	AK	Healthy	Non_Smoker	4	12	AK4	12	AK12	3	-3	1	y	0	None	19ML	19	Molar	Low_L	Back	Molar
AK.4.13	AK	Healthy	Non_Smoker	4	12	AK4	13	AK13	2	-2	0	y	0	None	29L	29	Pre_Molar	Low_R	Back	Non-Molar
AK.4.14	AK	Healthy	Non_Smoker	4	12	AK4	14	AK14	3	-3	0	n	0	None	30ML	30	Molar	Low_R	Back	Molar
AK.4.15	AK	Healthy	Non_Smoker	4	12	AK4	15	AK15	3	-3	2	n	0	None	30DB	30	Molar	Low_R	Back	Molar
AK.4.2	AK	Healthy	Non_Smoker	4	12	AK4	K2	AK2	3	-3	0	n	0	None	7DF	7	Incisor	Up_R	Front	Non-Molar
AK.4.3	AK	Healthy	Non_Smoker	4	12	AK4	K3	AK3	2	-2	0	n	0	None	8DF	8	Incisor	Up_R	Front	Non-Molar
AK.4.4	AK	Healthy	Non_Smoker	4	12	AK4	K4	AK4	3	-3	0	n	0	None	4ML	4	Pre_Molar	Up_R	Back	Non-Molar
AK.4.5	AK	Healthy	Non_Smoker	4	12	AK4	K5	AK5	3	-3	1	n	0	None	11MF	11	Canine	Up_L	Front	Non-Molar
AK.4.6	AK	Healthy	Non_Smoker	4	12	AK4	K6	AK6	3	-3	1	n	0	None	14MF	14	Molar	Up_L	Back	Molar
AK.4.7	AK	Healthy	Non_Smoker	4	12	AK4	K7	AK7	3	-3	2	n	0	None	14DF	14	Molar	Up_L	Back	Molar
AK.4.8	AK	Healthy	Non_Smoker	4	12	AK4	K8	AK8	2	-2	1	n	0	None	14ML	14	Molar	Up_L	Back	Molar
AK.4.9	AK	Healthy	Non_Smoker	4	12	AK4	K9	AK9	3	-3	0	n	0	None	13ML	13	Pre_Molar	Up_L	Back	Non-Molar
AL.1.01	AL	Diseased	Non_Smoker	1	0	AL1	1	AL01	5	0	0	u	5	Pool1	6MF	6	Canine	Up_R	Front	Non-Molar
AL.1.02	AL	Diseased	Non_Smoker	1	0	AL1	2	AL02	5	-3	2	u	2	Pool1	18DF	18	Molar	Low_L	Back	Molar
AL.1.03	AL	Diseased	Non_Smoker	1	0	AL1	3	AL03	5	-2	2	u	3	Pool1	20ML	20	Pre_Molar	Low_L	Back	Non-Molar
AL.1.04	AL	Diseased	Non_Smoker	1	0	AL1	4	AL04	5	-1	1	u	4	Pool1	22DL	22	Canine	Low_L	Front	Non-Molar
AL.1.05	AL	Diseased	Non_Smoker	1	0	AL1	5	AL05	4	-3	0	u	1	Pool1	6DF	6	Canine	Up_R	Front	Non-Molar
AL.1.06	AL	Diseased	Non_Smoker	1	0	AL1	6	AL06	4	-3	0	u	1	Pool1	8ML	8	Incisor	Up_R	Front	Non-Molar
AL.1.07	AL	Diseased	Non_Smoker	1	0	AL1	7	AL07	4	-1	0	u	3	Pool1	14MF	14	Molar	Up_L	Back	Molar
AL.1.08	AL	Diseased	Non_Smoker	1	0	AL1	8	AL08	4	-2	2	u	2	Pool1	14ML	14	Molar	Up_L	Back	Molar
AL.1.09	AL	Diseased	Non_Smoker	1	0	AL1	9	AL09	4	-2	1	u	2	Pool1	10DL	10	Incisor	Up_L	Front	Non-Molar
AL.1.10	AL	Diseased	Non_Smoker	1	0	AL1	10	AL10	4	-1	2	u	3	Pool1	21ML	21	Pre_Molar	Low_L	Back	Non-Molar
AL.1.11	AL	Diseased	Non_Smoker	1	0	AL1	11	AL11	2	0	0	u	2	Pool1	9MF	9	Incisor	Up_L	Front	Non-Molar
AL.1.12	AL	Diseased	Non_Smoker	1	0	AL1	12	AL12	2	1	0	u	3	Pool1	9DF	9	Incisor	Up_L	Front	Non-Molar
AL.1.13	AL	Diseased	Non_Smoker	1	0	AL1	13	AL13	2	0	2	u	2	Pool1	25MF	25	Incisor	Low_R	Front	Non-Molar
AL.1.14	AL	Diseased	Non_Smoker	1	0	AL1	14	AL14	3	-2	2	u	1	Pool1	28MF	28	Pre_Molar	Low_R	Back	Non-Molar
AL.1.15	AL	Diseased	Non_Smoker	1	0	AL1	15	AL15	3	-2	1	u	1	Pool1	29DF	29	Pre_Molar	Low_R	Back	Non-Molar
AL.1.16	AL	Diseased	Non_Smoker	1	0	AL1	16	AL16	3	2	1	u	5	Pool1	23MF	23	Incisor	Low_L	Front	Non-Molar
AL.1.17	AL	Diseased	Non_Smoker	1	0	AL1	17	AL17	3	-2	0	u	1	Pool1	13MF	13	Pre_Molar	Up_L	Back	Non-Molar
AL.2.01	AL	Diseased	Non_Smoker	2	3	AL2	1	AL01	3	0	1	y	3	Pool1	6MF	6	Canine	Up_R	Front	Non-Molar
AL.2.02	AL	Diseased	Non_Smoker	2	3	AL2	2	AL02	5	-3	2	y	2	Pool1	18DF	18	Molar	Low_L	Back	Molar
AL.2.04	AL	Diseased	Non_Smoker	2	3	AL2	4	AL04	3	-3	0	n	0	Pool1	22DL	22	Canine	Low_L	Front	Non-Molar
AL.2.06	AL	Diseased	Non_Smoker	2	3	AL2	6	AL06	3	-2	0	n	1	Pool1	8ML	8	Incisor	Up_R	Front	Non-Molar
AL.2.07	AL	Diseased	Non_Smoker	2	3	AL2	7	AL07	3	-2	0	n	1	Pool1	14MF	14	Molar	Up_L	Back	Molar
AL.2.08	AL	Diseased	Non_Smoker	2	3	AL2	8	AL08	3	-2	0	n	1	Pool1	14ML	14	Molar	Up_L	Back	Molar
AL.2.09	AL	Diseased	Non_Smoker	2	3	AL2	9	AL09	3	-2	0	n	1	Pool1	10DL	10	Incisor	Up_L	Front	Non-Molar
AL.2.11	AL	Diseased	Non_Smoker	2	3	AL2	11	AL11	2	0	0	n	2	Pool1	9MF	9	Incisor	Up_L	Front	Non-Molar
AL.2.12	AL	Diseased	Non_Smoker	2	3	AL2	12	AL12	2	0	0	y	2	Pool1	9DF	9	Incisor	Up_L	Front	Non-Molar
AL.2.13	AL	Diseased	Non_Smoker	2	3	AL2	13	AL13	3	2	1	y	5	Pool1	25MF	25	Incisor	Low_R	Front	Non-Molar
AL.2.14	AL	Diseased	Non_Smoker	2	3	AL2	14	AL14	3	-1	0	n	2	Pool1	28MF	28	Pre_Molar	Low_R	Back	Non-Molar
AL.2.15	AL	Diseased	Non_Smoker	2	3	AL2	15	AL15	3	-2	1	n	1	Pool1	29DF	29	Pre_Molar	Low_R	Back	Non-Molar
AL.2.16	AL	Diseased	Non_Smoker	2	3	AL2	16	AL16	3	2	1	n	5	Pool1	23MF	23	Incisor	Low_L	Front	Non-Molar
AL.2.17	AL	Diseased	Non_Smoker	2	3	AL2	17	AL17	3	-2	0	y	1	Pool1	13MF	13	Pre_Molar	Up_L	Back	Non-Molar
AL.3.01	AL	Diseased	Non_Smoker	3	6	AL3	1	AL01	3	-2	1	n	1	Pool1	6MF	6	Canine	Up_R	Front	Non-Molar
AL.3.02	AL	Diseased	Non_Smoker	3	6	AL3	2	AL02	4	-3	2	n	1	Pool1	18DF	18	Molar	Low_L	Back	Molar
AL.3.03	AL	Diseased	Non_Smoker	3	6	AL3	3	AL03	4	-2	2	n	2	Pool1	20ML	20	Pre_Molar	Low_L	Back	Non-Molar
AL.3.04	AL	Diseased	Non_Smoker	3	6	AL3	4	AL04	3	-2	2	n	1	Pool1	22DL	22	Canine	Low_L	Front	Non-Molar
AL.3.05	AL	Diseased	Non_Smoker	3	6	AL3	5	AL05	3	-2	1	n	1	Pool1	6DF	6	Canine	Up_R	Front	Non-Molar
AL.3.07	AL	Diseased	Non_Smoker	3	6	AL3	7	AL07	3	-1	0	n	2	Pool1	14MF	14	Molar	Up_L	Back	Molar
AL.3.08	AL	Diseased	Non_Smoker	3	6	AL3	8	AL08	4	-3	3	n	1	Pool1	14ML	14	Molar	Up_L	Back	Molar
AL.3.09	AL	Diseased	Non_Smoker	3	6	AL3	9	AL09	4	-2	1	y	2	Pool1	10DL	10	Incisor	Up_L	Front	Non-Molar
AL.3.10	AL	Diseased	Non_Smoker	3	6	AL3	10	AL10	4	-2	1	n	2	Pool1	21ML	21	Pre_Molar	Low_L	Back	Non-Molar
AL.3.12	AL	Diseased	Non_Smoker	3	6	AL3	12	AL12	3	2	0	n	5	Pool1	9DF	9	Incisor	Up_L	Front	Non-Molar
AL.3.13	AL	Diseased	Non_Smoker	3	6	AL3	13	AL13	3	2	1	n	5	Pool1	25MF	25	Incisor	Low_R	Front	Non-Molar
AL.3.14	AL	Diseased	Non_Smoker	3	6	AL3	14	AL14	3	-2	3	y	1	Pool1	28MF	28	Pre_Molar	Low_R	Back	Non-Molar
AL.3.15	AL	Diseased	Non_Smoker	3	6	AL3	15	AL15	3	-2	0	n	1	Pool1	29DF	29	Pre_Molar	Low_R	Back	Non-Molar
AL.3.16	AL	Diseased	Non_Smoker	3	6	AL3	16	AL16	3	2	1	n	5	Pool1	23MF	23	Incisor	Low_L	Front	Non-Molar
AL.3.17	AL	Diseased	Non_Smoker	3	6	AL3	17	AL17	3	-1	0	n	2	Pool1	13MF	13	Pre_Molar	Up_L	Back	Non-Molar
AL.4.01	AL	Diseased	Non_Smoker	4	12	AL4	1	AL01	3	0	1	n	3	Pool1	6MF	6	Canine	Up_R	Front	Non-Molar
AL.4.02	AL	Diseased	Non_Smoker	4	12	AL4	2	AL02	4	-3	2	n	1	Pool1	18DF	18	Molar	Low_L	Back	Molar
AL.4.03	AL	Diseased	Non_Smoker	4	12	AL4	3	AL03	4	-1	2	n	3	Pool1	20ML	20	Pre_Molar	Low_L	Back	Non-Molar
AL.4.04	AL	Diseased	Non_Smoker	4	12	AL4	4	AL04	3	-2	0	n	1	Pool1	22DL	22	Canine	Low_L	Front	Non-Molar
AL.4.05	AL	Diseased	Non_Smoker	4	12	AL4	5	AL05	3	-1	0	n	2	Pool1	6DF	6	Canine	Up_R	Front	Non-Molar
AL.4.06	AL	Diseased	Non_Smoker	4	12	AL4	6	AL06	4	-2	0	n	2	Pool1	8ML	8	Incisor	Up_R	Front	Non-Molar
AL.4.07	AL	Diseased	Non_Smoker	4	12	AL4	7	AL07	3	-1	0	n	2	Pool1	14MF	14	Molar	Up_L	Back	Molar
AL.4.08	AL	Diseased	Non_Smoker	4	12	AL4	8	AL08	3	-2	0	n	1	Pool1	14ML	14	Molar	Up_L	Back	Molar
AL.4.09	AL	Diseased	Non_Smoker	4	12	AL4	9	AL09	3	-2	0	n	1	Pool1	10DL	10	Incisor	Up_L	Front	Non-Molar
AL.4.10	AL	Diseased	Non_Smoker	4	12	AL4	10	AL10	3	-2	0	n	1	Pool1	21ML	21	Pre_Molar	Low_L	Back	Non-Molar
AL.4.11	AL	Diseased	Non_Smoker	4	12	AL4	11	AL11	2	0	0	n	2	Pool1	9MF	9	Incisor	Up_L	Front	Non-Molar
AL.4.12	AL	Diseased	Non_Smoker	4	12	AL4	12	AL12	3	2	0	n	5	Pool1	9DF	9	Incisor	Up_L	Front	Non-Molar
AL.4.13	AL	Diseased	Non_Smoker	4	12	AL4	13	AL13	2	2	0	n	4	Pool1	25MF	25	Incisor	Low_R	Front	Non-Molar
AL.4.14	AL	Diseased	Non_Smoker	4	12	AL4	14	AL14	3	-2	2	n	1	Pool1	28MF	28	Pre_Molar	Low_R	Back	Non-Molar
AL.4.15	AL	Diseased	Non_Smoker	4	12	AL4	15	AL15	3	-2	0	n	1	Pool1	29DF	29	Pre_Molar	Low_R	Back	Non-Molar
AL.4.16	AL	Diseased	Non_Smoker	4	12	AL4	16	AL16	3	2	1	n	5	Pool1	23MF	23	Incisor	Low_L	Front	Non-Molar
AM.1.01	AM	Diseased	Non_Smoker	1	0	AM1	1	AM01	4	-3	1	u	1	Combined 2/3	3MF	3	Molar	Up_R	Back	Molar
AM.1.02	AM	Diseased	Non_Smoker	1	0	AM1	2	AM02	4	-3	0	u	1	Combined 2/3	13DF	13	Pre_Molar	Up_L	Back	Non-Molar
AM.1.03	AM	Diseased	Non_Smoker	1	0	AM1	3	AM03	4	-3	2	u	1	Combined 2/3	19DF	19	Molar	Low_L	Back	Molar
AM.1.04	AM	Diseased	Non_Smoker	1	0	AM1	4	AM04	4	-3	1	u	1	Combined 2/3	19MF	19	Molar	Low_L	Back	Molar
AM.1.05	AM	Diseased	Non_Smoker	1	0	AM1	5	AM05	4	-3	0	u	1	Combined 2/3	20DF	20	Pre_Molar	Low_L	Back	Non-Molar
AM.1.06	AM	Diseased	Non_Smoker	1	0	AM1	6	AM06	4	-3	2	u	1	Combined 2/3	29DL	29	Pre_Molar	Low_R	Back	Non-Molar
AM.1.07	AM	Diseased	Non_Smoker	1	0	AM1	7	AM07	4	-4	2	u	0	Combined 2/3	30DL	30	Molar	Low_R	Back	Molar
AM.1.08	AM	Diseased	Non_Smoker	1	0	AM1	8	AM08	4	-4	2	u	0	Combined 2/3	31ML	31	Molar	Low_R	Back	Molar
AM.1.09	AM	Diseased	Non_Smoker	1	0	AM1	9	AM09	4	-3	2	u	1	Combined 2/3	31DL	31	Molar	Low_R	Back	Molar
AM.1.10	AM	Diseased	Non_Smoker	1	0	AM1	10	AM10	3	-3	0	u	0	Combined 2/3	27DF	27	Canine	Low_R	Front	Non-Molar
AM.1.11	AM	Diseased	Non_Smoker	1	0	AM1	11	AM11	4	-4	1	u	0	Combined 2/3	14MF	14	Molar	Up_L	Back	Molar
AM.1.12	AM	Diseased	Non_Smoker	1	0	AM1	12	AM12	4	-4	2	u	0	Combined 2/3	19ML	19	Molar	Low_L	Back	Molar
AM.1.13	AM	Diseased	Non_Smoker	1	0	AM1	13	AM13	3	-3	0	u	0	Combined 2/3	9DF	9	Incisor	Up_L	Front	Non-Molar
AM.1.14	AM	Diseased	Non_Smoker	1	0	AM1	14	AM14	3	-3	0	u	0	Combined 2/3	6DF	6	Canine	Up_R	Front	Non-Molar
AM.1.15	AM	Diseased	Non_Smoker	1	0	AM1	15	AM15	2	-2	0	u	0	Combined 2/3	8L	8	Incisor	Up_R	Front	Non-Molar
AM.2.01	AM	Diseased	Non_Smoker	2	3	AM2	1	AM01	3	-3	0	n	0	Combined 2/3	3MF	3	Molar	Up_R	Back	Molar
AM.2.02	AM	Diseased	Non_Smoker	2	3	AM2	2	AM02	3	-3	0	n	0	Combined 2/3	13DF	13	Pre_Molar	Up_L	Back	Non-Molar
AM.2.03	AM	Diseased	Non_Smoker	2	3	AM2	3	AM03	2	-1	0	y	1	Combined 2/3	19DF	19	Molar	Low_L	Back	Molar
AM.2.04	AM	Diseased	Non_Smoker	2	3	AM2	4	AM04	3	-3	0	n	0	Combined 2/3	19MF	19	Molar	Low_L	Back	Molar
AM.2.05	AM	Diseased	Non_Smoker	2	3	AM2	5	AM05	3	-3	0	n	0	Combined 2/3	20DF	20	Pre_Molar	Low_L	Back	Non-Molar
AM.2.06	AM	Diseased	Non_Smoker	2	3	AM2	6	AM06	3	-2	2	y	1	Combined 2/3	29DL	29	Pre_Molar	Low_R	Back	Non-Molar
AM.2.07	AM	Diseased	Non_Smoker	2	3	AM2	7	AM07	4	-3	1	y	1	Combined 2/3	30DL	30	Molar	Low_R	Back	Molar
AM.2.08	AM	Diseased	Non_Smoker	2	3	AM2	8	AM08	5	-4	2	y	1	Combined 2/3	31ML	31	Molar	Low_R	Back	Molar
AM.2.09	AM	Diseased	Non_Smoker	2	3	AM2	9	AM09	3	-3	2	n	0	Combined 2/3	31DL	31	Molar	Low_R	Back	Molar
AM.2.10	AM	Diseased	Non_Smoker	2	3	AM2	10	AM10	3	-3	0	n	0	Combined 2/3	27DF	27	Canine	Low_R	Front	Non-Molar
AM.2.11	AM	Diseased	Non_Smoker	2	3	AM2	11	AM11	4	-3	0	y	1	Combined 2/3	14MF	14	Molar	Up_L	Back	Molar
AM.2.12	AM	Diseased	Non_Smoker	2	3	AM2	12	AM12	3	-3	2	y	0	Combined 2/3	19ML	19	Molar	Low_L	Back	Molar
AM.2.13	AM	Diseased	Non_Smoker	2	3	AM2	13	AM13	3	-3	0	n	0	Combined 2/3	9DF	9	Incisor	Up_L	Front	Non-Molar
AM.2.14	AM	Diseased	Non_Smoker	2	3	AM2	14	AM14	3	-3	1	n	0	Combined 2/3	6DF	6	Canine	Up_R	Front	Non-Molar
AM.2.15	AM	Diseased	Non_Smoker	2	3	AM2	15	AM15	2	-2	0	y	0	Combined 2/3	8L	8	Incisor	Up_R	Front	Non-Molar
AM.3.01	AM	Diseased	Non_Smoker	3	6	AM3	1	AM01	3	-2	0	n	1	Combined 2/3	3MF	3	Molar	Up_R	Back	Molar
AM.3.02	AM	Diseased	Non_Smoker	3	6	AM3	2	AM02	3	-3	0	n	0	Combined 2/3	13DF	13	Pre_Molar	Up_L	Back	Non-Molar
AM.3.03	AM	Diseased	Non_Smoker	3	6	AM3	3	AM03	2	0	1	n	2	Combined 2/3	19DF	19	Molar	Low_L	Back	Molar
AM.3.04	AM	Diseased	Non_Smoker	3	6	AM3	4	AM04	3	-2	0	n	1	Combined 2/3	19MF	19	Molar	Low_L	Back	Molar
AM.3.05	AM	Diseased	Non_Smoker	3	6	AM3	5	AM05	2	-2	0	n	0	Combined 2/3	20DF	20	Pre_Molar	Low_L	Back	Non-Molar
AM.3.06	AM	Diseased	Non_Smoker	3	6	AM3	6	AM06	3	-3	3	y	0	Combined 2/3	29DL	29	Pre_Molar	Low_R	Back	Non-Molar
AM.3.07	AM	Diseased	Non_Smoker	3	6	AM3	7	AM07	4	-3	3	y	1	Combined 2/3	30DL	30	Molar	Low_R	Back	Molar
AM.3.08	AM	Diseased	Non_Smoker	3	6	AM3	8	AM08	4	-3	3	n	1	Combined 2/3	31ML	31	Molar	Low_R	Back	Molar
AM.3.09	AM	Diseased	Non_Smoker	3	6	AM3	9	AM09	3	-3	3	n	0	Combined 2/3	31DL	31	Molar	Low_R	Back	Molar
AM.3.10	AM	Diseased	Non_Smoker	3	6	AM3	10	AM10	2	-2	0	y	0	Combined 2/3	27DF	27	Canine	Low_R	Front	Non-Molar
AM.3.11	AM	Diseased	Non_Smoker	3	6	AM3	11	AM11	3	-3	0	n	0	Combined 2/3	14MF	14	Molar	Up_L	Back	Molar
AM.3.12	AM	Diseased	Non_Smoker	3	6	AM3	12	AM12	3	-3	3	n	0	Combined 2/3	19ML	19	Molar	Low_L	Back	Molar
AM.3.13	AM	Diseased	Non_Smoker	3	6	AM3	13	AM13	3	-3	0	n	0	Combined 2/3	9DF	9	Incisor	Up_L	Front	Non-Molar
AM.3.14	AM	Diseased	Non_Smoker	3	6	AM3	14	AM14	3	-3	1	n	0	Combined 2/3	6DF	6	Canine	Up_R	Front	Non-Molar
AM.3.15	AM	Diseased	Non_Smoker	3	6	AM3	15	AM15	2	-2	0	n	0	Combined 2/3	8L	8	Incisor	Up_R	Front	Non-Molar
AM.4.01	AM	Diseased	Non_Smoker	4	12	AM4	1	AM01	3	-2	0	n	1	Combined 2/3	3MF	3	Molar	Up_R	Back	Molar
AM.4.02	AM	Diseased	Non_Smoker	4	12	AM4	2	AM02	3	-3	0	n	0	Combined 2/3	13DF	13	Pre_Molar	Up_L	Back	Non-Molar
AM.4.03	AM	Diseased	Non_Smoker	4	12	AM4	3	AM03	2	-1	1	y	1	Combined 2/3	19DF	19	Molar	Low_L	Back	Molar
AM.4.04	AM	Diseased	Non_Smoker	4	12	AM4	4	AM04	3	-2	0	n	1	Combined 2/3	19MF	19	Molar	Low_L	Back	Molar
AM.4.05	AM	Diseased	Non_Smoker	4	12	AM4	5	AM05	3	-2	0	n	1	Combined 2/3	20DF	20	Pre_Molar	Low_L	Back	Non-Molar
AM.4.06	AM	Diseased	Non_Smoker	4	12	AM4	6	AM06	3	-3	1	y	0	Combined 2/3	29DL	29	Pre_Molar	Low_R	Back	Non-Molar
AM.4.07	AM	Diseased	Non_Smoker	4	12	AM4	7	AM07	4	-3	0	y	1	Combined 2/3	30DL	30	Molar	Low_R	Back	Molar
AM.4.08	AM	Diseased	Non_Smoker	4	12	AM4	8	AM08	4	-3	2	y	1	Combined 2/3	31ML	31	Molar	Low_R	Back	Molar
AM.4.09	AM	Diseased	Non_Smoker	4	12	AM4	9	AM09	4	-4	0	y	0	Combined 2/3	31DL	31	Molar	Low_R	Back	Molar
AM.4.10	AM	Diseased	Non_Smoker	4	12	AM4	10	AM10	3	-2	0	n	1	Combined 2/3	27DF	27	Canine	Low_R	Front	Non-Molar
AM.4.11	AM	Diseased	Non_Smoker	4	12	AM4	11	AM11	4	-3	1	y	1	Combined 2/3	14MF	14	Molar	Up_L	Back	Molar
AM.4.12	AM	Diseased	Non_Smoker	4	12	AM4	12	AM12	3	-3	2	y	0	Combined 2/3	19ML	19	Molar	Low_L	Back	Molar
AM.4.13	AM	Diseased	Non_Smoker	4	12	AM4	13	AM13	3	-2	0	n	1	Combined 2/3	9DF	9	Incisor	Up_L	Front	Non-Molar
AM.4.14	AM	Diseased	Non_Smoker	4	12	AM4	14	AM14	3	-2	1	n	1	Combined 2/3	6DF	6	Canine	Up_R	Front	Non-Molar
AM.4.15	AM	Diseased	Non_Smoker	4	12	AM4	15	AM15	2	-2	0	n	0	Combined 2/3	8L	8	Incisor	Up_R	Front	Non-Molar
AO.1.1	AO	Diseased	Non_Smoker	1	0	AO1	O1	AO1	2	1	0	n	3	None	3B	3	Molar	Up_R	Back	Molar
AO.1.10	AO	Diseased	Non_Smoker	1	0	AO1	10	AO10	3	-3	0	n	0	None	31MB	31	Molar	Low_R	Back	Molar
AO.1.2	AO	Diseased	Non_Smoker	1	0	AO1	O2	AO2	3	-3	0	n	0	None	6MB	6	Canine	Up_R	Front	Non-Molar
AO.1.3	AO	Diseased	Non_Smoker	1	0	AO1	O3	AO3	3	-3	0	n	0	None	12MB	12	Pre_Molar	Up_L	Back	Non-Molar
AO.1.4	AO	Diseased	Non_Smoker	1	0	AO1	O4	AO4	2	-2	0	y	0	None	19MB	19	Molar	Low_L	Back	Molar
AO.1.5	AO	Diseased	Non_Smoker	1	0	AO1	O5	AO5	3	-3	0	n	0	None	23DB	23	Incisor	Low_L	Front	Non-Molar
AO.1.6	AO	Diseased	Non_Smoker	1	0	AO1	O6	AO6	2	-2	0	y	0	None	29MB	29	Pre_Molar	Low_R	Back	Non-Molar
AO.1.7	AO	Diseased	Non_Smoker	1	0	AO1	O7	AO7	3	-3	0	n	0	None	2DL	2	Molar	Up_R	Back	Molar
AO.1.8	AO	Diseased	Non_Smoker	1	0	AO1	O8	AO8	3	-3	0	n	0	None	15ML	15	Molar	Up_L	Back	Molar
AO.1.9	AO	Diseased	Non_Smoker	1	0	AO1	O9	AO9	3	-3	0	n	0	None	19ML	19	Molar	Low_L	Back	Molar
AO.2.1	AO	Diseased	Non_Smoker	2	3	AO2	O1	AO1	2	1	0	n	3	None	3B	3	Molar	Up_R	Back	Molar
AO.2.10	AO	Diseased	Non_Smoker	2	3	AO2	10	AO10	3	-3	0	n	0	None	31MB	31	Molar	Low_R	Back	Molar
AO.2.2	AO	Diseased	Non_Smoker	2	3	AO2	O2	AO2	3	-3	0	n	0	None	6MB	6	Canine	Up_R	Front	Non-Molar
AO.2.3	AO	Diseased	Non_Smoker	2	3	AO2	O3	AO3	3	-3	0	n	0	None	12MB	12	Pre_Molar	Up_L	Back	Non-Molar
AO.2.4	AO	Diseased	Non_Smoker	2	3	AO2	O4	AO4	2	-2	0	n	0	None	19MB	19	Molar	Low_L	Back	Molar
AO.2.5	AO	Diseased	Non_Smoker	2	3	AO2	O5	AO5	3	-3	0	n	0	None	23DB	23	Incisor	Low_L	Front	Non-Molar
AO.2.6	AO	Diseased	Non_Smoker	2	3	AO2	O6	AO6	3	-3	0	n	0	None	29MB	29	Pre_Molar	Low_R	Back	Non-Molar
AO.2.7	AO	Diseased	Non_Smoker	2	3	AO2	O7	AO7	4	-4	0	n	0	None	2DL	2	Molar	Up_R	Back	Molar
AO.2.8	AO	Diseased	Non_Smoker	2	3	AO2	O8	AO8	2	-2	0	y	0	None	15ML	15	Molar	Up_L	Back	Molar
AO.2.9	AO	Diseased	Non_Smoker	2	3	AO2	O9	AO9	3	-3	0	n	0	None	19ML	19	Molar	Low_L	Back	Molar
AO.3.1	AO	Diseased	Non_Smoker	3	6	AO3	O1	AO1	2	1	0	n	3	None	3B	3	Molar	Up_R	Back	Molar
AO.3.10	AO	Diseased	Non_Smoker	3	6	AO3	10	AO10	3	-3	0	n	0	None	31MB	31	Molar	Low_R	Back	Molar
AO.3.2	AO	Diseased	Non_Smoker	3	6	AO3	O2	AO2	3	-3	0	n	0	None	6MB	6	Canine	Up_R	Front	Non-Molar
AO.3.3	AO	Diseased	Non_Smoker	3	6	AO3	O3	AO3	3	-3	0	n	0	None	12MB	12	Pre_Molar	Up_L	Back	Non-Molar
AO.3.4	AO	Diseased	Non_Smoker	3	6	AO3	O4	AO4	3	-3	0	n	0	None	19MB	19	Molar	Low_L	Back	Molar
AO.3.5	AO	Diseased	Non_Smoker	3	6	AO3	O5	AO5	2	-2	0	n	0	None	23DB	23	Incisor	Low_L	Front	Non-Molar
AO.3.6	AO	Diseased	Non_Smoker	3	6	AO3	O6	AO6	3	-3	0	n	0	None	29MB	29	Pre_Molar	Low_R	Back	Non-Molar
AO.3.7	AO	Diseased	Non_Smoker	3	6	AO3	O7	AO7	4	-4	0	y	0	None	2DL	2	Molar	Up_R	Back	Molar
AO.3.8	AO	Diseased	Non_Smoker	3	6	AO3	O8	AO8	3	-3	0	n	0	None	15ML	15	Molar	Up_L	Back	Molar
AO.3.9	AO	Diseased	Non_Smoker	3	6	AO3	O9	AO9	3	-3	0	n	0	None	19ML	19	Molar	Low_L	Back	Molar
AO.4.1	AO	Diseased	Non_Smoker	4	12	AO4	O1	AO1	2	1	0	n	3	None	3B	3	Molar	Up_R	Back	Molar
AO.4.10	AO	Diseased	Non_Smoker	4	12	AO4	10	AO10	3	-3	0	n	0	None	31MB	31	Molar	Low_R	Back	Molar
AO.4.2	AO	Diseased	Non_Smoker	4	12	AO4	O2	AO2	3	-3	0	n	0	None	6MB	6	Canine	Up_R	Front	Non-Molar
AO.4.3	AO	Diseased	Non_Smoker	4	12	AO4	O3	AO3	2	-2	0	n	0	None	12MB	12	Pre_Molar	Up_L	Back	Non-Molar
AO.4.4	AO	Diseased	Non_Smoker	4	12	AO4	O4	AO4	2	-2	0	n	0	None	19MB	19	Molar	Low_L	Back	Molar
AO.4.5	AO	Diseased	Non_Smoker	4	12	AO4	O5	AO5	3	-2	0	n	1	None	23DB	23	Incisor	Low_L	Front	Non-Molar
AO.4.6	AO	Diseased	Non_Smoker	4	12	AO4	O6	AO6	3	-3	0	n	0	None	29MB	29	Pre_Molar	Low_R	Back	Non-Molar
AO.4.7	AO	Diseased	Non_Smoker	4	12	AO4	O7	AO7	4	-3	0	n	1	None	2DL	2	Molar	Up_R	Back	Molar
AO.4.8	AO	Diseased	Non_Smoker	4	12	AO4	O8	AO8	3	-3	0	n	0	None	15ML	15	Molar	Up_L	Back	Molar
AO.4.9	AO	Diseased	Non_Smoker	4	12	AO4	O9	AO9	3	-3	0	n	0	None	19ML	19	Molar	Low_L	Back	Molar
AP.1.1	AP	Healthy	Non_Smoker	1	0	AP1	P1	AP1	3	-3	0	n	0	None	3MB	3	Molar	Up_R	Back	Molar
AP.1.10	AP	Healthy	Non_Smoker	1	0	AP1	10	AP10	2	-2	0	n	0	None	27DB	27	Canine	Low_R	Front	Non-Molar
AP.1.2	AP	Healthy	Non_Smoker	1	0	AP1	P2	AP2	2	-2	0	y	0	None	7DB	7	Incisor	Up_R	Front	Non-Molar
AP.1.3	AP	Healthy	Non_Smoker	1	0	AP1	P3	AP3	3	-3	0	y	0	None	12DL	12	Pre_Molar	Up_L	Back	Non-Molar
AP.1.4	AP	Healthy	Non_Smoker	1	0	AP1	P4	AP4	3	-3	0	n	0	None	19ML	19	Molar	Low_L	Back	Molar
AP.1.5	AP	Healthy	Non_Smoker	1	0	AP1	P5	AP5	2	-2	0	n	0	None	24MF	24	Incisor	Low_L	Front	Non-Molar
AP.1.6	AP	Healthy	Non_Smoker	1	0	AP1	P6	AP6	2	-2	0	y	0	None	28DB	28	Pre_Molar	Low_R	Back	Non-Molar
AP.1.7	AP	Healthy	Non_Smoker	1	0	AP1	P7	AP7	2	-2	0	n	0	None	9DF	9	Incisor	Up_L	Front	Non-Molar
AP.1.8	AP	Healthy	Non_Smoker	1	0	AP1	P8	AP8	3	-3	1	n	0	None	3ML	3	Molar	Up_R	Back	Molar
AP.1.9	AP	Healthy	Non_Smoker	1	0	AP1	P9	AP9	2	-2	0	n	0	None	20MB	20	Pre_Molar	Low_L	Back	Non-Molar
AP.2.1	AP	Healthy	Non_Smoker	2	3	AP2	P1	AP1	3	-3	0	n	0	None	3MB	3	Molar	Up_R	Back	Molar
AP.2.10	AP	Healthy	Non_Smoker	2	3	AP2	10	AP10	2	-2	1	n	0	None	27DB	27	Canine	Low_R	Front	Non-Molar
AP.2.2	AP	Healthy	Non_Smoker	2	3	AP2	P2	AP2	2	-2	0	n	0	None	7DB	7	Incisor	Up_R	Front	Non-Molar
AP.2.3	AP	Healthy	Non_Smoker	2	3	AP2	P3	AP3	2	-2	0	y	0	None	12DL	12	Pre_Molar	Up_L	Back	Non-Molar
AP.2.4	AP	Healthy	Non_Smoker	2	3	AP2	P4	AP4	3	-3	2	n	0	None	19ML	19	Molar	Low_L	Back	Molar
AP.2.5	AP	Healthy	Non_Smoker	2	3	AP2	P5	AP5	2	-2	0	n	0	None	24MF	24	Incisor	Low_L	Front	Non-Molar
AP.2.6	AP	Healthy	Non_Smoker	2	3	AP2	P6	AP6	2	-2	0	n	0	None	28DB	28	Pre_Molar	Low_R	Back	Non-Molar
AP.2.7	AP	Healthy	Non_Smoker	2	3	AP2	P7	AP7	2	-2	1	n	0	None	9DF	9	Incisor	Up_L	Front	Non-Molar
AP.2.8	AP	Healthy	Non_Smoker	2	3	AP2	P8	AP8	3	-3	1	n	0	None	3ML	3	Molar	Up_R	Back	Molar
AP.2.9	AP	Healthy	Non_Smoker	2	3	AP2	P9	AP9	2	-2	0	n	0	None	20MB	20	Pre_Molar	Low_L	Back	Non-Molar
AP.3.1	AP	Healthy	Non_Smoker	3	6	AP3	P1	AP1	2	-2	0	n	0	None	3MB	3	Molar	Up_R	Back	Molar
AP.3.10	AP	Healthy	Non_Smoker	3	6	AP3	10	AP10	2	-2	1	n	0	None	27DB	27	Canine	Low_R	Front	Non-Molar
AP.3.2	AP	Healthy	Non_Smoker	3	6	AP3	P2	AP2	2	-2	1	n	0	None	7DB	7	Incisor	Up_R	Front	Non-Molar
AP.3.3	AP	Healthy	Non_Smoker	3	6	AP3	P3	AP3	2	-2	0	y	0	None	12DL	12	Pre_Molar	Up_L	Back	Non-Molar
AP.3.4	AP	Healthy	Non_Smoker	3	6	AP3	P4	AP4	3	-3	1	n	0	None	19ML	19	Molar	Low_L	Back	Molar
AP.3.5	AP	Healthy	Non_Smoker	3	6	AP3	P5	AP5	2	-2	0	n	0	None	24MF	24	Incisor	Low_L	Front	Non-Molar
AP.3.6	AP	Healthy	Non_Smoker	3	6	AP3	P6	AP6	2	-2	1	n	0	None	28DB	28	Pre_Molar	Low_R	Back	Non-Molar
AP.3.7	AP	Healthy	Non_Smoker	3	6	AP3	P7	AP7	2	-2	0	n	0	None	9DF	9	Incisor	Up_L	Front	Non-Molar
AP.3.8	AP	Healthy	Non_Smoker	3	6	AP3	P8	AP8	3	-3	2	n	0	None	3ML	3	Molar	Up_R	Back	Molar
AP.3.9	AP	Healthy	Non_Smoker	3	6	AP3	P9	AP9	2	-2	0	n	0	None	20MB	20	Pre_Molar	Low_L	Back	Non-Molar
AP.4.1	AP	Healthy	Non_Smoker	4	12	AP4	P1	AP1	3	-3	0	n	0	None	3MB	3	Molar	Up_R	Back	Molar
AP.4.10	AP	Healthy	Non_Smoker	4	12	AP4	10	AP10	2	-2	0	n	0	None	27DB	27	Canine	Low_R	Front	Non-Molar
AP.4.2	AP	Healthy	Non_Smoker	4	12	AP4	P2	AP2	2	-2	0	n	0	None	7DB	7	Incisor	Up_R	Front	Non-Molar
AP.4.3	AP	Healthy	Non_Smoker	4	12	AP4	P3	AP3	2	-2	1	n	0	None	12DL	12	Pre_Molar	Up_L	Back	Non-Molar
AP.4.4	AP	Healthy	Non_Smoker	4	12	AP4	P4	AP4	3	-3	0	n	0	None	19ML	19	Molar	Low_L	Back	Molar
AP.4.5	AP	Healthy	Non_Smoker	4	12	AP4	P5	AP5	2	-2	0	n	0	None	24MF	24	Incisor	Low_L	Front	Non-Molar
AP.4.6	AP	Healthy	Non_Smoker	4	12	AP4	P6	AP6	2	-2	0	n	0	None	28DB	28	Pre_Molar	Low_R	Back	Non-Molar
AP.4.7	AP	Healthy	Non_Smoker	4	12	AP4	P7	AP7	2	-2	0	n	0	None	9DF	9	Incisor	Up_L	Front	Non-Molar
AP.4.8	AP	Healthy	Non_Smoker	4	12	AP4	P8	AP8	3	-3	2	n	0	None	3ML	3	Molar	Up_R	Back	Molar
AP.4.9	AP	Healthy	Non_Smoker	4	12	AP4	P9	AP9	2	-2	0	n	0	None	20MB	20	Pre_Molar	Low_L	Back	Non-Molar
AQ.1.1	AQ	Healthy	Non_Smoker	1	0	AQ1	Q1	AQ1	3	-3	0	n	0	None	3MF	3	Molar	Up_R	Back	Molar
AQ.1.10	AQ	Healthy	Non_Smoker	1	0	AQ1	10	AQ10	3	-3	0	y	0	None	30ML	30	Molar	Low_R	Back	Molar
AQ.1.2	AQ	Healthy	Non_Smoker	1	0	AQ1	Q2	AQ2	3	-3	0	n	0	None	5MF	5	Pre_Molar	Up_R	Back	Non-Molar
AQ.1.3	AQ	Healthy	Non_Smoker	1	0	AQ1	Q3	AQ3	3	-3	0	y	0	None	12MF	12	Pre_Molar	Up_L	Back	Non-Molar
AQ.1.4	AQ	Healthy	Non_Smoker	1	0	AQ1	Q4	AQ4	3	-3	0	y	0	None	14MF	14	Molar	Up_L	Back	Molar
AQ.1.5	AQ	Healthy	Non_Smoker	1	0	AQ1	Q5	AQ5	3	-3	1	y	0	None	15DL	15	Molar	Up_L	Back	Molar
AQ.1.6	AQ	Healthy	Non_Smoker	1	0	AQ1	Q6	AQ6	3	-3	0	n	0	None	2ML	2	Molar	Up_R	Back	Molar
AQ.1.7	AQ	Healthy	Non_Smoker	1	0	AQ1	Q7	AQ7	1	-1	1	y	0	None	19F	19	Molar	Low_L	Back	Molar
AQ.1.8	AQ	Healthy	Non_Smoker	1	0	AQ1	Q8	AQ8	2	-2	0	n	0	None	21MF	21	Pre_Molar	Low_L	Back	Non-Molar
AQ.1.9	AQ	Healthy	Non_Smoker	1	0	AQ1	Q9	AQ9	2	-2	0	n	0	None	30MF	30	Molar	Low_R	Back	Molar
AQ.2.1	AQ	Healthy	Non_Smoker	2	3	AQ2	Q1	AQ1	3	-3	0	n	0	None	3MF	3	Molar	Up_R	Back	Molar
AQ.2.10	AQ	Healthy	Non_Smoker	2	3	AQ2	10	AQ10	3	-3	1	y	0	None	30ML	30	Molar	Low_R	Back	Molar
AQ.2.2	AQ	Healthy	Non_Smoker	2	3	AQ2	Q2	AQ2	3	-3	0	n	0	None	5MF	5	Pre_Molar	Up_R	Back	Non-Molar
AQ.2.3	AQ	Healthy	Non_Smoker	2	3	AQ2	Q3	AQ3	3	-3	0	y	0	None	12MF	12	Pre_Molar	Up_L	Back	Non-Molar
AQ.2.4	AQ	Healthy	Non_Smoker	2	3	AQ2	Q4	AQ4	3	-3	0	n	0	None	14MF	14	Molar	Up_L	Back	Molar
AQ.2.5	AQ	Healthy	Non_Smoker	2	3	AQ2	Q5	AQ5	3	-3	2	y	0	None	15DL	15	Molar	Up_L	Back	Molar
AQ.2.6	AQ	Healthy	Non_Smoker	2	3	AQ2	Q6	AQ6	3	-3	0	n	0	None	2ML	2	Molar	Up_R	Back	Molar
AQ.2.7	AQ	Healthy	Non_Smoker	2	3	AQ2	Q7	AQ7	2	-2	1	y	0	None	19F	19	Molar	Low_L	Back	Molar
AQ.2.8	AQ	Healthy	Non_Smoker	2	3	AQ2	Q8	AQ8	2	-2	1	y	0	None	21MF	21	Pre_Molar	Low_L	Back	Non-Molar
AQ.2.9	AQ	Healthy	Non_Smoker	2	3	AQ2	Q9	AQ9	2	-2	0	n	0	None	30MF	30	Molar	Low_R	Back	Molar
AQ.3.1	AQ	Healthy	Non_Smoker	3	6	AQ3	Q1	AQ1	3	-3	0	n	0	None	3MF	3	Molar	Up_R	Back	Molar
AQ.3.10	AQ	Healthy	Non_Smoker	3	6	AQ3	10	AQ10	3	-3	1	y	0	None	30ML	30	Molar	Low_R	Back	Molar
AQ.3.2	AQ	Healthy	Non_Smoker	3	6	AQ3	Q2	AQ2	3	-3	0	n	0	None	5MF	5	Pre_Molar	Up_R	Back	Non-Molar
AQ.3.3	AQ	Healthy	Non_Smoker	3	6	AQ3	Q3	AQ3	3	-3	0	n	0	None	12MF	12	Pre_Molar	Up_L	Back	Non-Molar
AQ.3.4	AQ	Healthy	Non_Smoker	3	6	AQ3	Q4	AQ4	3	-3	0	n	0	None	14MF	14	Molar	Up_L	Back	Molar
AQ.3.5	AQ	Healthy	Non_Smoker	3	6	AQ3	Q5	AQ5	3	-3	2	y	0	None	15DL	15	Molar	Up_L	Back	Molar
AQ.3.6	AQ	Healthy	Non_Smoker	3	6	AQ3	Q6	AQ6	3	-3	1	y	0	None	2ML	2	Molar	Up_R	Back	Molar
AQ.3.7	AQ	Healthy	Non_Smoker	3	6	AQ3	Q7	AQ7	2	-2	1	y	0	None	19F	19	Molar	Low_L	Back	Molar
AQ.3.8	AQ	Healthy	Non_Smoker	3	6	AQ3	Q8	AQ8	2	-2	2	n	0	None	21MF	21	Pre_Molar	Low_L	Back	Non-Molar
AQ.3.9	AQ	Healthy	Non_Smoker	3	6	AQ3	Q9	AQ9	3	-3	0	n	0	None	30MF	30	Molar	Low_R	Back	Molar
AR.1.01	AR	Diseased	Smoker	1	0	AR1	1	AR01	6	1	1	n	7	Pool4	14DB	14	Molar	Up_L	Back	Molar
AR.1.02	AR	Diseased	Smoker	1	0	AR1	2	AR02	6	-2	2	y	4	Pool4	15MB	15	Molar	Up_L	Back	Molar
AR.1.03	AR	Diseased	Smoker	1	0	AR1	3	AR03	8	-2	1	n	6	Pool4	20B	20	Pre_Molar	Low_L	Back	Non-Molar
AR.1.04	AR	Diseased	Smoker	1	0	AR1	4	AR04	4	2	2	n	6	Pool4	26MF	26	Incisor	Low_R	Front	Non-Molar
AR.1.05	AR	Diseased	Smoker	1	0	AR1	5	AR05	6	-2	1	n	4	Pool4	30MF	30	Molar	Low_R	Back	Molar
AR.1.06	AR	Diseased	Smoker	1	0	AR1	6	AR06	5	1	1	y	6	Pool4	31F	31	Molar	Low_R	Back	Molar
AR.1.07	AR	Diseased	Smoker	1	0	AR1	7	AR07	5	-1	1	y	4	Pool4	10MF	10	Incisor	Up_L	Front	Non-Molar
AR.1.08	AR	Diseased	Smoker	1	0	AR1	8	AR08	5	-3	0	n	2	Pool4	5DF	5	Pre_Molar	Up_R	Back	Non-Molar
AR.1.09	AR	Diseased	Smoker	1	0	AR1	9	AR09	6	-2	2	n	4	Pool4	3ML	3	Molar	Up_R	Back	Molar
AR.1.10	AR	Diseased	Smoker	1	0	AR1	10	AR10	4	0	1	y	4	Pool4	8MF	8	Incisor	Up_R	Front	Non-Molar
AR.1.11	AR	Diseased	Smoker	1	0	AR1	11	AR11	5	0	2	n	5	Pool4	18ML	18	Molar	Low_L	Back	Molar
AR.1.12	AR	Diseased	Smoker	1	0	AR1	12	AR12	7	-2	2	n	5	Pool4	14DL	14	Molar	Up_L	Back	Molar
AR.1.13	AR	Diseased	Smoker	1	0	AR1	13	AR13	1	-1	0	n	0	Pool4	22F	22	Canine	Low_L	Front	Non-Molar
AR.1.14	AR	Diseased	Smoker	1	0	AR1	14	AR14	1	-1	0	n	0	Pool4	4F	4	Pre_Molar	Up_R	Back	Non-Molar
AR.1.15	AR	Diseased	Smoker	1	0	AR1	15	AR15	2	-2	0	y	0	Pool4	3F	3	Molar	Up_R	Back	Molar
AR.1.16	AR	Diseased	Smoker	1	0	AR1	16	AR16	2	2	2	y	4	Pool4	24F	24	Incisor	Low_L	Front	Non-Molar
AR.2.01	AR	Diseased	Smoker	2	3	AR2	1	AR01	4	2	2	n	6	Pool4	14DB	14	Molar	Up_L	Back	Molar
AR.2.02	AR	Diseased	Smoker	2	3	AR2	2	AR02	5	-2	2	y	3	Pool4	15MB	15	Molar	Up_L	Back	Molar
AR.2.03	AR	Diseased	Smoker	2	3	AR2	3	AR03	8	-2	1	n	6	Pool4	20B	20	Pre_Molar	Low_L	Back	Non-Molar
AR.2.04	AR	Diseased	Smoker	2	3	AR2	4	AR04	4	2	2	y	6	Pool4	26MF	26	Incisor	Low_R	Front	Non-Molar
AR.2.05	AR	Diseased	Smoker	2	3	AR2	5	AR05	6	-2	1	n	4	Pool4	30MF	30	Molar	Low_R	Back	Molar
AR.2.06	AR	Diseased	Smoker	2	3	AR2	6	AR06	3	1	1	y	4	Pool4	31F	31	Molar	Low_R	Back	Molar
AR.2.07	AR	Diseased	Smoker	2	3	AR2	7	AR07	5	-1	0	n	4	Pool4	10MF	10	Incisor	Up_L	Front	Non-Molar
AR.2.08	AR	Diseased	Smoker	2	3	AR2	8	AR08	4	-3	1	n	1	Pool4	5DF	5	Pre_Molar	Up_R	Back	Non-Molar
AR.2.09	AR	Diseased	Smoker	2	3	AR2	9	AR09	6	-3	2	y	3	Pool4	3ML	3	Molar	Up_R	Back	Molar
AR.2.10	AR	Diseased	Smoker	2	3	AR2	10	AR10	4	1	1	n	5	Pool4	8MF	8	Incisor	Up_R	Front	Non-Molar
AR.2.11	AR	Diseased	Smoker	2	3	AR2	11	AR11	5	1	3	n	6	Pool4	18ML	18	Molar	Low_L	Back	Molar
AR.2.12	AR	Diseased	Smoker	2	3	AR2	12	AR12	6	-1	1	y	5	Pool4	14DL	14	Molar	Up_L	Back	Molar
AR.2.13	AR	Diseased	Smoker	2	3	AR2	13	AR13	2	-2	1	y	0	Pool4	22F	22	Canine	Low_L	Front	Non-Molar
AR.2.14	AR	Diseased	Smoker	2	3	AR2	14	AR14	2	0	0	n	2	Pool4	4F	4	Pre_Molar	Up_R	Back	Non-Molar
AR.2.15	AR	Diseased	Smoker	2	3	AR2	15	AR15	4	0	1	y	4	Pool4	3F	3	Molar	Up_R	Back	Molar
AR.2.16	AR	Diseased	Smoker	2	3	AR2	16	AR16	2	1	0	n	3	Pool4	24F	24	Incisor	Low_L	Front	Non-Molar
AR.3.01	AR	Diseased	Smoker	3	6	AR3	1	AR01	4	3	2	n	7	Pool4	14DB	14	Molar	Up_L	Back	Molar
AR.3.02	AR	Diseased	Smoker	3	6	AR3	2	AR02	4	-2	1	y	2	Pool4	15MB	15	Molar	Up_L	Back	Molar
AR.3.03	AR	Diseased	Smoker	3	6	AR3	3	AR03	7	-2	1	n	5	Pool4	20B	20	Pre_Molar	Low_L	Back	Non-Molar
AR.3.04	AR	Diseased	Smoker	3	6	AR3	4	AR04	3	2	2	n	5	Pool4	26MF	26	Incisor	Low_R	Front	Non-Molar
AR.3.05	AR	Diseased	Smoker	3	6	AR3	5	AR05	5	-2	0	n	3	Pool4	30MF	30	Molar	Low_R	Back	Molar
AR.3.06	AR	Diseased	Smoker	3	6	AR3	6	AR06	5	1	2	y	6	Pool4	31F	31	Molar	Low_R	Back	Molar
AR.3.07	AR	Diseased	Smoker	3	6	AR3	7	AR07	3	-1	0	n	2	Pool4	10MF	10	Incisor	Up_L	Front	Non-Molar
AR.3.08	AR	Diseased	Smoker	3	6	AR3	8	AR08	4	-2	0	n	2	Pool4	5DF	5	Pre_Molar	Up_R	Back	Non-Molar
AR.3.09	AR	Diseased	Smoker	3	6	AR3	9	AR09	5	-3	2	y	2	Pool4	3ML	3	Molar	Up_R	Back	Molar
AR.3.10	AR	Diseased	Smoker	3	6	AR3	10	AR10	3	0	0	n	3	Pool4	8MF	8	Incisor	Up_R	Front	Non-Molar
AR.3.11	AR	Diseased	Smoker	3	6	AR3	11	AR11	7	0	2	n	7	Pool4	18ML	18	Molar	Low_L	Back	Molar
AR.3.12	AR	Diseased	Smoker	3	6	AR3	12	AR12	5	-3	2	n	2	Pool4	14DL	14	Molar	Up_L	Back	Molar
AR.3.13	AR	Diseased	Smoker	3	6	AR3	13	AR13	2	-2	0	n	0	Pool4	22F	22	Canine	Low_L	Front	Non-Molar
AR.3.15	AR	Diseased	Smoker	3	6	AR3	15	AR15	3	-1	0	y	2	Pool4	3F	3	Molar	Up_R	Back	Molar
AR.3.16	AR	Diseased	Smoker	3	6	AR3	16	AR16	2	2	1	n	4	Pool4	24F	24	Incisor	Low_L	Front	Non-Molar
AR.4.01	AR	Diseased	Smoker	4	12	AR4	1	AR01	5	0	3	y	5	Pool3	14DB	14	Molar	Up_L	Back	Molar
AR.4.02	AR	Diseased	Smoker	4	12	AR4	2	AR02	4	-1	1	y	3	Pool3	15MB	15	Molar	Up_L	Back	Molar
AR.4.03	AR	Diseased	Smoker	4	12	AR4	3	AR03	8	0	1	n	8	Pool3	20B	20	Pre_Molar	Low_L	Back	Non-Molar
AR.4.04	AR	Diseased	Smoker	4	12	AR4	4	AR04	3	2	2	n	5	Pool3	26MF	26	Incisor	Low_R	Front	Non-Molar
AR.4.05	AR	Diseased	Smoker	4	12	AR4	5	AR05	6	0	1	y	6	Pool3	30MF	30	Molar	Low_R	Back	Molar
AR.4.06	AR	Diseased	Smoker	4	12	AR4	6	AR06	6	1	2	n	7	Pool3	31F	31	Molar	Low_R	Back	Molar
AR.4.07	AR	Diseased	Smoker	4	12	AR4	7	AR07	5	-1	1	n	4	Pool3	10MF	10	Incisor	Up_L	Front	Non-Molar
AR.4.08	AR	Diseased	Smoker	4	12	AR4	8	AR08	4	0	1	y	4	Pool3	5DF	5	Pre_Molar	Up_R	Back	Non-Molar
AR.4.09	AR	Diseased	Smoker	4	12	AR4	9	AR09	5	-1	2	n	4	Pool3	3ML	3	Molar	Up_R	Back	Molar
AR.4.10	AR	Diseased	Smoker	4	12	AR4	10	AR10	3	0	1	n	3	Pool3	8MF	8	Incisor	Up_R	Front	Non-Molar
AR.4.11	AR	Diseased	Smoker	4	12	AR4	11	AR11	9	1	2	y	10	Pool3	18ML	18	Molar	Low_L	Back	Molar
AR.4.12	AR	Diseased	Smoker	4	12	AR4	12	AR12	6	1	2	n	7	Pool3	14DL	14	Molar	Up_L	Back	Molar
AR.4.13	AR	Diseased	Smoker	4	12	AR4	13	AR13	1	0	1	y	1	Pool3	22F	22	Canine	Low_L	Front	Non-Molar
AR.4.14	AR	Diseased	Smoker	4	12	AR4	14	AR14	2	0	1	n	2	Pool3	4F	4	Pre_Molar	Up_R	Back	Non-Molar
AR.4.15	AR	Diseased	Smoker	4	12	AR4	15	AR15	3	0	1	n	3	Pool3	3F	3	Molar	Up_R	Back	Molar
AR.4.16	AR	Diseased	Smoker	4	12	AR4	16	AR16	2	1	1	n	3	Pool3	24F	24	Incisor	Low_L	Front	Non-Molar
AS.1.01	AS	Diseased	Smoker	1	0	AS1	1	AS01	6	1	1	y	7	Pool4	10DF	10	Incisor	Up_L	Front	Non-Molar
AS.1.02	AS	Diseased	Smoker	1	0	AS1	2	AS02	6	-1	2	y	5	Pool4	13DF	13	Pre_Molar	Up_L	Back	Non-Molar
AS.1.03	AS	Diseased	Smoker	1	0	AS1	3	AS03	6	-2	2	y	4	Pool4	14MF	14	Molar	Up_L	Back	Molar
AS.1.04	AS	Diseased	Smoker	1	0	AS1	4	AS04	5	-2	1	y	3	Pool4	30DB	30	Molar	Low_R	Back	Molar
AS.1.05	AS	Diseased	Smoker	1	0	AS1	5	AS05	6	-2	2	y	4	Pool4	28DL	28	Pre_Molar	Low_R	Back	Non-Molar
AS.1.06	AS	Diseased	Smoker	1	0	AS1	6	AS06	5	-2	1	y	3	Pool4	27MF	27	Canine	Low_R	Front	Non-Molar
AS.1.07	AS	Diseased	Smoker	1	0	AS1	7	AS07	4	-1	1	y	3	Pool4	26MF	26	Incisor	Low_R	Front	Non-Molar
AS.1.08	AS	Diseased	Smoker	1	0	AS1	8	AS08	6	-2	2	y	4	Pool4	14ML	14	Molar	Up_L	Back	Molar
AS.1.09	AS	Diseased	Smoker	1	0	AS1	9	AS09	3	-2	1	y	1	Pool4	13ML	13	Pre_Molar	Up_L	Back	Non-Molar
AS.1.10	AS	Diseased	Smoker	1	0	AS1	10	AS10	3	0	1	y	3	Pool4	9DL	9	Incisor	Up_L	Front	Non-Molar
AS.2.01	AS	Diseased	Smoker	2	3	AS2	1	AS01	4	3	0	y	7	Pool4	10DF	10	Incisor	Up_L	Front	Non-Molar
AS.2.02	AS	Diseased	Smoker	2	3	AS2	2	AS02	4	0	2	n	4	Pool4	13DF	13	Pre_Molar	Up_L	Back	Non-Molar
AS.2.03	AS	Diseased	Smoker	2	3	AS2	3	AS03	4	-2	1	y	2	Pool4	14MF	14	Molar	Up_L	Back	Molar
AS.2.04	AS	Diseased	Smoker	2	3	AS2	4	AS04	4	-1	1	n	3	Pool4	30DB	30	Molar	Low_R	Back	Molar
AS.2.05	AS	Diseased	Smoker	2	3	AS2	5	AS05	4	-2	2	n	2	Pool4	28DL	28	Pre_Molar	Low_R	Back	Non-Molar
AS.2.06	AS	Diseased	Smoker	2	3	AS2	6	AS06	4	-3	0	y	1	Pool4	27MF	27	Canine	Low_R	Front	Non-Molar
AS.2.07	AS	Diseased	Smoker	2	3	AS2	7	AS07	4	-1	1	y	3	Pool4	26MF	26	Incisor	Low_R	Front	Non-Molar
AS.2.08	AS	Diseased	Smoker	2	3	AS2	8	AS08	4	-2	1	y	2	Pool4	14ML	14	Molar	Up_L	Back	Molar
AS.2.09	AS	Diseased	Smoker	2	3	AS2	9	AS09	3	-3	1	n	0	Pool4	13ML	13	Pre_Molar	Up_L	Back	Non-Molar
AS.2.10	AS	Diseased	Smoker	2	3	AS2	10	AS10	2	-1	0	n	1	Pool4	9DL	9	Incisor	Up_L	Front	Non-Molar
AS.3.01	AS	Diseased	Smoker	3	6	AS3	1	AS01	4	2	0	y	6	Pool4	10DF	10	Incisor	Up_L	Front	Non-Molar
AS.3.02	AS	Diseased	Smoker	3	6	AS3	2	AS02	4	0	0	n	4	Pool4	13DF	13	Pre_Molar	Up_L	Back	Non-Molar
AS.3.03	AS	Diseased	Smoker	3	6	AS3	3	AS03	5	-3	2	y	2	Pool4	14MF	14	Molar	Up_L	Back	Molar
AS.3.05	AS	Diseased	Smoker	3	6	AS3	5	AS05	4	-3	3	n	1	Pool4	28DL	28	Pre_Molar	Low_R	Back	Non-Molar
AS.3.06	AS	Diseased	Smoker	3	6	AS3	6	AS06	6	-3	0	y	3	Pool4	27MF	27	Canine	Low_R	Front	Non-Molar
AS.3.07	AS	Diseased	Smoker	3	6	AS3	7	AS07	4	-2	1	y	2	Pool4	26MF	26	Incisor	Low_R	Front	Non-Molar
AS.3.08	AS	Diseased	Smoker	3	6	AS3	8	AS08	5	-3	2	n	2	Pool4	14ML	14	Molar	Up_L	Back	Molar
AS.3.09	AS	Diseased	Smoker	3	6	AS3	9	AS09	4	-3	1	n	1	Pool4	13ML	13	Pre_Molar	Up_L	Back	Non-Molar
AS.3.10	AS	Diseased	Smoker	3	6	AS3	10	AS10	3	-2	1	n	1	Pool4	9DL	9	Incisor	Up_L	Front	Non-Molar
AT.1.01	AT	Diseased	Smoker	1	0	AT1	1	AT01	4	3	2	y	7	Pool4	2ML	2	Molar	Up_R	Back	Molar
AT.1.02	AT	Diseased	Smoker	1	0	AT1	2	AT02	6	-3	1	n	3	Pool4	5ML	5	Pre_Molar	Up_R	Back	Non-Molar
AT.1.03	AT	Diseased	Smoker	1	0	AT1	3	AT03	7	2	2	y	9	Pool4	6MF	6	Canine	Up_R	Front	Non-Molar
AT.1.04	AT	Diseased	Smoker	1	0	AT1	4	AT04	6	5	2	y	11	Pool4	27MF	27	Canine	Low_R	Front	Non-Molar
AT.1.05	AT	Diseased	Smoker	1	0	AT1	5	AT05	6	-2	2	n	4	Pool4	28DL	28	Pre_Molar	Low_R	Back	Non-Molar
AT.1.06	AT	Diseased	Smoker	1	0	AT1	6	AT06	6	-1	1	y	5	Pool4	30DL	30	Molar	Low_R	Back	Molar
AT.1.07	AT	Diseased	Smoker	1	0	AT1	7	AT07	6	0	1	y	6	Pool4	7ML	7	Incisor	Up_R	Front	Non-Molar
AT.1.08	AT	Diseased	Smoker	1	0	AT1	8	AT08	6	-2	1	y	4	Pool4	5DF	5	Pre_Molar	Up_R	Back	Non-Molar
AT.1.09	AT	Diseased	Smoker	1	0	AT1	9	AT09	6	-2	1	y	4	Pool4	28ML	28	Pre_Molar	Low_R	Back	Non-Molar
AT.1.10	AT	Diseased	Smoker	1	0	AT1	10	AT10	6	-2	1	n	4	Pool4	31MF	31	Molar	Low_R	Back	Molar
AT.1.11	AT	Diseased	Smoker	1	0	AT1	11	AT11	3	1	1	n	4	Pool4	5F	5	Pre_Molar	Up_R	Back	Non-Molar
AT.1.13	AT	Diseased	Smoker	1	0	AT1	13	AT13	3	2	1	n	5	Pool4	30F	30	Molar	Low_R	Back	Molar
AT.1.14	AT	Diseased	Smoker	1	0	AT1	14	AT14	7	-2	1	n	5	Pool4	31ML	31	Molar	Low_R	Back	Molar
AT.1.15	AT	Diseased	Smoker	1	0	AT1	15	AT15	6	-2	0	y	4	Pool4	29MF	29	Pre_Molar	Low_R	Back	Non-Molar
AT.2.01	AT	Diseased	Smoker	2	3	AT2	1	AT01	5	3	1	y	8	Pool4	2ML	2	Molar	Up_R	Back	Molar
AT.2.02	AT	Diseased	Smoker	2	3	AT2	2	AT02	5	1	0	n	6	Pool4	5ML	5	Pre_Molar	Up_R	Back	Non-Molar
AT.2.03	AT	Diseased	Smoker	2	3	AT2	3	AT03	6	3	1	y	9	Pool4	6MF	6	Canine	Up_R	Front	Non-Molar
AT.2.04	AT	Diseased	Smoker	2	3	AT2	4	AT04	4	6	0	n	10	Pool4	27MF	27	Canine	Low_R	Front	Non-Molar
AT.2.05	AT	Diseased	Smoker	2	3	AT2	5	AT05	5	-1	1	n	4	Pool4	28DL	28	Pre_Molar	Low_R	Back	Non-Molar
AT.2.06	AT	Diseased	Smoker	2	3	AT2	6	AT06	4	0	1	n	4	Pool4	30DL	30	Molar	Low_R	Back	Molar
AT.2.07	AT	Diseased	Smoker	2	3	AT2	7	AT07	6	0	0	y	6	Pool4	7ML	7	Incisor	Up_R	Front	Non-Molar
AT.2.08	AT	Diseased	Smoker	2	3	AT2	8	AT08	4	-1	0	n	3	Pool4	5DF	5	Pre_Molar	Up_R	Back	Non-Molar
AT.2.09	AT	Diseased	Smoker	2	3	AT2	9	AT09	6	-1	1	y	5	Pool4	28ML	28	Pre_Molar	Low_R	Back	Non-Molar
AT.2.10	AT	Diseased	Smoker	2	3	AT2	10	AT10	5	-1	0	n	4	Pool4	31MF	31	Molar	Low_R	Back	Molar
AT.2.11	AT	Diseased	Smoker	2	3	AT2	11	AT11	3	1	1	y	4	Pool4	5F	5	Pre_Molar	Up_R	Back	Non-Molar
AT.2.12	AT	Diseased	Smoker	2	3	AT2	12	AT12	2	3	0	y	5	Pool4	27L	27	Canine	Low_R	Front	Non-Molar
AT.2.13	AT	Diseased	Smoker	2	3	AT2	13	AT13	6	3	1	y	9	Pool4	30F	30	Molar	Low_R	Back	Molar
AT.2.14	AT	Diseased	Smoker	2	3	AT2	14	AT14	6	-2	0	y	4	Pool4	31ML	31	Molar	Low_R	Back	Molar
AT.2.15	AT	Diseased	Smoker	2	3	AT2	15	AT15	4	1	0	y	5	Pool4	29MF	29	Pre_Molar	Low_R	Back	Non-Molar
AT.3.01	AT	Diseased	Smoker	3	6	AT3	1	AT01	5	3	2	y	8	Pool4	2ML	2	Molar	Up_R	Back	Molar
AT.3.02	AT	Diseased	Smoker	3	6	AT3	2	AT02	6	-1	0	y	5	Pool4	5ML	5	Pre_Molar	Up_R	Back	Non-Molar
AT.3.03	AT	Diseased	Smoker	3	6	AT3	3	AT03	6	2	1	n	8	Pool4	6MF	6	Canine	Up_R	Front	Non-Molar
AT.3.04	AT	Diseased	Smoker	3	6	AT3	4	AT04	4	5	0	n	9	Pool4	27MF	27	Canine	Low_R	Front	Non-Molar
AT.3.05	AT	Diseased	Smoker	3	6	AT3	5	AT05	6	-2	1	y	4	Pool4	28DL	28	Pre_Molar	Low_R	Back	Non-Molar
AT.3.06	AT	Diseased	Smoker	3	6	AT3	6	AT06	5	-1	1	n	4	Pool4	30DL	30	Molar	Low_R	Back	Molar
AT.3.07	AT	Diseased	Smoker	3	6	AT3	7	AT07	6	-1	0	n	5	Pool4	7ML	7	Incisor	Up_R	Front	Non-Molar
AT.3.08	AT	Diseased	Smoker	3	6	AT3	8	AT08	4	0	0	y	4	Pool4	5DF	5	Pre_Molar	Up_R	Back	Non-Molar
AT.3.09	AT	Diseased	Smoker	3	6	AT3	9	AT09	3	-2	0	n	1	Pool4	28ML	28	Pre_Molar	Low_R	Back	Non-Molar
AT.3.10	AT	Diseased	Smoker	3	6	AT3	10	AT10	5	0	1	n	5	Pool4	31MF	31	Molar	Low_R	Back	Molar
AT.3.11	AT	Diseased	Smoker	3	6	AT3	11	AT11	3	0	0	n	3	Pool4	5F	5	Pre_Molar	Up_R	Back	Non-Molar
AT.3.12	AT	Diseased	Smoker	3	6	AT3	12	AT12	2	3	0	n	5	Pool4	27L	27	Canine	Low_R	Front	Non-Molar
AT.3.13	AT	Diseased	Smoker	3	6	AT3	13	AT13	3	3	1	y	6	Pool4	30F	30	Molar	Low_R	Back	Molar
AT.3.14	AT	Diseased	Smoker	3	6	AT3	14	AT14	6	-3	1	y	3	Pool4	31ML	31	Molar	Low_R	Back	Molar
AT.3.15	AT	Diseased	Smoker	3	6	AT3	15	AT15	4	0	1	y	4	Pool4	29MF	29	Pre_Molar	Low_R	Back	Non-Molar
AU.1.01	AU	Diseased	Smoker	1	0	AU1	1	AU01	4	-3	1	y	1	Pool4	3MB	3	Molar	Up_R	Back	Molar
AU.1.02	AU	Diseased	Smoker	1	0	AU1	2	AU02	4	-3	0	y	1	Pool4	5MB	5	Pre_Molar	Up_R	Back	Non-Molar
AU.1.03	AU	Diseased	Smoker	1	0	AU1	3	AU03	5	-4	1	y	1	Pool4	6MF	6	Canine	Up_R	Front	Non-Molar
AU.1.04	AU	Diseased	Smoker	1	0	AU1	4	AU04	3	-3	0	n	0	Pool4	27DF	27	Canine	Low_R	Front	Non-Molar
AU.1.05	AU	Diseased	Smoker	1	0	AU1	5	AU05	4	-3	1	n	1	Pool4	28ML	28	Pre_Molar	Low_R	Back	Non-Molar
AU.1.06	AU	Diseased	Smoker	1	0	AU1	6	AU06	5	-4	3	y	1	Pool4	3DF	3	Molar	Up_R	Back	Molar
AU.1.07	AU	Diseased	Smoker	1	0	AU1	7	AU07	4	-3	2	n	1	Pool4	6ML	6	Canine	Up_R	Front	Non-Molar
AU.1.08	AU	Diseased	Smoker	1	0	AU1	8	AU08	3	-3	2	y	0	Pool4	27ML	27	Canine	Low_R	Front	Non-Molar
AU.1.09	AU	Diseased	Smoker	1	0	AU1	9	AU09	4	-3	1	y	1	Pool4	29ML	29	Pre_Molar	Low_R	Back	Non-Molar
AU.1.10	AU	Diseased	Smoker	1	0	AU1	10	AU10	3	-3	0	n	0	Pool4	27DL	27	Canine	Low_R	Front	Non-Molar
AU.2.01	AU	Diseased	Smoker	2	3	AU2	1	AU01	4	-3	0	y	1	Pool4	3MB	3	Molar	Up_R	Back	Molar
AU.2.02	AU	Diseased	Smoker	2	3	AU2	2	AU02	3	-3	0	n	0	Pool4	5MB	5	Pre_Molar	Up_R	Back	Non-Molar
AU.2.03	AU	Diseased	Smoker	2	3	AU2	3	AU03	4	-3	0	n	1	Pool4	6MF	6	Canine	Up_R	Front	Non-Molar
AU.2.04	AU	Diseased	Smoker	2	3	AU2	4	AU04	2	-2	0	y	0	Pool4	27DF	27	Canine	Low_R	Front	Non-Molar
AU.2.05	AU	Diseased	Smoker	2	3	AU2	5	AU05	3	-3	0	n	0	Pool4	28ML	28	Pre_Molar	Low_R	Back	Non-Molar
AU.2.06	AU	Diseased	Smoker	2	3	AU2	6	AU06	4	-1	3	n	3	Pool4	3DF	3	Molar	Up_R	Back	Molar
AU.2.07	AU	Diseased	Smoker	2	3	AU2	7	AU07	3	-3	1	y	0	Pool4	6ML	6	Canine	Up_R	Front	Non-Molar
AU.2.08	AU	Diseased	Smoker	2	3	AU2	8	AU08	2	-2	1	n	0	Pool4	27ML	27	Canine	Low_R	Front	Non-Molar
AU.2.09	AU	Diseased	Smoker	2	3	AU2	9	AU09	3	-2	3	n	1	Pool4	29ML	29	Pre_Molar	Low_R	Back	Non-Molar
AU.2.10	AU	Diseased	Smoker	2	3	AU2	10	AU10	2	-2	1	n	0	Pool4	27DL	27	Canine	Low_R	Front	Non-Molar
AU.3.01	AU	Diseased	Smoker	3	6	AU3	1	AU01	4	-3	0	n	1	Pool4	3MB	3	Molar	Up_R	Back	Molar
AU.3.02	AU	Diseased	Smoker	3	6	AU3	2	AU02	3	-3	0	n	0	Pool4	5MB	5	Pre_Molar	Up_R	Back	Non-Molar
AU.3.03	AU	Diseased	Smoker	3	6	AU3	3	AU03	4	-4	0	n	0	Pool4	6MF	6	Canine	Up_R	Front	Non-Molar
AU.3.04	AU	Diseased	Smoker	3	6	AU3	4	AU04	2	-2	0	n	0	Pool4	27DF	27	Canine	Low_R	Front	Non-Molar
AU.3.05	AU	Diseased	Smoker	3	6	AU3	5	AU05	3	-3	1	n	0	Pool4	28ML	28	Pre_Molar	Low_R	Back	Non-Molar
AU.3.06	AU	Diseased	Smoker	3	6	AU3	6	AU06	5	-2	1	y	3	Pool4	3DF	3	Molar	Up_R	Back	Molar
AU.3.07	AU	Diseased	Smoker	3	6	AU3	7	AU07	4	-3	0	y	1	Pool4	6ML	6	Canine	Up_R	Front	Non-Molar
AU.3.08	AU	Diseased	Smoker	3	6	AU3	8	AU08	3	-3	0	n	0	Pool4	27ML	27	Canine	Low_R	Front	Non-Molar
AU.3.09	AU	Diseased	Smoker	3	6	AU3	9	AU09	3	-3	2	n	0	Pool4	29ML	29	Pre_Molar	Low_R	Back	Non-Molar
AU.3.10	AU	Diseased	Smoker	3	6	AU3	10	AU10	2	-2	0	n	0	Pool4	27DL	27	Canine	Low_R	Front	Non-Molar
AU.4.01	AU	Diseased	Smoker	4	12	AU4	1	AU01	5	-3	0	n	2	Pool2	3MB	3	Molar	Up_R	Back	Molar
AU.4.02	AU	Diseased	Smoker	4	12	AU4	2	AU02	3	-3	1	n	0	Pool2	5MB	5	Pre_Molar	Up_R	Back	Non-Molar
AU.4.03	AU	Diseased	Smoker	4	12	AU4	3	AU03	5	-3	1	n	2	Pool2	6MF	6	Canine	Up_R	Front	Non-Molar
AU.4.04	AU	Diseased	Smoker	4	12	AU4	4	AU04	2	-2	0	n	0	Pool2	27DF	27	Canine	Low_R	Front	Non-Molar
AU.4.05	AU	Diseased	Smoker	4	12	AU4	5	AU05	3	-3	2	n	0	Pool2	28ML	28	Pre_Molar	Low_R	Back	Non-Molar
AU.4.06	AU	Diseased	Smoker	4	12	AU4	6	AU06	5	-3	2	n	2	Pool2	3DF	3	Molar	Up_R	Back	Molar
AU.4.07	AU	Diseased	Smoker	4	12	AU4	7	AU07	4	-2	2	n	2	Pool2	6ML	6	Canine	Up_R	Front	Non-Molar
AU.4.08	AU	Diseased	Smoker	4	12	AU4	8	AU08	2	-2	0	n	0	Pool2	27ML	27	Canine	Low_R	Front	Non-Molar
AU.4.09	AU	Diseased	Smoker	4	12	AU4	9	AU09	3	-2	1	y	1	Pool2	29ML	29	Pre_Molar	Low_R	Back	Non-Molar
AU.4.10	AU	Diseased	Smoker	4	12	AU4	10	AU10	2	-2	1	n	0	Pool2	27DL	27	Canine	Low_R	Front	Non-Molar
AV.1.1	AV	Healthy	Non_Smoker	1	0	AV1	V1	AV1	3	-3	0	n	0	None	3M	3	Molar	Up_R	Back	Molar
AV.1.10	AV	Healthy	Non_Smoker	1	0	AV1	10	AV10	2	-2	0	y	0	None	8D	8	Incisor	Up_R	Front	Non-Molar
AV.1.11	AV	Healthy	Non_Smoker	1	0	AV1	11	AV11	2	-2	0	n	0	None	9M	9	Incisor	Up_L	Front	Non-Molar
AV.1.12	AV	Healthy	Non_Smoker	1	0	AV1	12	AV12	2	-2	0	n	0	None	9D	9	Incisor	Up_L	Front	Non-Molar
AV.1.13	AV	Healthy	Non_Smoker	1	0	AV1	13	AV13	1	-1	0	y	0	None	25M	25	Incisor	Low_R	Front	Non-Molar
AV.1.14	AV	Healthy	Non_Smoker	1	0	AV1	14	AV14	1	-1	0	n	0	None	25D	25	Incisor	Low_R	Front	Non-Molar
AV.1.15	AV	Healthy	Non_Smoker	1	0	AV1	15	AV15	1	-1	0	n	0	None	24D	24	Incisor	Low_L	Front	Non-Molar
AV.1.2	AV	Healthy	Non_Smoker	1	0	AV1	V2	AV2	3	-3	0	n	0	None	3D	3	Molar	Up_R	Back	Molar
AV.1.3	AV	Healthy	Non_Smoker	1	0	AV1	V3	AV3	3	-3	1	n	0	None	2M	2	Molar	Up_R	Back	Molar
AV.1.4	AV	Healthy	Non_Smoker	1	0	AV1	V4	AV4	3	-3	1	n	0	None	2D	2	Molar	Up_R	Back	Molar
AV.1.5	AV	Healthy	Non_Smoker	1	0	AV1	V5	AV5	3	-3	0	n	0	None	14M	14	Molar	Up_L	Back	Molar
AV.1.6	AV	Healthy	Non_Smoker	1	0	AV1	V6	AV6	2	-2	0	n	0	None	14D	14	Molar	Up_L	Back	Molar
AV.1.7	AV	Healthy	Non_Smoker	1	0	AV1	V7	AV7	3	-3	0	n	0	None	15M	15	Molar	Up_L	Back	Molar
AV.1.8	AV	Healthy	Non_Smoker	1	0	AV1	V8	AV8	2	-2	1	n	0	None	15D	15	Molar	Up_L	Back	Molar
AV.1.9	AV	Healthy	Non_Smoker	1	0	AV1	V9	AV9	2	-2	0	y	0	None	8M	8	Incisor	Up_R	Front	Non-Molar
AV.2.1	AV	Healthy	Non_Smoker	2	3	AV2	V1	AV1	4	-4	0	N	0	None	3M	3	Molar	Up_R	Back	Molar
AV.2.10	AV	Healthy	Non_Smoker	2	3	AV2	10	AV10	3	-3	0	N	0	None	8D	8	Incisor	Up_R	Front	Non-Molar
AV.2.11	AV	Healthy	Non_Smoker	2	3	AV2	11	AV11	2	-2	0	N	0	None	9M	9	Incisor	Up_L	Front	Non-Molar
AV.2.12	AV	Healthy	Non_Smoker	2	3	AV2	12	AV12	2	-2	0	N	0	None	9D	9	Incisor	Up_L	Front	Non-Molar
AV.2.13	AV	Healthy	Non_Smoker	2	3	AV2	13	AV13	3	-3	0	N	0	None	25M	25	Incisor	Low_R	Front	Non-Molar
AV.2.14	AV	Healthy	Non_Smoker	2	3	AV2	14	AV14	2	-2	1	N	0	None	25D	25	Incisor	Low_R	Front	Non-Molar
AV.2.15	AV	Healthy	Non_Smoker	2	3	AV2	15	AV15	2	-2	0	N	0	None	24D	24	Incisor	Low_L	Front	Non-Molar
AV.2.2	AV	Healthy	Non_Smoker	2	3	AV2	V2	AV2	3	-3	1	Y	0	None	3D	3	Molar	Up_R	Back	Molar
AV.2.3	AV	Healthy	Non_Smoker	2	3	AV2	V3	AV3	3	-3	1	N	0	None	2M	2	Molar	Up_R	Back	Molar
AV.2.4	AV	Healthy	Non_Smoker	2	3	AV2	V4	AV4	3	-3	2	N	0	None	2D	2	Molar	Up_R	Back	Molar
AV.2.5	AV	Healthy	Non_Smoker	2	3	AV2	V5	AV5	3	-3	0	N	0	None	14M	14	Molar	Up_L	Back	Molar
AV.2.6	AV	Healthy	Non_Smoker	2	3	AV2	V6	AV6	3	-3	0	Y	0	None	14D	14	Molar	Up_L	Back	Molar
AV.2.7	AV	Healthy	Non_Smoker	2	3	AV2	V7	AV7	4	-4	0	Y	0	None	15M	15	Molar	Up_L	Back	Molar
AV.2.8	AV	Healthy	Non_Smoker	2	3	AV2	V8	AV8	2	-2	1	Y	0	None	15D	15	Molar	Up_L	Back	Molar
AV.2.9	AV	Healthy	Non_Smoker	2	3	AV2	V9	AV9	2	-2	0	N	0	None	8M	8	Incisor	Up_R	Front	Non-Molar
AV.3.1	AV	Healthy	Non_Smoker	3	6	AV3	V1	AV1	4	-4	0	n	0	None	3M	3	Molar	Up_R	Back	Molar
AV.3.10	AV	Healthy	Non_Smoker	3	6	AV3	10	AV10	3	-3	0	n	0	None	8D	8	Incisor	Up_R	Front	Non-Molar
AV.3.11	AV	Healthy	Non_Smoker	3	6	AV3	11	AV11	2	-2	0	n	0	None	9M	9	Incisor	Up_L	Front	Non-Molar
AV.3.12	AV	Healthy	Non_Smoker	3	6	AV3	12	AV12	2	-2	0	n	0	None	9D	9	Incisor	Up_L	Front	Non-Molar
AV.3.13	AV	Healthy	Non_Smoker	3	6	AV3	13	AV13	2	-2	0	n	0	None	25M	25	Incisor	Low_R	Front	Non-Molar
AV.3.14	AV	Healthy	Non_Smoker	3	6	AV3	14	AV14	2	-2	0	n	0	None	25D	25	Incisor	Low_R	Front	Non-Molar
AV.3.15	AV	Healthy	Non_Smoker	3	6	AV3	15	AV15	2	-2	0	n	0	None	24D	24	Incisor	Low_L	Front	Non-Molar
AV.3.2	AV	Healthy	Non_Smoker	3	6	AV3	V2	AV2	2	-2	1	n	0	None	3D	3	Molar	Up_R	Back	Molar
AV.3.3	AV	Healthy	Non_Smoker	3	6	AV3	V3	AV3	3	-3	1	n	0	None	2M	2	Molar	Up_R	Back	Molar
AV.3.4	AV	Healthy	Non_Smoker	3	6	AV3	V4	AV4	2	-2	2	n	0	None	2D	2	Molar	Up_R	Back	Molar
AV.3.5	AV	Healthy	Non_Smoker	3	6	AV3	V5	AV5	3	-3	0	n	0	None	14M	14	Molar	Up_L	Back	Molar
AV.3.6	AV	Healthy	Non_Smoker	3	6	AV3	V6	AV6	3	-3	1	n	0	None	14D	14	Molar	Up_L	Back	Molar
AV.3.7	AV	Healthy	Non_Smoker	3	6	AV3	V7	AV7	3	-3	0	n	0	None	15M	15	Molar	Up_L	Back	Molar
AV.3.8	AV	Healthy	Non_Smoker	3	6	AV3	V8	AV8	2	-2	1	n	0	None	15D	15	Molar	Up_L	Back	Molar
AV.3.9	AV	Healthy	Non_Smoker	3	6	AV3	V9	AV9	2	-2	0	n	0	None	8M	8	Incisor	Up_R	Front	Non-Molar
AX.1.01	AX	Healthy	Non_Smoker	1	0	AX1	1	AX01	3	3	0	n	6	Combined 1/2	3M	3	Molar	Up_R	Back	Molar
AX.1.02	AX	Healthy	Non_Smoker	1	0	AX1	2	AX02	3	3	0	n	6	Combined 1/2	3D	3	Molar	Up_R	Back	Molar
AX.1.04	AX	Healthy	Non_Smoker	1	0	AX1	4	AX04	3	3	0	y	6	Combined 1/2	2D	2	Molar	Up_R	Back	Molar
AX.1.05	AX	Healthy	Non_Smoker	1	0	AX1	5	AX05	2	2	0	y	4	Combined 1/2	14M	14	Molar	Up_L	Back	Molar
AX.1.06	AX	Healthy	Non_Smoker	1	0	AX1	6	AX06	2	2	0	y	4	Combined 1/2	14D	14	Molar	Up_L	Back	Molar
AX.1.07	AX	Healthy	Non_Smoker	1	0	AX1	7	AX07	3	3	0	y	6	Combined 1/2	15M	15	Molar	Up_L	Back	Molar
AX.1.08	AX	Healthy	Non_Smoker	1	0	AX1	8	AX08	2	2	1	y	4	Combined 1/2	15D	15	Molar	Up_L	Back	Molar
AX.1.10	AX	Healthy	Non_Smoker	1	0	AX1	10	AX10	3	3	0	n	6	Combined 1/2	8D	8	Incisor	Up_R	Front	Non-Molar
AX.1.11	AX	Healthy	Non_Smoker	1	0	AX1	11	AX11	3	3	0	n	6	Combined 1/2	9M	9	Incisor	Up_L	Front	Non-Molar
AX.1.12	AX	Healthy	Non_Smoker	1	0	AX1	12	AX12	3	3	0	n	6	Combined 1/2	9D	9	Incisor	Up_L	Front	Non-Molar
AX.1.13	AX	Healthy	Non_Smoker	1	0	AX1	13	AX13	2	2	1	y	4	Combined 1/2	25M	25	Incisor	Low_R	Front	Non-Molar
AX.1.14	AX	Healthy	Non_Smoker	1	0	AX1	14	AX14	2	2	0	n	4	Combined 1/2	25D	25	Incisor	Low_R	Front	Non-Molar
AX.1.15	AX	Healthy	Non_Smoker	1	0	AX1	15	AX15	2	2	0	y	4	Combined 1/2	24D	24	Incisor	Low_L	Front	Non-Molar
AX.2.01	AX	Healthy	Non_Smoker	2	3	AX2	1	AX01	2	-2	0	n	0	Combined 1/2	3M	3	Molar	Up_R	Back	Molar
AX.2.02	AX	Healthy	Non_Smoker	2	3	AX2	2	AX02	3	-3	0	n	0	Combined 1/2	3D	3	Molar	Up_R	Back	Molar
AX.2.03	AX	Healthy	Non_Smoker	2	3	AX2	3	AX03	3	-3	0	n	0	Combined 1/2	2M	2	Molar	Up_R	Back	Molar
AX.2.05	AX	Healthy	Non_Smoker	2	3	AX2	5	AX05	3	-3	0	n	0	Combined 1/2	14M	14	Molar	Up_L	Back	Molar
AX.2.06	AX	Healthy	Non_Smoker	2	3	AX2	6	AX06	3	-3	0	n	0	Combined 1/2	14D	14	Molar	Up_L	Back	Molar
AX.2.07	AX	Healthy	Non_Smoker	2	3	AX2	7	AX07	3	-3	0	n	0	Combined 1/2	15M	15	Molar	Up_L	Back	Molar
AX.2.08	AX	Healthy	Non_Smoker	2	3	AX2	8	AX08	3	-3	1	y	0	Combined 1/2	15D	15	Molar	Up_L	Back	Molar
AX.2.10	AX	Healthy	Non_Smoker	2	3	AX2	10	AX10	3	-3	0	n	0	Combined 1/2	8D	8	Incisor	Up_R	Front	Non-Molar
AX.2.11	AX	Healthy	Non_Smoker	2	3	AX2	11	AX11	3	-3	0	n	0	Combined 1/2	9M	9	Incisor	Up_L	Front	Non-Molar
AX.2.12	AX	Healthy	Non_Smoker	2	3	AX2	12	AX12	2	-2	0	n	0	Combined 1/2	9D	9	Incisor	Up_L	Front	Non-Molar
AX.2.13	AX	Healthy	Non_Smoker	2	3	AX2	13	AX13	3	-3	0	n	0	Combined 1/2	25M	25	Incisor	Low_R	Front	Non-Molar
AX.2.14	AX	Healthy	Non_Smoker	2	3	AX2	14	AX14	3	-3	0	n	0	Combined 1/2	25D	25	Incisor	Low_R	Front	Non-Molar
AX.2.15	AX	Healthy	Non_Smoker	2	3	AX2	15	AX15	3	-3	0	n	0	Combined 1/2	24D	24	Incisor	Low_L	Front	Non-Molar
AX.3.01	AX	Healthy	Non_Smoker	3	6	AX3	1	AX01	2	-2	0	n	0	Combined 1/2	3M	3	Molar	Up_R	Back	Molar
AX.3.02	AX	Healthy	Non_Smoker	3	6	AX3	2	AX02	3	-2	0	n	1	Combined 1/2	3D	3	Molar	Up_R	Back	Molar
AX.3.03	AX	Healthy	Non_Smoker	3	6	AX3	3	AX03	3	-2	1	n	1	Combined 1/2	2M	2	Molar	Up_R	Back	Molar
AX.3.04	AX	Healthy	Non_Smoker	3	6	AX3	4	AX04	3	-2	1	n	1	Combined 1/2	2D	2	Molar	Up_R	Back	Molar
AX.3.05	AX	Healthy	Non_Smoker	3	6	AX3	5	AX05	2	-2	2	y	0	Combined 1/2	14M	14	Molar	Up_L	Back	Molar
AX.3.06	AX	Healthy	Non_Smoker	3	6	AX3	6	AX06	3	-2	2	y	1	Combined 1/2	14D	14	Molar	Up_L	Back	Molar
AX.3.07	AX	Healthy	Non_Smoker	3	6	AX3	7	AX07	3	-2	2	y	1	Combined 1/2	15M	15	Molar	Up_L	Back	Molar
AX.3.08	AX	Healthy	Non_Smoker	3	6	AX3	8	AX08	3	-2	3	y	1	Combined 1/2	15D	15	Molar	Up_L	Back	Molar
AX.3.09	AX	Healthy	Non_Smoker	3	6	AX3	9	AX09	3	-2	1	y	1	Combined 1/2	8M	8	Incisor	Up_R	Front	Non-Molar
AX.3.10	AX	Healthy	Non_Smoker	3	6	AX3	10	AX10	3	-3	2	y	0	Combined 1/2	8D	8	Incisor	Up_R	Front	Non-Molar
AX.3.11	AX	Healthy	Non_Smoker	3	6	AX3	11	AX11	2	-2	1	y	0	Combined 1/2	9M	9	Incisor	Up_L	Front	Non-Molar
AX.3.12	AX	Healthy	Non_Smoker	3	6	AX3	12	AX12	2	-2	1	n	0	Combined 1/2	9D	9	Incisor	Up_L	Front	Non-Molar
AX.3.13	AX	Healthy	Non_Smoker	3	6	AX3	13	AX13	3	-3	1	y	0	Combined 1/2	25M	25	Incisor	Low_R	Front	Non-Molar
AX.3.14	AX	Healthy	Non_Smoker	3	6	AX3	14	AX14	3	-3	0	n	0	Combined 1/2	25D	25	Incisor	Low_R	Front	Non-Molar
AX.3.15	AX	Healthy	Non_Smoker	3	6	AX3	15	AX15	3	-3	1	n	0	Combined 1/2	24D	24	Incisor	Low_L	Front	Non-Molar
AZ.1.01	AZ	Healthy	Smoker	1	0	AZ1	1	AZ01	2	-2	1	u	0	None	3M	3	Molar	Up_R	Back	Molar
AZ.1.10	AZ	Healthy	Smoker	1	0	AZ1	10	AZ10	2	-2	0	u	0	None	8D	8	Incisor	Up_R	Front	Non-Molar
AZ.1.11	AZ	Healthy	Smoker	1	0	AZ1	11	AZ11	3	-3	0	u	0	None	9M	9	Incisor	Up_L	Front	Non-Molar
AZ.1.12	AZ	Healthy	Smoker	1	0	AZ1	12	AZ12	3	-3	1	u	0	None	9D	9	Incisor	Up_L	Front	Non-Molar
AZ.1.13	AZ	Healthy	Smoker	1	0	AZ1	13	AZ13	2	-2	1	u	0	None	25M	25	Incisor	Low_R	Front	Non-Molar
AZ.1.14	AZ	Healthy	Smoker	1	0	AZ1	14	AZ14	2	-2	1	u	0	None	25D	25	Incisor	Low_R	Front	Non-Molar
AZ.1.15	AZ	Healthy	Smoker	1	0	AZ1	15	AZ15	2	-2	0	u	0	None	24D	24	Incisor	Low_L	Front	Non-Molar
AZ.1.02	AZ	Healthy	Smoker	1	0	AZ1	2	AZ02	2	-2	1	u	0	None	3D	3	Molar	Up_R	Back	Molar
AZ.1.03	AZ	Healthy	Smoker	1	0	AZ1	3	AZ03	2	-2	1	u	0	None	2M	2	Molar	Up_R	Back	Molar
AZ.1.04	AZ	Healthy	Smoker	1	0	AZ1	4	AZ04	2	-2	1	u	0	None	2D	2	Molar	Up_R	Back	Molar
AZ.1.05	AZ	Healthy	Smoker	1	0	AZ1	5	AZ05	2	-2	2	u	0	None	14M	14	Molar	Up_L	Back	Molar
AZ.1.06	AZ	Healthy	Smoker	1	0	AZ1	6	AZ06	2	-2	1	u	0	None	14D	14	Molar	Up_L	Back	Molar
AZ.1.07	AZ	Healthy	Smoker	1	0	AZ1	7	AZ07	2	-2	1	u	0	None	15M	15	Molar	Up_L	Back	Molar
AZ.1.08	AZ	Healthy	Smoker	1	0	AZ1	8	AZ08	2	-2	1	u	0	None	15D	15	Molar	Up_L	Back	Molar
AZ.1.09	AZ	Healthy	Smoker	1	0	AZ1	9	AZ09	3	-3	1	u	0	None	8M	8	Incisor	Up_R	Front	Non-Molar
AZ.2.01	AZ	Healthy	Smoker	2	3	AZ2	1	AZ01	3	-3	1	n	0	None	3M	3	Molar	Up_R	Back	Molar
AZ.2.10	AZ	Healthy	Smoker	2	3	AZ2	10	AZ10	3	-3	0	y	0	None	8D	8	Incisor	Up_R	Front	Non-Molar
AZ.2.11	AZ	Healthy	Smoker	2	3	AZ2	11	AZ11	2	-2	0	n	0	None	9M	9	Incisor	Up_L	Front	Non-Molar
AZ.2.12	AZ	Healthy	Smoker	2	3	AZ2	12	AZ12	3	-3	0	y	0	None	9D	9	Incisor	Up_L	Front	Non-Molar
AZ.2.13	AZ	Healthy	Smoker	2	3	AZ2	13	AZ13	2	-2	0	n	0	None	25M	25	Incisor	Low_R	Front	Non-Molar
AZ.2.14	AZ	Healthy	Smoker	2	3	AZ2	14	AZ14	2	-2	0	n	0	None	25D	25	Incisor	Low_R	Front	Non-Molar
AZ.2.15	AZ	Healthy	Smoker	2	3	AZ2	15	AZ15	2	-2	0	n	0	None	24D	24	Incisor	Low_L	Front	Non-Molar
AZ.2.2	AZ	Healthy	Smoker	2	3	AZ2	Z2	AZ2	3	-3	2	y	0	None	3D	3	Molar	Up_R	Back	Molar
AZ.2.3	AZ	Healthy	Smoker	2	3	AZ2	Z3	AZ3	3	-3	1	y	0	None	2M	2	Molar	Up_R	Back	Molar
AZ.2.4	AZ	Healthy	Smoker	2	3	AZ2	Z4	AZ4	3	-2	2	n	1	None	2D	2	Molar	Up_R	Back	Molar
AZ.2.5	AZ	Healthy	Smoker	2	3	AZ2	Z5	AZ5	3	-3	1	y	0	None	14M	14	Molar	Up_L	Back	Molar
AZ.2.6	AZ	Healthy	Smoker	2	3	AZ2	Z6	AZ6	3	-2	2	n	1	None	14D	14	Molar	Up_L	Back	Molar
AZ.2.7	AZ	Healthy	Smoker	2	3	AZ2	Z7	AZ7	3	-3	1	n	0	None	15M	15	Molar	Up_L	Back	Molar
AZ.2.8	AZ	Healthy	Smoker	2	3	AZ2	Z8	AZ8	3	-3	2	n	0	None	15D	15	Molar	Up_L	Back	Molar
AZ.2.9	AZ	Healthy	Smoker	2	3	AZ2	Z9	AZ9	3	-3	0	n	0	None	8M	8	Incisor	Up_R	Front	Non-Molar
BF.1.1	BF	Diseased	Smoker	1	0	BF1	F1	BF1	2	-2	2	n	0	None	3M	3	Molar	Up_R	Back	Molar
BF.1.10	BF	Diseased	Smoker	1	0	BF1	10	BF10	2	0	2	n	2	None	15D	15	Molar	Up_L	Back	Molar
BF.1.11	BF	Diseased	Smoker	1	0	BF1	11	BF11	1	-1	0	n	0	None	25M	25	Incisor	Low_R	Front	Non-Molar
BF.1.12	BF	Diseased	Smoker	1	0	BF1	12	BF12	2	-2	0	n	0	None	25D	25	Incisor	Low_R	Front	Non-Molar
BF.1.13	BF	Diseased	Smoker	1	0	BF1	13	BF13	2	-2	1	n	0	None	24M	24	Incisor	Low_L	Front	Non-Molar
BF.1.14	BF	Diseased	Smoker	1	0	BF1	14	BF14	2	-2	0	y	0	None	24D	24	Incisor	Low_L	Front	Non-Molar
BF.1.2	BF	Diseased	Smoker	1	0	BF1	F2	BF2	2	-2	2	y	0	None	3D	3	Molar	Up_R	Back	Molar
BF.1.3	BF	Diseased	Smoker	1	0	BF1	F3	BF3	2	0	0	n	2	None	12M	12	Pre_Molar	Up_L	Back	Non-Molar
BF.1.4	BF	Diseased	Smoker	1	0	BF1	F4	BF4	3	0	2	n	3	None	12D	12	Pre_Molar	Up_L	Back	Non-Molar
BF.1.5	BF	Diseased	Smoker	1	0	BF1	F5	BF5	2	0	1	y	2	None	13m	13	Pre_Molar	Up_L	Back	Non-Molar
BF.1.6	BF	Diseased	Smoker	1	0	BF1	F6	BF6	2	0	1	n	2	None	13d	13	Pre_Molar	Up_L	Back	Non-Molar
BF.1.7	BF	Diseased	Smoker	1	0	BF1	F7	BF7	1	0	2	y	1	None	14m	14	Molar	Up_L	Back	Molar
BF.1.8	BF	Diseased	Smoker	1	0	BF1	F8	BF8	2	0	2	n	2	None	14d	14	Molar	Up_L	Back	Molar
BF.1.9	BF	Diseased	Smoker	1	0	BF1	F9	BF9	3	0	2	n	3	None	15M	15	Molar	Up_L	Back	Molar
BF.2.1	BF	Diseased	Smoker	2	3	BF2	F1	BF1	3	-3	3	y	0	None	3M	3	Molar	Up_R	Back	Molar
BF.2.10	BF	Diseased	Smoker	2	3	BF2	10	BF10	3	-2	3	y	1	None	15D	15	Molar	Up_L	Back	Molar
BF.2.11	BF	Diseased	Smoker	2	3	BF2	11	BF11	3	-1	3	n	2	None	25M	25	Incisor	Low_R	Front	Non-Molar
BF.2.12	BF	Diseased	Smoker	2	3	BF2	12	BF12	3	-3	3	n	0	None	25D	25	Incisor	Low_R	Front	Non-Molar
BF.2.13	BF	Diseased	Smoker	2	3	BF2	13	BF13	3	-1	3	n	2	None	24M	24	Incisor	Low_L	Front	Non-Molar
BF.2.14	BF	Diseased	Smoker	2	3	BF2	14	BF14	3	-2	3	y	1	None	24D	24	Incisor	Low_L	Front	Non-Molar
BF.2.2	BF	Diseased	Smoker	2	3	BF2	F2	BF2	2	-2	3	y	0	None	3D	3	Molar	Up_R	Back	Molar
BF.2.3	BF	Diseased	Smoker	2	3	BF2	F3	BF3	2	0	1	n	2	None	12M	12	Pre_Molar	Up_L	Back	Non-Molar
BF.2.4	BF	Diseased	Smoker	2	3	BF2	F4	BF4	3	-2	3	n	1	None	12D	12	Pre_Molar	Up_L	Back	Non-Molar
BF.2.5	BF	Diseased	Smoker	2	3	BF2	F5	BF5	3	-3	3	n	0	None	13m	13	Pre_Molar	Up_L	Back	Non-Molar
BF.2.6	BF	Diseased	Smoker	2	3	BF2	F6	BF6	3	-2	3	y	1	None	13d	13	Pre_Molar	Up_L	Back	Non-Molar
BF.2.7	BF	Diseased	Smoker	2	3	BF2	F7	BF7	3	-2	3	y	1	None	14m	14	Molar	Up_L	Back	Molar
BF.2.8	BF	Diseased	Smoker	2	3	BF2	F8	BF8	3	2	3	n	5	None	14d	14	Molar	Up_L	Back	Molar
BF.2.9	BF	Diseased	Smoker	2	3	BF2	F9	BF9	4	-2	3	y	2	None	15M	15	Molar	Up_L	Back	Molar
CC.1.01	CC	Diseased	Non_Smoker	1	0	CC1	1	CC01	3	-2	0	n	1	Combined 1/2	3M	3	Molar	Up_R	Back	Molar
CC.1.02	CC	Diseased	Non_Smoker	1	0	CC1	2	CC02	4	-3	0	n	1	Combined 1/2	3D	3	Molar	Up_R	Back	Molar
CC.1.03	CC	Diseased	Non_Smoker	1	0	CC1	3	CC03	4	-3	0	n	1	Combined 1/2	2M	2	Molar	Up_R	Back	Molar
CC.1.04	CC	Diseased	Non_Smoker	1	0	CC1	4	CC04	2	-1	2	n	1	Combined 1/2	2D	2	Molar	Up_R	Back	Molar
CC.1.05	CC	Diseased	Non_Smoker	1	0	CC1	5	CC05	3	-2	0	n	1	Combined 1/2	14M	14	Molar	Up_L	Back	Molar
CC.1.06	CC	Diseased	Non_Smoker	1	0	CC1	6	CC06	3	-2	1	n	1	Combined 1/2	14D	14	Molar	Up_L	Back	Molar
CC.1.07	CC	Diseased	Non_Smoker	1	0	CC1	7	CC07	3	-2	0	n	1	Combined 1/2	15M	15	Molar	Up_L	Back	Molar
CC.1.08	CC	Diseased	Non_Smoker	1	0	CC1	8	CC08	2	-1	0	n	1	Combined 1/2	15D	15	Molar	Up_L	Back	Molar
CC.1.09	CC	Diseased	Non_Smoker	1	0	CC1	9	CC09	2	-2	0	y	0	Combined 1/2	8M	8	Incisor	Up_R	Front	Non-Molar
CC.1.10	CC	Diseased	Non_Smoker	1	0	CC1	10	CC10	2	-1	0	n	1	Combined 1/2	8D	8	Incisor	Up_R	Front	Non-Molar
CC.1.11	CC	Diseased	Non_Smoker	1	0	CC1	11	CC11	2	-1	0	y	1	Combined 1/2	9M	9	Incisor	Up_L	Front	Non-Molar
CC.1.12	CC	Diseased	Non_Smoker	1	0	CC1	12	CC12	2	-1	0	n	1	Combined 1/2	9D	9	Incisor	Up_L	Front	Non-Molar
CC.1.13	CC	Diseased	Non_Smoker	1	0	CC1	13	CC13	2	-1	1	y	1	Combined 1/2	25M	25	Incisor	Low_R	Front	Non-Molar
CC.1.14	CC	Diseased	Non_Smoker	1	0	CC1	14	CC14	2	-1	0	n	1	Combined 1/2	25D	25	Incisor	Low_R	Front	Non-Molar
CC.1.15	CC	Diseased	Non_Smoker	1	0	CC1	15	CC15	2	-1	0	n	1	Combined 1/2	24D	24	Incisor	Low_L	Front	Non-Molar
CC.2.01	CC	Diseased	Non_Smoker	2	3	CC2	1	CC01	3	-3	0	n	0	Combined 1/2	3M	3	Molar	Up_R	Back	Molar
CC.2.02	CC	Diseased	Non_Smoker	2	3	CC2	2	CC02	4	-4	1	n	0	Combined 1/2	3D	3	Molar	Up_R	Back	Molar
CC.2.03	CC	Diseased	Non_Smoker	2	3	CC2	3	CC03	4	-4	0	n	0	Combined 1/2	2M	2	Molar	Up_R	Back	Molar
CC.2.04	CC	Diseased	Non_Smoker	2	3	CC2	4	CC04	3	-3	2	n	0	Combined 1/2	2D	2	Molar	Up_R	Back	Molar
CC.2.05	CC	Diseased	Non_Smoker	2	3	CC2	5	CC05	3	-3	0	n	0	Combined 1/2	14M	14	Molar	Up_L	Back	Molar
CC.2.06	CC	Diseased	Non_Smoker	2	3	CC2	6	CC06	4	-4	1	y	0	Combined 1/2	14D	14	Molar	Up_L	Back	Molar
CC.2.07	CC	Diseased	Non_Smoker	2	3	CC2	7	CC07	4	-4	0	y	0	Combined 1/2	15M	15	Molar	Up_L	Back	Molar
CC.2.08	CC	Diseased	Non_Smoker	2	3	CC2	8	CC08	3	-3	2	n	0	Combined 1/2	15D	15	Molar	Up_L	Back	Molar
CC.2.09	CC	Diseased	Non_Smoker	2	3	CC2	9	CC09	3	-3	0	n	0	Combined 1/2	8M	8	Incisor	Up_R	Front	Non-Molar
CC.2.10	CC	Diseased	Non_Smoker	2	3	CC2	10	CC10	3	-3	0	n	0	Combined 1/2	8D	8	Incisor	Up_R	Front	Non-Molar
CC.2.11	CC	Diseased	Non_Smoker	2	3	CC2	11	CC11	3	-3	0	y	0	Combined 1/2	9M	9	Incisor	Up_L	Front	Non-Molar
CC.2.12	CC	Diseased	Non_Smoker	2	3	CC2	12	CC12	3	-3	0	n	0	Combined 1/2	9D	9	Incisor	Up_L	Front	Non-Molar
CC.2.13	CC	Diseased	Non_Smoker	2	3	CC2	13	CC13	3	-3	0	y	0	Combined 1/2	25M	25	Incisor	Low_R	Front	Non-Molar
CC.2.14	CC	Diseased	Non_Smoker	2	3	CC2	14	CC14	3	-3	0	n	0	Combined 1/2	25D	25	Incisor	Low_R	Front	Non-Molar
CC.2.15	CC	Diseased	Non_Smoker	2	3	CC2	15	CC15	3	-3	0	y	0	Combined 1/2	24D	24	Incisor	Low_L	Front	Non-Molar
CC.3.01	CC	Diseased	Non_Smoker	3	6	CC3	1	CC01	4	-1	0	n	3	Combined 1/2	3M	3	Molar	Up_R	Back	Molar
CC.3.02	CC	Diseased	Non_Smoker	3	6	CC3	2	CC02	6	-1	2	y	5	Combined 1/2	3D	3	Molar	Up_R	Back	Molar
CC.3.03	CC	Diseased	Non_Smoker	3	6	CC3	3	CC03	5	-1	1	y	4	Combined 1/2	2M	2	Molar	Up_R	Back	Molar
CC.3.04	CC	Diseased	Non_Smoker	3	6	CC3	4	CC04	3	-1	3	n	2	Combined 1/2	2D	2	Molar	Up_R	Back	Molar
CC.3.05	CC	Diseased	Non_Smoker	3	6	CC3	5	CC05	3	-1	1	n	2	Combined 1/2	14M	14	Molar	Up_L	Back	Molar
CC.3.06	CC	Diseased	Non_Smoker	3	6	CC3	6	CC06	5	-1	2	y	4	Combined 1/2	14D	14	Molar	Up_L	Back	Molar
CC.3.07	CC	Diseased	Non_Smoker	3	6	CC3	7	CC07	4	-1	2	y	3	Combined 1/2	15M	15	Molar	Up_L	Back	Molar
CC.3.08	CC	Diseased	Non_Smoker	3	6	CC3	8	CC08	3	-1	3	y	2	Combined 1/2	15D	15	Molar	Up_L	Back	Molar
CC.3.09	CC	Diseased	Non_Smoker	3	6	CC3	9	CC09	3	-2	0	n	1	Combined 1/2	8M	8	Incisor	Up_R	Front	Non-Molar
CC.3.10	CC	Diseased	Non_Smoker	3	6	CC3	10	CC10	2	-1	0	n	1	Combined 1/2	8D	8	Incisor	Up_R	Front	Non-Molar
CC.3.11	CC	Diseased	Non_Smoker	3	6	CC3	11	CC11	3	-2	0	y	1	Combined 1/2	9M	9	Incisor	Up_L	Front	Non-Molar
CC.3.12	CC	Diseased	Non_Smoker	3	6	CC3	12	CC12	3	-2	0	y	1	Combined 1/2	9D	9	Incisor	Up_L	Front	Non-Molar
CC.3.13	CC	Diseased	Non_Smoker	3	6	CC3	13	CC13	3	-2	1	n	1	Combined 1/2	25M	25	Incisor	Low_R	Front	Non-Molar
CC.3.14	CC	Diseased	Non_Smoker	3	6	CC3	14	CC14	3	-2	1	n	1	Combined 1/2	25D	25	Incisor	Low_R	Front	Non-Molar
CC.3.15	CC	Diseased	Non_Smoker	3	6	CC3	15	CC15	3	-2	2	n	1	Combined 1/2	24D	24	Incisor	Low_L	Front	Non-Molar
CD.1.1	CD	Healthy	Non_Smoker	1	0	CD1	D1	CD1	2	-1	0	n	1	None	3M	3	Molar	Up_R	Back	Molar
CD.1.10	CD	Healthy	Non_Smoker	1	0	CD1	10	CD10	3	-1	0	n	2	None	8D	8	Incisor	Up_R	Front	Non-Molar
CD.1.11	CD	Healthy	Non_Smoker	1	0	CD1	11	CD11	2	-1	0	n	1	None	9M	9	Incisor	Up_L	Front	Non-Molar
CD.1.12	CD	Healthy	Non_Smoker	1	0	CD1	12	CD12	2	-1	0	n	1	None	9D	9	Incisor	Up_L	Front	Non-Molar
CD.1.13	CD	Healthy	Non_Smoker	1	0	CD1	13	CD13	2	-1	0	n	1	None	25M	25	Incisor	Low_R	Front	Non-Molar
CD.1.14	CD	Healthy	Non_Smoker	1	0	CD1	14	CD14	3	-2	0	y	1	None	25D	25	Incisor	Low_R	Front	Non-Molar
CD.1.15	CD	Healthy	Non_Smoker	1	0	CD1	15	CD15	2	-1	0	n	1	None	24D	24	Incisor	Low_L	Front	Non-Molar
CD.1.2	CD	Healthy	Non_Smoker	1	0	CD1	D2	CD2	2	-1	1	y	1	None	3D	3	Molar	Up_R	Back	Molar
CD.1.3	CD	Healthy	Non_Smoker	1	0	CD1	D3	CD3	2	-1	0	n	1	None	2M	2	Molar	Up_R	Back	Molar
CD.1.4	CD	Healthy	Non_Smoker	1	0	CD1	D4	CD4	2	-1	2	y	1	None	2D	2	Molar	Up_R	Back	Molar
CD.1.5	CD	Healthy	Non_Smoker	1	0	CD1	D5	CD5	3	-1	0	n	2	None	14M	14	Molar	Up_L	Back	Molar
CD.1.6	CD	Healthy	Non_Smoker	1	0	CD1	D6	CD6	2	-1	0	n	1	None	14D	14	Molar	Up_L	Back	Molar
CD.1.7	CD	Healthy	Non_Smoker	1	0	CD1	D7	CD7	3	-1	1	y	2	None	15M	15	Molar	Up_L	Back	Molar
CD.1.8	CD	Healthy	Non_Smoker	1	0	CD1	D8	CD8	1	0	2	n	1	None	15D	15	Molar	Up_L	Back	Molar
CD.1.9	CD	Healthy	Non_Smoker	1	0	CD1	D9	CD9	3	-1	0	n	2	None	8M	8	Incisor	Up_R	Front	Non-Molar
CD.2.1	CD	Healthy	Non_Smoker	2	3	CD2	D1	CD1	3	-3	1	n	0	None	3M	3	Molar	Up_R	Back	Molar
CD.2.10	CD	Healthy	Non_Smoker	2	3	CD2	10	CD10	3	-1	0	n	2	None	8D	8	Incisor	Up_R	Front	Non-Molar
CD.2.11	CD	Healthy	Non_Smoker	2	3	CD2	11	CD11	3	-1	0	n	2	None	9M	9	Incisor	Up_L	Front	Non-Molar
CD.2.12	CD	Healthy	Non_Smoker	2	3	CD2	12	CD12	2	-1	0	n	1	None	9D	9	Incisor	Up_L	Front	Non-Molar
CD.2.13	CD	Healthy	Non_Smoker	2	3	CD2	13	CD13	2	-2	0	n	0	None	25M	25	Incisor	Low_R	Front	Non-Molar
CD.2.14	CD	Healthy	Non_Smoker	2	3	CD2	14	CD14	2	-1	1	y	1	None	25D	25	Incisor	Low_R	Front	Non-Molar
CD.2.15	CD	Healthy	Non_Smoker	2	3	CD2	15	CD15	3	-2	1	n	1	None	24D	24	Incisor	Low_L	Front	Non-Molar
CD.2.2	CD	Healthy	Non_Smoker	2	3	CD2	D2	CD2	3	-3	1	n	0	None	3D	3	Molar	Up_R	Back	Molar
CD.2.3	CD	Healthy	Non_Smoker	2	3	CD2	D3	CD3	3	-3	2	n	0	None	2M	2	Molar	Up_R	Back	Molar
CD.2.4	CD	Healthy	Non_Smoker	2	3	CD2	D4	CD4	2	-2	2	n	0	None	2D	2	Molar	Up_R	Back	Molar
CD.2.5	CD	Healthy	Non_Smoker	2	3	CD2	D5	CD5	3	-3	0	n	0	None	14M	14	Molar	Up_L	Back	Molar
CD.2.6	CD	Healthy	Non_Smoker	2	3	CD2	D6	CD6	2	-2	1	n	0	None	14D	14	Molar	Up_L	Back	Molar
CD.2.7	CD	Healthy	Non_Smoker	2	3	CD2	D7	CD7	2	-2	1	n	0	None	15M	15	Molar	Up_L	Back	Molar
CD.2.8	CD	Healthy	Non_Smoker	2	3	CD2	D8	CD8	2	-2	2	n	0	None	15D	15	Molar	Up_L	Back	Molar
CD.2.9	CD	Healthy	Non_Smoker	2	3	CD2	D9	CD9	3	-2	0	n	1	None	8M	8	Incisor	Up_R	Front	Non-Molar
CE.1.01	CE	Healthy	Smoker	1	0	CE1	1	CE01	2	-1	0	y	1	Pool2	3M	3	Molar	Up_R	Back	Molar
CE.1.02	CE	Healthy	Smoker	1	0	CE1	2	CE02	2	-1	2	n	1	Pool2	3D	3	Molar	Up_R	Back	Molar
CE.1.03	CE	Healthy	Smoker	1	0	CE1	3	CE03	2	-1	0	n	1	Pool2	2M	2	Molar	Up_R	Back	Molar
CE.1.04	CE	Healthy	Smoker	1	0	CE1	4	CE04	3	-1	2	y	2	Pool2	2D	2	Molar	Up_R	Back	Molar
CE.1.05	CE	Healthy	Smoker	1	0	CE1	5	CE05	3	-2	0	y	1	Pool2	14M	14	Molar	Up_L	Back	Molar
CE.1.06	CE	Healthy	Smoker	1	0	CE1	6	CE06	2	-1	1	n	1	Pool2	14D	14	Molar	Up_L	Back	Molar
CE.1.07	CE	Healthy	Smoker	1	0	CE1	7	CE07	2	0	1	y	2	Pool2	15M	15	Molar	Up_L	Back	Molar
CE.1.08	CE	Healthy	Smoker	1	0	CE1	8	CE08	2	0	3	y	2	Pool2	15D	15	Molar	Up_L	Back	Molar
CE.1.09	CE	Healthy	Smoker	1	0	CE1	9	CE09	1	-1	0	n	0	Pool2	8M	8	Incisor	Up_R	Front	Non-Molar
CE.1.10	CE	Healthy	Smoker	1	0	CE1	10	CE10	1	-1	0	n	0	Pool2	8D	8	Incisor	Up_R	Front	Non-Molar
CE.1.11	CE	Healthy	Smoker	1	0	CE1	11	CE11	1	-1	0	n	0	Pool2	9M	9	Incisor	Up_L	Front	Non-Molar
CE.1.12	CE	Healthy	Smoker	1	0	CE1	12	CE12	1	-1	0	n	0	Pool2	9D	9	Incisor	Up_L	Front	Non-Molar
CE.1.13	CE	Healthy	Smoker	1	0	CE1	13	CE13	1	-1	0	y	0	Pool2	25M	25	Incisor	Low_R	Front	Non-Molar
CE.1.14	CE	Healthy	Smoker	1	0	CE1	14	CE14	2	-1	0	y	1	Pool2	25D	25	Incisor	Low_R	Front	Non-Molar
CE.1.15	CE	Healthy	Smoker	1	0	CE1	15	CE15	1	-1	0	y	0	Pool2	24D	24	Incisor	Low_L	Front	Non-Molar
CE.2.01	CE	Healthy	Smoker	2	3	CE2	1	CE01	2	-1	0	y	1	Pool2	3M	3	Molar	Up_R	Back	Molar
CE.2.02	CE	Healthy	Smoker	2	3	CE2	2	CE02	3	-2	1	y	1	Pool2	3D	3	Molar	Up_R	Back	Molar
CE.2.03	CE	Healthy	Smoker	2	3	CE2	3	CE03	3	-2	1	y	1	Pool2	2M	2	Molar	Up_R	Back	Molar
CE.2.04	CE	Healthy	Smoker	2	3	CE2	4	CE04	2	-1	2	y	1	Pool2	2D	2	Molar	Up_R	Back	Molar
CE.2.05	CE	Healthy	Smoker	2	3	CE2	5	CE05	2	-2	1	y	0	Pool2	14M	14	Molar	Up_L	Back	Molar
CE.2.06	CE	Healthy	Smoker	2	3	CE2	6	CE06	3	-2	1	y	1	Pool2	14D	14	Molar	Up_L	Back	Molar
CE.2.07	CE	Healthy	Smoker	2	3	CE2	7	CE07	3	-2	2	y	1	Pool2	15M	15	Molar	Up_L	Back	Molar
CE.2.08	CE	Healthy	Smoker	2	3	CE2	8	CE08	2	-1	2	y	1	Pool2	15D	15	Molar	Up_L	Back	Molar
CE.2.09	CE	Healthy	Smoker	2	3	CE2	9	CE09	2	-1	1	y	1	Pool2	8M	8	Incisor	Up_R	Front	Non-Molar
CE.2.10	CE	Healthy	Smoker	2	3	CE2	10	CE10	2	-1	1	n	1	Pool2	8D	8	Incisor	Up_R	Front	Non-Molar
CE.2.11	CE	Healthy	Smoker	2	3	CE2	11	CE11	2	-1	0	n	1	Pool2	9M	9	Incisor	Up_L	Front	Non-Molar
CE.2.12	CE	Healthy	Smoker	2	3	CE2	12	CE12	2	-1	1	n	1	Pool2	9D	9	Incisor	Up_L	Front	Non-Molar
CE.2.13	CE	Healthy	Smoker	2	3	CE2	13	CE13	2	-2	0	n	0	Pool2	25M	25	Incisor	Low_R	Front	Non-Molar
CE.2.14	CE	Healthy	Smoker	2	3	CE2	14	CE14	2	-2	0	n	0	Pool2	25D	25	Incisor	Low_R	Front	Non-Molar
CE.2.15	CE	Healthy	Smoker	2	3	CE2	15	CE15	2	-1	0	y	1	Pool2	24D	24	Incisor	Low_L	Front	Non-Molar
CE.3.01	CE	Healthy	Smoker	3	6	CE3	1	CE01	2	-2	0	n	0	Pool2	3M	3	Molar	Up_R	Back	Molar
CE.3.02	CE	Healthy	Smoker	3	6	CE3	2	CE02	3	-2	1	y	1	Pool2	3D	3	Molar	Up_R	Back	Molar
CE.3.03	CE	Healthy	Smoker	3	6	CE3	3	CE03	3	-2	1	y	1	Pool2	2M	2	Molar	Up_R	Back	Molar
CE.3.04	CE	Healthy	Smoker	3	6	CE3	4	CE04	3	-2	2	y	1	Pool2	2D	2	Molar	Up_R	Back	Molar
CE.3.05	CE	Healthy	Smoker	3	6	CE3	5	CE05	2	-1	1	n	1	Pool2	14M	14	Molar	Up_L	Back	Molar
CE.3.06	CE	Healthy	Smoker	3	6	CE3	6	CE06	3	-2	1	n	1	Pool2	14D	14	Molar	Up_L	Back	Molar
CE.3.07	CE	Healthy	Smoker	3	6	CE3	7	CE07	3	-2	2	y	1	Pool2	15M	15	Molar	Up_L	Back	Molar
CE.3.08	CE	Healthy	Smoker	3	6	CE3	8	CE08	2	-2	2	n	0	Pool2	15D	15	Molar	Up_L	Back	Molar
CE.3.09	CE	Healthy	Smoker	3	6	CE3	9	CE09	2	-2	0	y	0	Pool2	8M	8	Incisor	Up_R	Front	Non-Molar
CE.3.10	CE	Healthy	Smoker	3	6	CE3	10	CE10	2	-1	0	n	1	Pool2	8D	8	Incisor	Up_R	Front	Non-Molar
CE.3.11	CE	Healthy	Smoker	3	6	CE3	11	CE11	2	-2	0	n	0	Pool2	9M	9	Incisor	Up_L	Front	Non-Molar
CE.3.12	CE	Healthy	Smoker	3	6	CE3	12	CE12	2	-1	0	y	1	Pool2	9D	9	Incisor	Up_L	Front	Non-Molar
CE.3.13	CE	Healthy	Smoker	3	6	CE3	13	CE13	2	-2	0	n	0	Pool2	25M	25	Incisor	Low_R	Front	Non-Molar
CE.3.14	CE	Healthy	Smoker	3	6	CE3	14	CE14	2	-2	0	n	0	Pool2	25D	25	Incisor	Low_R	Front	Non-Molar
CE.3.15	CE	Healthy	Smoker	3	6	CE3	15	CE15	3	-2	0	n	1	Pool2	24D	24	Incisor	Low_L	Front	Non-Molar
CF.1.1	CF	Healthy	Non_Smoker	1	0	CF1	F1	CF1	2	0	1	n	2	None	3M	3	Molar	Up_R	Back	Molar
CF.1.10	CF	Healthy	Non_Smoker	1	0	CF1	10	CF10	2	-1	0	n	1	None	8D	8	Incisor	Up_R	Front	Non-Molar
CF.1.11	CF	Healthy	Non_Smoker	1	0	CF1	11	CF11	2	-1	0	n	1	None	9M	9	Incisor	Up_L	Front	Non-Molar
CF.1.12	CF	Healthy	Non_Smoker	1	0	CF1	12	CF12	2	-1	0	n	1	None	9D	9	Incisor	Up_L	Front	Non-Molar
CF.1.13	CF	Healthy	Non_Smoker	1	0	CF1	13	CF13	1	-1	0	n	0	None	25M	25	Incisor	Low_R	Front	Non-Molar
CF.1.14	CF	Healthy	Non_Smoker	1	0	CF1	14	CF14	3	-2	0	y	1	None	25D	25	Incisor	Low_R	Front	Non-Molar
CF.1.15	CF	Healthy	Non_Smoker	1	0	CF1	15	CF15	2	-1	0	n	1	None	24D	24	Incisor	Low_L	Front	Non-Molar
CF.1.2	CF	Healthy	Non_Smoker	1	0	CF1	F2	CF2	3	0	1	n	3	None	3D	3	Molar	Up_R	Back	Molar
CF.1.3	CF	Healthy	Non_Smoker	1	0	CF1	F3	CF3	2	-1	1	n	1	None	2M	2	Molar	Up_R	Back	Molar
CF.1.4	CF	Healthy	Non_Smoker	1	0	CF1	F4	CF4	2	-1	0	n	1	None	2D	2	Molar	Up_R	Back	Molar
CF.1.5	CF	Healthy	Non_Smoker	1	0	CF1	F5	CF5	2	-1	1	n	1	None	14M	14	Molar	Up_L	Back	Molar
CF.1.6	CF	Healthy	Non_Smoker	1	0	CF1	F6	CF6	1	-1	1	n	0	None	14D	14	Molar	Up_L	Back	Molar
CF.1.7	CF	Healthy	Non_Smoker	1	0	CF1	F7	CF7	2	-1	0	n	1	None	15M	15	Molar	Up_L	Back	Molar
CF.1.8	CF	Healthy	Non_Smoker	1	0	CF1	F8	CF8	1	0	0	n	1	None	15D	15	Molar	Up_L	Back	Molar
CF.1.9	CF	Healthy	Non_Smoker	1	0	CF1	F9	CF9	2	-1	0	n	1	None	8M	8	Incisor	Up_R	Front	Non-Molar
CF.2.1	CF	Healthy	Non_Smoker	2	3	CF2	F1	CF1	2	-1	0	n	1	None	3M	3	Molar	Up_R	Back	Molar
CF.2.10	CF	Healthy	Non_Smoker	2	3	CF2	10	CF10	2	0	1	n	2	None	8D	8	Incisor	Up_R	Front	Non-Molar
CF.2.11	CF	Healthy	Non_Smoker	2	3	CF2	11	CF11	2	0	0	n	2	None	9M	9	Incisor	Up_L	Front	Non-Molar
CF.2.12	CF	Healthy	Non_Smoker	2	3	CF2	12	CF12	2	0	0	n	2	None	9D	9	Incisor	Up_L	Front	Non-Molar
CF.2.13	CF	Healthy	Non_Smoker	2	3	CF2	13	CF13	2	-2	0	n	0	None	25M	25	Incisor	Low_R	Front	Non-Molar
CF.2.14	CF	Healthy	Non_Smoker	2	3	CF2	14	CF14	3	-3	0	n	0	None	25D	25	Incisor	Low_R	Front	Non-Molar
CF.2.15	CF	Healthy	Non_Smoker	2	3	CF2	15	CF15	3	-3	0	n	0	None	24D	24	Incisor	Low_L	Front	Non-Molar
CF.2.2	CF	Healthy	Non_Smoker	2	3	CF2	F2	CF2	-2	-1	0	n	-3	None	3D	3	Molar	Up_R	Back	Molar
CF.2.3	CF	Healthy	Non_Smoker	2	3	CF2	F3	CF3	2	-1	0	n	1	None	2M	2	Molar	Up_R	Back	Molar
CF.2.4	CF	Healthy	Non_Smoker	2	3	CF2	F4	CF4	2	0	2	n	2	None	2D	2	Molar	Up_R	Back	Molar
CF.2.5	CF	Healthy	Non_Smoker	2	3	CF2	F5	CF5	2	-1	0	n	1	None	14M	14	Molar	Up_L	Back	Molar
CF.2.6	CF	Healthy	Non_Smoker	2	3	CF2	F6	CF6	3	-1	0	n	2	None	14D	14	Molar	Up_L	Back	Molar
CF.2.7	CF	Healthy	Non_Smoker	2	3	CF2	F7	CF7	2	-1	0	n	1	None	15M	15	Molar	Up_L	Back	Molar
CF.2.8	CF	Healthy	Non_Smoker	2	3	CF2	F8	CF8	2	0	2	n	2	None	15D	15	Molar	Up_L	Back	Molar
CF.2.9	CF	Healthy	Non_Smoker	2	3	CF2	F9	CF9	2	0	0	n	2	None	8M	8	Incisor	Up_R	Front	Non-Molar
HG.1.1	HG	Diseased	Non_Smoker	1	0	HG1	G1	HG1	3	3	2	n	6	None	3M	3	Molar	Up_R	Back	Molar
HG.1.10	HG	Diseased	Non_Smoker	1	0	HG1	10	HG10	2	2	3	n	4	None	8D	8	Incisor	Up_R	Front	Non-Molar
HG.1.11	HG	Diseased	Non_Smoker	1	0	HG1	11	HG11	2	2	1	n	4	None	9M	9	Incisor	Up_L	Front	Non-Molar
HG.1.12	HG	Diseased	Non_Smoker	1	0	HG1	12	HG12	2	2	1	n	4	None	9D	9	Incisor	Up_L	Front	Non-Molar
HG.1.13	HG	Diseased	Non_Smoker	1	0	HG1	13	HG13	2	2	1	y	4	None	25M	25	Incisor	Low_R	Front	Non-Molar
HG.1.14	HG	Diseased	Non_Smoker	1	0	HG1	14	HG14	3	3	1	n	6	None	25D	25	Incisor	Low_R	Front	Non-Molar
HG.1.15	HG	Diseased	Non_Smoker	1	0	HG1	15	HG15	2	2	2	y	4	None	24D	24	Incisor	Low_L	Front	Non-Molar
HG.1.2	HG	Diseased	Non_Smoker	1	0	HG1	G2	HG2	3	3	2	y	6	None	3D	3	Molar	Up_R	Back	Molar
HG.1.3	HG	Diseased	Non_Smoker	1	0	HG1	G3	HG3	3	3	2	y	6	None	2M	2	Molar	Up_R	Back	Molar
HG.1.4	HG	Diseased	Non_Smoker	1	0	HG1	G4	HG4	3	3	3	y	6	None	2D	2	Molar	Up_R	Back	Molar
HG.1.5	HG	Diseased	Non_Smoker	1	0	HG1	G5	HG5	3	3	2	n	6	None	14M	14	Molar	Up_L	Back	Molar
HG.1.6	HG	Diseased	Non_Smoker	1	0	HG1	G6	HG6	4	3	1	y	7	None	14D	14	Molar	Up_L	Back	Molar
HG.1.7	HG	Diseased	Non_Smoker	1	0	HG1	G7	HG7	3	3	3	y	6	None	15M	15	Molar	Up_L	Back	Molar
HG.1.8	HG	Diseased	Non_Smoker	1	0	HG1	G8	HG8	3	3	2	y	6	None	15D	15	Molar	Up_L	Back	Molar
HG.1.9	HG	Diseased	Non_Smoker	1	0	HG1	G9	HG9	2	2	3	y	4	None	8M	8	Incisor	Up_R	Front	Non-Molar
TT.1.1	TT	Healthy	Non_Smoker	1	0	TT1	T1	TT1	2	-2	1	n	0	None	3M	3	Molar	Up_R	Back	Molar
TT.1.10	TT	Healthy	Non_Smoker	1	0	TT1	10	TT10	3	-3	1	n	0	None	8D	8	Incisor	Up_R	Front	Non-Molar
TT.1.11	TT	Healthy	Non_Smoker	1	0	TT1	11	TT11	2	-2	0	n	0	None	9M	9	Incisor	Up_L	Front	Non-Molar
TT.1.12	TT	Healthy	Non_Smoker	1	0	TT1	12	TT12	2	-2	0	y	0	None	9D	9	Incisor	Up_L	Front	Non-Molar
TT.1.13	TT	Healthy	Non_Smoker	1	0	TT1	13	TT13	1	-1	1	n	0	None	25M	25	Incisor	Low_R	Front	Non-Molar
TT.1.14	TT	Healthy	Non_Smoker	1	0	TT1	14	TT14	1	-1	0	n	0	None	25D	25	Incisor	Low_R	Front	Non-Molar
TT.1.15	TT	Healthy	Non_Smoker	1	0	TT1	15	TT15	1	-1	0	n	0	None	24D	24	Incisor	Low_L	Front	Non-Molar
TT.1.2	TT	Healthy	Non_Smoker	1	0	TT1	T2	TT2	2	-2	0	n	0	None	3D	3	Molar	Up_R	Back	Molar
TT.1.3	TT	Healthy	Non_Smoker	1	0	TT1	T3	TT3	2	-2	1	n	0	None	2M	2	Molar	Up_R	Back	Molar
TT.1.4	TT	Healthy	Non_Smoker	1	0	TT1	T4	TT4	2	-2	0	n	0	None	2D	2	Molar	Up_R	Back	Molar
TT.1.5	TT	Healthy	Non_Smoker	1	0	TT1	T5	TT5	2	-2	0	n	0	None	14M	14	Molar	Up_L	Back	Molar
TT.1.6	TT	Healthy	Non_Smoker	1	0	TT1	T6	TT6	2	1	0	n	3	None	14D	14	Molar	Up_L	Back	Molar
TT.1.7	TT	Healthy	Non_Smoker	1	0	TT1	T7	TT7	3	-3	0	n	0	None	15M	15	Molar	Up_L	Back	Molar
TT.1.8	TT	Healthy	Non_Smoker	1	0	TT1	T8	TT8	2	-3	2	n	-1	None	15D	15	Molar	Up_L	Back	Molar
TT.1.9	TT	Healthy	Non_Smoker	1	0	TT1	T9	TT9	2	-3	0	y	-1	None	8M	8	Incisor	Up_R	Front	Non-Molar
TT.2.1	TT	Healthy	Non_Smoker	2	3	TT2	T1	TT1	2	2	0	n	4	None	3M	3	Molar	Up_R	Back	Molar
TT.2.10	TT	Healthy	Non_Smoker	2	3	TT2	10	TT10	2	-2	0	n	0	None	8D	8	Incisor	Up_R	Front	Non-Molar
TT.2.11	TT	Healthy	Non_Smoker	2	3	TT2	11	TT11	2	-2	0	n	0	None	9M	9	Incisor	Up_L	Front	Non-Molar
TT.2.12	TT	Healthy	Non_Smoker	2	3	TT2	12	TT12	3	-3	0	n	0	None	9D	9	Incisor	Up_L	Front	Non-Molar
TT.2.13	TT	Healthy	Non_Smoker	2	3	TT2	13	TT13	2	-2	0	n	0	None	25M	25	Incisor	Low_R	Front	Non-Molar
TT.2.14	TT	Healthy	Non_Smoker	2	3	TT2	14	TT14	2	-2	1	n	0	None	25D	25	Incisor	Low_R	Front	Non-Molar
TT.2.15	TT	Healthy	Non_Smoker	2	3	TT2	15	TT15	2	-2	0	n	0	None	24D	24	Incisor	Low_L	Front	Non-Molar
TT.2.2	TT	Healthy	Non_Smoker	2	3	TT2	T2	TT2	2	-2	0	n	0	None	3D	3	Molar	Up_R	Back	Molar
TT.2.3	TT	Healthy	Non_Smoker	2	3	TT2	T3	TT3	2	-2	0	n	0	None	2M	2	Molar	Up_R	Back	Molar
TT.2.4	TT	Healthy	Non_Smoker	2	3	TT2	T4	TT4	3	-3	0	n	0	None	2D	2	Molar	Up_R	Back	Molar
TT.2.5	TT	Healthy	Non_Smoker	2	3	TT2	T5	TT5	2	-2	0	n	0	None	14M	14	Molar	Up_L	Back	Molar
TT.2.6	TT	Healthy	Non_Smoker	2	3	TT2	T6	TT6	3	-3	0	y	0	None	14D	14	Molar	Up_L	Back	Molar
TT.2.7	TT	Healthy	Non_Smoker	2	3	TT2	T7	TT7	4	-4	0	y	0	None	15M	15	Molar	Up_L	Back	Molar
TT.2.8	TT	Healthy	Non_Smoker	2	3	TT2	T8	TT8	2	-2	0	n	0	None	15D	15	Molar	Up_L	Back	Molar
TT.2.9	TT	Healthy	Non_Smoker	2	3	TT2	T9	TT9	2	-2	0	n	0	None	8M	8	Incisor	Up_R	Front	Non-Molar
TT.3.1	TT	Healthy	Non_Smoker	3	6	TT3	T1	TT1	3	-1	0	y	2	None	3M	3	Molar	Up_R	Back	Molar
TT.3.10	TT	Healthy	Non_Smoker	3	6	TT3	10	TT10	3	-2	1	n	1	None	8D	8	Incisor	Up_R	Front	Non-Molar
TT.3.11	TT	Healthy	Non_Smoker	3	6	TT3	11	TT11	2	-2	1	y	0	None	9M	9	Incisor	Up_L	Front	Non-Molar
TT.3.12	TT	Healthy	Non_Smoker	3	6	TT3	12	TT12	2	-2	0	n	0	None	9D	9	Incisor	Up_L	Front	Non-Molar
TT.3.13	TT	Healthy	Non_Smoker	3	6	TT3	13	TT13	2	-2	0	n	0	None	25M	25	Incisor	Low_R	Front	Non-Molar
TT.3.14	TT	Healthy	Non_Smoker	3	6	TT3	14	TT14	2	-2	0	n	0	None	25D	25	Incisor	Low_R	Front	Non-Molar
TT.3.15	TT	Healthy	Non_Smoker	3	6	TT3	15	TT15	2	-2	0	n	0	None	24D	24	Incisor	Low_L	Front	Non-Molar
TT.3.2	TT	Healthy	Non_Smoker	3	6	TT3	T2	TT2	2	0	0	y	2	None	3D	3	Molar	Up_R	Back	Molar
TT.3.3	TT	Healthy	Non_Smoker	3	6	TT3	T3	TT3	3	-2	1	y	1	None	2M	2	Molar	Up_R	Back	Molar
TT.3.4	TT	Healthy	Non_Smoker	3	6	TT3	T4	TT4	2	-1	1	n	1	None	2D	2	Molar	Up_R	Back	Molar
TT.3.5	TT	Healthy	Non_Smoker	3	6	TT3	T5	TT5	2	1	0	n	3	None	14M	14	Molar	Up_L	Back	Molar
TT.3.6	TT	Healthy	Non_Smoker	3	6	TT3	T6	TT6	2	1	0	n	3	None	14D	14	Molar	Up_L	Back	Molar
TT.3.7	TT	Healthy	Non_Smoker	3	6	TT3	T7	TT7	3	-2	0	n	1	None	15M	15	Molar	Up_L	Back	Molar
TT.3.8	TT	Healthy	Non_Smoker	3	6	TT3	T8	TT8	2	-1	0	n	1	None	15D	15	Molar	Up_L	Back	Molar
TT.3.9	TT	Healthy	Non_Smoker	3	6	TT3	T9	TT9	2	-2	0	y	0	None	8M	8	Incisor	Up_R	Front	Non-Molar
VJ.1.01	VJ	Diseased	Smoker	1	0	VJ1	1	VJ01	2	0	2	y	2	Pool2	3M	3	Molar	Up_R	Back	Molar
VJ.1.02	VJ	Diseased	Smoker	1	0	VJ1	2	VJ02	2	0	2	y	2	Pool2	3D	3	Molar	Up_R	Back	Molar
VJ.1.03	VJ	Diseased	Smoker	1	0	VJ1	3	VJ03	2	1	1	n	3	Pool2	4M	4	Pre_Molar	Up_R	Back	Non-Molar
VJ.1.04	VJ	Diseased	Smoker	1	0	VJ1	4	VJ04	3	1	1	y	4	Pool2	4D	4	Pre_Molar	Up_R	Back	Non-Molar
VJ.1.05	VJ	Diseased	Smoker	1	0	VJ1	5	VJ05	4	1	0	n	5	Pool2	12M	12	Pre_Molar	Up_L	Back	Non-Molar
VJ.1.06	VJ	Diseased	Smoker	1	0	VJ1	6	VJ06	4	0	1	n	4	Pool2	12D	12	Pre_Molar	Up_L	Back	Non-Molar
VJ.1.07	VJ	Diseased	Smoker	1	0	VJ1	7	VJ07	2	2	1	n	4	Pool2	13M	13	Pre_Molar	Up_L	Back	Non-Molar
VJ.1.08	VJ	Diseased	Smoker	1	0	VJ1	8	VJ08	1	1	1	n	2	Pool2	13D	13	Pre_Molar	Up_L	Back	Non-Molar
VJ.1.09	VJ	Diseased	Smoker	1	0	VJ1	9	VJ09	4	3	1	y	7	Pool2	8M	8	Incisor	Up_R	Front	Non-Molar
VJ.1.10	VJ	Diseased	Smoker	1	0	VJ1	10	VJ10	4	1	1	y	5	Pool2	8D	8	Incisor	Up_R	Front	Non-Molar
VJ.1.11	VJ	Diseased	Smoker	1	0	VJ1	11	VJ11	4	0	2	y	4	Pool2	9M	9	Incisor	Up_L	Front	Non-Molar
VJ.1.12	VJ	Diseased	Smoker	1	0	VJ1	12	VJ12	2	0	2	n	2	Pool2	9D	9	Incisor	Up_L	Front	Non-Molar
VJ.1.13	VJ	Diseased	Smoker	1	0	VJ1	13	VJ13	2	0	1	y	2	Pool2	25M	25	Incisor	Low_R	Front	Non-Molar
VJ.2.01	VJ	Diseased	Smoker	2	3	VJ2	1	VJ01	3	-2	3	y	1	Pool2	3M	3	Molar	Up_R	Back	Molar
VJ.2.02	VJ	Diseased	Smoker	2	3	VJ2	2	VJ02	3	3	3	n	6	Pool2	3D	3	Molar	Up_R	Back	Molar
VJ.2.03	VJ	Diseased	Smoker	2	3	VJ2	3	VJ03	3	0	2	n	3	Pool2	4M	4	Pre_Molar	Up_R	Back	Non-Molar
VJ.2.04	VJ	Diseased	Smoker	2	3	VJ2	4	VJ04	3	-1	3	y	2	Pool2	4D	4	Pre_Molar	Up_R	Back	Non-Molar
VJ.2.05	VJ	Diseased	Smoker	2	3	VJ2	5	VJ05	5	2	3	n	7	Pool2	12M	12	Pre_Molar	Up_L	Back	Non-Molar
VJ.2.06	VJ	Diseased	Smoker	2	3	VJ2	6	VJ06	5	2	2	y	7	Pool2	12D	12	Pre_Molar	Up_L	Back	Non-Molar
VJ.2.07	VJ	Diseased	Smoker	2	3	VJ2	7	VJ07	3	-2	2	y	1	Pool2	13M	13	Pre_Molar	Up_L	Back	Non-Molar
VJ.2.08	VJ	Diseased	Smoker	2	3	VJ2	8	VJ08	4	3	3	y	7	Pool2	13D	13	Pre_Molar	Up_L	Back	Non-Molar
VJ.2.09	VJ	Diseased	Smoker	2	3	VJ2	9	VJ09	6	3	3	y	9	Pool2	8M	8	Incisor	Up_R	Front	Non-Molar
VJ.2.10	VJ	Diseased	Smoker	2	3	VJ2	10	VJ10	4	3	3	y	7	Pool2	8D	8	Incisor	Up_R	Front	Non-Molar
VJ.2.11	VJ	Diseased	Smoker	2	3	VJ2	11	VJ11	4	3	3	n	7	Pool2	9M	9	Incisor	Up_L	Front	Non-Molar
VJ.2.12	VJ	Diseased	Smoker	2	3	VJ2	12	VJ12	2	-1	3	y	1	Pool2	9D	9	Incisor	Up_L	Front	Non-Molar
VJ.2.13	VJ	Diseased	Smoker	2	3	VJ2	13	VJ13	3	2	3	y	5	Pool2	25M	25	Incisor	Low_R	Front	Non-Molar
VJ.3.01	VJ	Diseased	Smoker	3	6	VJ3	1	VJ01	3	0	3	y	3	Pool2	3M	3	Molar	Up_R	Back	Molar
VJ.3.02	VJ	Diseased	Smoker	3	6	VJ3	2	VJ02	3	3	2	y	6	Pool2	3D	3	Molar	Up_R	Back	Molar
VJ.3.03	VJ	Diseased	Smoker	3	6	VJ3	3	VJ03	2	0	2	n	2	Pool2	4M	4	Pre_Molar	Up_R	Back	Non-Molar
VJ.3.04	VJ	Diseased	Smoker	3	6	VJ3	4	VJ04	3	0	2	y	3	Pool2	4D	4	Pre_Molar	Up_R	Back	Non-Molar
VJ.3.05	VJ	Diseased	Smoker	3	6	VJ3	5	VJ05	5	0	2	n	5	Pool2	12M	12	Pre_Molar	Up_L	Back	Non-Molar
VJ.3.06	VJ	Diseased	Smoker	3	6	VJ3	6	VJ06	4	2	2	n	6	Pool2	12D	12	Pre_Molar	Up_L	Back	Non-Molar
VJ.3.07	VJ	Diseased	Smoker	3	6	VJ3	7	VJ07	3	0	1	y	3	Pool2	13M	13	Pre_Molar	Up_L	Back	Non-Molar
VJ.3.08	VJ	Diseased	Smoker	3	6	VJ3	8	VJ08	4	2	2	y	6	Pool2	13D	13	Pre_Molar	Up_L	Back	Non-Molar
VJ.3.09	VJ	Diseased	Smoker	3	6	VJ3	9	VJ09	7	3	3	y	10	Pool2	8M	8	Incisor	Up_R	Front	Non-Molar
VJ.3.10	VJ	Diseased	Smoker	3	6	VJ3	10	VJ10	4	2	2	y	6	Pool2	8D	8	Incisor	Up_R	Front	Non-Molar
VJ.3.11	VJ	Diseased	Smoker	3	6	VJ3	11	VJ11	5	2	3	y	7	Pool2	9M	9	Incisor	Up_L	Front	Non-Molar
VJ.3.12	VJ	Diseased	Smoker	3	6	VJ3	12	VJ12	2	-1	2	y	1	Pool2	9D	9	Incisor	Up_L	Front	Non-Molar
VJ.3.13	VJ	Diseased	Smoker	3	6	VJ3	13	VJ13	3	3	3	y	6	Pool2	25M	25	Incisor	Low_R	Front	Non-Molar
WH.1.01	WH	Diseased	Smoker	1	0	WH1	1	WH01	4	3	0	y	7	Pool3	3M	3	Molar	Up_R	Back	Molar
WH.1.02	WH	Diseased	Smoker	1	0	WH1	2	WH02	4	3	1	n	7	Pool3	3D	3	Molar	Up_R	Back	Molar
WH.1.03	WH	Diseased	Smoker	1	0	WH1	3	WH03	3	3	2	n	6	Pool3	2M	2	Molar	Up_R	Back	Molar
WH.1.04	WH	Diseased	Smoker	1	0	WH1	4	WH04	5	3	3	y	8	Pool3	2D	2	Molar	Up_R	Back	Molar
WH.1.05	WH	Diseased	Smoker	1	0	WH1	5	WH05	4	3	1	n	7	Pool3	12m	12	Pre_Molar	Up_L	Back	Non-Molar
WH.1.06	WH	Diseased	Smoker	1	0	WH1	6	WH06	6	3	1	n	9	Pool3	12d	12	Pre_Molar	Up_L	Back	Non-Molar
WH.1.07	WH	Diseased	Smoker	1	0	WH1	7	WH07	4	3	0	n	7	Pool3	13m	13	Pre_Molar	Up_L	Back	Non-Molar
WH.1.08	WH	Diseased	Smoker	1	0	WH1	8	WH08	4	3	0	n	7	Pool3	14d	14	Molar	Up_L	Back	Molar
WH.1.09	WH	Diseased	Smoker	1	0	WH1	9	WH09	4	2	0	n	6	Pool3	8M	8	Incisor	Up_R	Front	Non-Molar
WH.1.10	WH	Diseased	Smoker	1	0	WH1	10	WH10	4	6	0	n	10	Pool3	8D	8	Incisor	Up_R	Front	Non-Molar
WH.1.11	WH	Diseased	Smoker	1	0	WH1	11	WH11	3	5	0	n	8	Pool3	9M	9	Incisor	Up_L	Front	Non-Molar
WH.1.12	WH	Diseased	Smoker	1	0	WH1	12	WH12	4	6	1	n	10	Pool3	9D	9	Incisor	Up_L	Front	Non-Molar
WH.1.13	WH	Diseased	Smoker	1	0	WH1	13	WH13	2	4	0	n	6	Pool3	25M	25	Incisor	Low_R	Front	Non-Molar
WH.1.14	WH	Diseased	Smoker	1	0	WH1	14	WH14	4	5	0	y	9	Pool3	25D	25	Incisor	Low_R	Front	Non-Molar
WH.1.15	WH	Diseased	Smoker	1	0	WH1	15	WH15	4	5	0	u	9	Pool3	24D	24	Incisor	Low_L	Front	Non-Molar
WH.2.01	WH	Diseased	Smoker	2	3	WH2	1	WH01	5	-2	2	n	3	Pool3	3M	3	Molar	Up_R	Back	Molar
WH.2.02	WH	Diseased	Smoker	2	3	WH2	2	WH02	5	2	2	n	7	Pool3	3D	3	Molar	Up_R	Back	Molar
WH.2.03	WH	Diseased	Smoker	2	3	WH2	3	WH03	5	-2	2	n	3	Pool3	2M	2	Molar	Up_R	Back	Molar
WH.2.04	WH	Diseased	Smoker	2	3	WH2	4	WH04	6	-1	3	y	5	Pool3	2D	2	Molar	Up_R	Back	Molar
WH.2.05	WH	Diseased	Smoker	2	3	WH2	5	WH05	7	-2	0	n	5	Pool3	12m	12	Pre_Molar	Up_L	Back	Non-Molar
WH.2.06	WH	Diseased	Smoker	2	3	WH2	6	WH06	6	-2	1	y	4	Pool3	12d	12	Pre_Molar	Up_L	Back	Non-Molar
WH.2.07	WH	Diseased	Smoker	2	3	WH2	7	WH07	5	-2	1	n	3	Pool3	13m	13	Pre_Molar	Up_L	Back	Non-Molar
WH.2.08	WH	Diseased	Smoker	2	3	WH2	8	WH08	2	0	2	n	2	Pool3	14d	14	Molar	Up_L	Back	Molar
WH.2.09	WH	Diseased	Smoker	2	3	WH2	9	WH09	4	2	0	n	6	Pool3	8M	8	Incisor	Up_R	Front	Non-Molar
WH.2.10	WH	Diseased	Smoker	2	3	WH2	10	WH10	4	3	1	y	7	Pool3	8D	8	Incisor	Up_R	Front	Non-Molar
WH.2.11	WH	Diseased	Smoker	2	3	WH2	11	WH11	4	2	0	n	6	Pool3	9M	9	Incisor	Up_L	Front	Non-Molar
WH.2.12	WH	Diseased	Smoker	2	3	WH2	12	WH12	4	2	1	n	6	Pool3	9D	9	Incisor	Up_L	Front	Non-Molar
WH.2.13	WH	Diseased	Smoker	2	3	WH2	13	WH13	4	3	1	y	7	Pool3	25M	25	Incisor	Low_R	Front	Non-Molar
WH.2.14	WH	Diseased	Smoker	2	3	WH2	14	WH14	4	3	2	y	7	Pool3	25D	25	Incisor	Low_R	Front	Non-Molar
WH.2.15	WH	Diseased	Smoker	2	3	WH2	15	WH15	4	3	1	n	7	Pool3	24D	24	Incisor	Low_L	Front	Non-Molar
WH.3.01	WH	Diseased	Smoker	3	6	WH3	1	WH01	4	-1	0	n	3	Pool3	3M	3	Molar	Up_R	Back	Molar
WH.3.02	WH	Diseased	Smoker	3	6	WH3	2	WH02	3	0	3	y	3	Pool3	3D	3	Molar	Up_R	Back	Molar
WH.3.03	WH	Diseased	Smoker	3	6	WH3	3	WH03	5	1	1	y	6	Pool3	2M	2	Molar	Up_R	Back	Molar
WH.3.04	WH	Diseased	Smoker	3	6	WH3	4	WH04	5	0	2	n	5	Pool3	2D	2	Molar	Up_R	Back	Molar
WH.3.05	WH	Diseased	Smoker	3	6	WH3	5	WH05	7	-2	2	n	5	Pool3	12m	12	Pre_Molar	Up_L	Back	Non-Molar
WH.3.06	WH	Diseased	Smoker	3	6	WH3	6	WH06	5	-1	1	n	4	Pool3	12d	12	Pre_Molar	Up_L	Back	Non-Molar
WH.3.07	WH	Diseased	Smoker	3	6	WH3	7	WH07	5	-1	2	n	4	Pool3	13m	13	Pre_Molar	Up_L	Back	Non-Molar
WH.3.08	WH	Diseased	Smoker	3	6	WH3	8	WH08	2	1	1	n	3	Pool3	14d	14	Molar	Up_L	Back	Molar
WH.3.09	WH	Diseased	Smoker	3	6	WH3	9	WH09	3	2	0	n	5	Pool3	8M	8	Incisor	Up_R	Front	Non-Molar
WH.3.10	WH	Diseased	Smoker	3	6	WH3	10	WH10	4	2	1	n	6	Pool3	8D	8	Incisor	Up_R	Front	Non-Molar
WH.3.11	WH	Diseased	Smoker	3	6	WH3	11	WH11	4	2	0	n	6	Pool3	9M	9	Incisor	Up_L	Front	Non-Molar
WH.3.12	WH	Diseased	Smoker	3	6	WH3	12	WH12	4	2	1	n	6	Pool3	9D	9	Incisor	Up_L	Front	Non-Molar
WH.3.13	WH	Diseased	Smoker	3	6	WH3	13	WH13	4	3	1	n	7	Pool3	25M	25	Incisor	Low_R	Front	Non-Molar
WH.3.14	WH	Diseased	Smoker	3	6	WH3	14	WH14	5	3	0	y	8	Pool3	25D	25	Incisor	Low_R	Front	Non-Molar
WH.3.15	WH	Diseased	Smoker	3	6	WH3	15	WH15	4	3	0	n	7	Pool3	24D	24	Incisor	Low_L	Front	Non-Molar
