# Supplementary material for: Stability of healthy subgingival microbiome across space and time
Source: Sci Rep. 2021 Dec 14;11:23987. doi: 10.1038/s41598-021-03479-2 (PMC8671439; doi:10.1038/s41598-021-03479-2)
Supplement: Supplementary file 3 — Supplementary Information 3. [file 41598_2021_3479_MOESM3_ESM.rmd]

---
title: "Healthy Subgingival Microbiome Analysis"
author: "Ryan Tamashiro"
date: "12/01/2019"
output: html_document
---
```{r setup, echo=FALSE}
knitr::opts_knit$set(root.dir = "~/Documents/Research Wang Lab/_1Healthy Non_Smokers/Publication materials")
```

This document contains all of the statistical analysis and figures for the manuscript. Due to the random nature of the permutational multivariate analysis of variance (PERMANOVA), some parameters may be slightly different, though the core findings will remain the same.

Load the necessary packages for analysis and figure production
```{r Load R packages, message = FALSE, warning = F}
library(tidyverse)
library(vegan)
library(lme4)
library(lmerTest)
library(ggeffects)
library(sjPlot)
library(gridExtra)
library(RColorBrewer)
```

# Alpha diversity analysis

Do subjects have different levels of alpha diversity?

First, we import the alpha diversity data and metadata. Then, we merge them into a single object.
```{r Import alpha diversity data, warning = F}
metadata <- read.csv("Metadata_File.csv")
alpha <- read.csv("Rarefied_Alpha_Diversity.csv") %>%
  inner_join(., metadata, by = "Sample") %>%
  droplevels()
head(alpha)
```

Perform linear mixed model on shannon diversity and phylogenetic diversity to account for the non-independence of samples from the same site and at the same time. Subject AB is set as the reference.
```{r Linear mixed model on alpha diversity, warning = F, message = F}
shannon_model <- lmer(shannon_diversity ~ Subject + (1|Site) + (1|Month), data = alpha)
summary(shannon_model)
faith_model <- lmer(faith_pd ~ Subject + (1|Site) + (1|Month), data = alpha)
summary(faith_model)
```

Extract the model coefficients and confidence intervals.
```{r Extract alpha diversity model coefficients, warning = F}
shannon_prediction <- ggeffect(shannon_model, terms = c("Subject"), ci.lvl = 0.95) %>%
	as.data.frame() %>%
	mutate(x = attributes(.)$x.axis.labels) %>%
	rename(Subject = x) %>%
	select(-group)

faith_prediction <- ggeffect(faith_model, terms = c("Subject"), ci.lvl = 0.95) %>%
	as.data.frame() %>%
	mutate(x = attributes(.)$x.axis.labels) %>%
	rename(Subject = x) %>%
	select(-group)
```

Create the figure for each model, showing each data point with `geom_jitter()`, the 95% confidence interval of the mean with `geom_errorbar()`, and the mean with `geom_point()`. Combine the two figures into one using `grid.arrange()` to create **figure 1**.

```{r Alpha diversity figures, fig.width = 4}
shannon_figure <- ggplot(shannon_prediction, aes(Subject, predicted, fill = Subject)) +
	geom_jitter(data = alpha, 
				aes(Subject, shannon_diversity, color = Subject), 
				shape = 1, 
				width = 0.15,
				show.legend = F) +
	geom_errorbar(aes(ymin = conf.low, ymax = conf.high), 
				  width = 0.1) +
	geom_point(shape = 21, 
			   size = 3, 
			   show.legend = F) + 
	labs(x = "Subject", y = "Shannon Diversity", tag = "b") +
	theme_bw() +
	theme(panel.grid = element_blank(),
		  axis.text = element_text(color = "black"))
	
faith_figure <- ggplot(faith_prediction, aes(Subject, predicted, fill = Subject)) +
	geom_jitter(data = alpha, 
				aes(Subject, faith_pd, color = Subject), 
				shape = 1, 
				width = 0.15, 
				show.legend = F) +
	geom_errorbar(aes(ymin = conf.low, ymax = conf.high), 
				  width = 0.1) +
	geom_point(shape = 21, 
			   size = 3, 
			   show.legend = F) + 
	labs(x = "Subject", y = "Phylogenetic diversity", tag = "a") +
	theme_bw() +
	theme(panel.grid = element_blank(),
		  axis.text = element_text(color = "black"))

figure_1 <- grid.arrange(faith_figure, shannon_figure, nrow = 2)

ggsave(filename = "Figure_1.eps", plot = figure_1, device = "eps", width = 86, height = 120, units = "mm", dpi = 1000)
```

# Beta diversity analysis

Does each subject have unique community membership (Unweighted UniFrac distance) or community structure (Weighted UniFrac distance)? Do sites within a subject differ in either metric?

First, we import the distance matrices that were calculated in QIIME2 and the metadata file. The metadata file is then formatted for later analyses. The distance matrices are converted to distance objects.
```{r Import distance matrices and metadata}
unweight_dist <- read.csv("Rarefied_Unweighted_UniFrac.csv", row.names = 1)
weight_dist <- read.csv("Rarefied_Weighted_UniFrac.csv", row.names = 1)

metadata <- read.csv("Metadata_File.csv", row.names = 1)
metadata_u <- metadata[rownames(unweight_dist), ] %>%
	droplevels()
metadata_w <- metadata[rownames(weight_dist), ] %>%
	droplevels()

unweight_dist <- as.dist(unweight_dist)
weight_dist <- as.dist(weight_dist)
```

To test if the community membership and structure differ among subjects and sites, we perform a permuational multivariate analysis of variance (PERMANOVA) using `adonis()`.
```{r PERMANOVA}
adonis(unweight_dist ~ Subject/Site, data = metadata_u, strata = metadata_u$Subject)
adonis(weight_dist ~ Subject/Site, data = metadata_w, strata = metadata_w$Subject)
```

To visualize differences in microbiomes among subjects, we perform principal coordinates analysis (PCoA) on both distance matrices. We then extract the coordinates and combine the coordinates with metadata for plotting. Lastly, centroids along the first two axis were calculated.
```{r Extract PCoA}
pcoa_u <- betadisper(unweight_dist, group = metadata_u$Subject)
pcoa_w <- betadisper(weight_dist, group = metadata_w$Subject)

pcoa_data_u <- pcoa_u$vectors %>%
	as.data.frame() %>%
	select(PCoA1, PCoA2, PCoA3) %>%
	rownames_to_column(var = "Sample") %>%
	inner_join(., rownames_to_column(metadata, var = "Sample"), by = "Sample")
centroids_u <- aggregate(cbind(PCoA1, PCoA2) ~ Subject, data = pcoa_data_u, FUN = mean)

pcoa_data_w <- pcoa_w$vectors %>%
	as.data.frame() %>%
	select(PCoA1, PCoA2, PCoA3) %>%
	rownames_to_column(var = "Sample") %>%
	inner_join(., rownames_to_column(metadata, var = "Sample"), by = "Sample")
centroids_w <- aggregate(cbind(PCoA1, PCoA2) ~ Subject, data = pcoa_data_w, FUN = mean)
```

We create **Figure 2** by plotting both PCoAs and combining them into a single figure.
```{r Plot PCoA}
unweighted_plot <- ggplot(pcoa_data_u, aes(PCoA1, PCoA2, color = Subject, fill = Subject)) +
	geom_point(show.legend = F) +
	geom_point(data = centroids_u, size = 2.5, shape = 21, color = "black", show.legend = F) +
	coord_fixed() +
	scale_x_continuous(breaks = c(-0.4, -0.3, -0.2, -0.1, 0, 0.1, 0.2, 0.3)) +
	labs(title = "Community Membership", 
		 x = paste0("PCoA1 [", format(round((pcoa_u$eig/sum(pcoa_u$eig))[1]*100, 1), nsmall = 1), "%]"), 
		 y = paste0("PCoA2 [", format(round((pcoa_u$eig/sum(pcoa_u$eig))[2]*100, 1), nsmall = 1), "%]"), 
		 color = "Subject", tag = "a") +
	theme_bw() +
	theme(panel.grid = element_blank(),
		  axis.text = element_text(color = "black"))
		  
weighted_plot <- ggplot(pcoa_data_w, aes(PCoA1, PCoA2, color = Subject, fill = Subject)) +
	geom_point(show.legend = T) +
	geom_point(data = centroids_w, size = 2.5, shape = 21, color = "black", show.legend = F) +
	coord_fixed() +
	scale_x_continuous(breaks = c(-0.4, -0.3, -0.2, -0.1, 0, 0.1, 0.2, 0.3)) +
	labs(title = "Community Structure", 
		 x = paste0("PCoA1 [", format(round((pcoa_w$eig/sum(pcoa_w$eig))[1]*100, 1), nsmall = 1), "%]"), 
		 y = paste0("PCoA2 [", format(round((pcoa_w$eig/sum(pcoa_w$eig))[2]*100, 1), nsmall = 1), "%]"), 
		 color = "Subject", tag = "b") +
	theme_bw() +
	theme(panel.grid = element_blank(),
		  axis.text = element_text(color = "black"))

figure_2_design <- c(rep(1, times = 11), rep(2, times = 13)) %>% rbind()
figure2 <- grid.arrange(unweighted_plot, weighted_plot, layout_matrix = figure_2_design)

ggsave(filename = "Figure_2.eps", plot = figure2, device = "eps", width = 178, height = 80, units = "mm", dpi = 1000)
```

**Supplementary figure 1** separates each subject into a separate panel to show differences in community membership among sites within an individual. All panels remain in the same frame for comparison.

```{r}

site_colors <- c(brewer.pal(n = 12, name = "Set3"), brewer.pal(n = 8, name = "Set1")) %>% rev()

ggplot(pcoa_data_u, aes(PCoA1, PCoA2, color = as.factor(Site_Number))) +
	geom_point() +
	coord_fixed() +
  facet_wrap(~Subject) +
  scale_color_manual(values = site_colors) +
	scale_x_continuous(breaks = c(-0.4, -0.3, -0.2, -0.1, 0, 0.1, 0.2, 0.3)) +
	labs(title = "Community Membership", 
		 x = paste0("PCoA1 [", format(round((pcoa_u$eig/sum(pcoa_u$eig))[1]*100, 1), nsmall = 1), "%]"), 
		 y = paste0("PCoA2 [", format(round((pcoa_u$eig/sum(pcoa_u$eig))[2]*100, 1), nsmall = 1), "%]"), 
		 color = "Site Number") +
  guides(color = guide_legend(nrow = 2)) +
	theme_bw() +
	theme(panel.grid = element_blank(),
		  axis.text = element_text(color = "black"),
		  legend.position = "bottom")

ggsave(filename = "Supplementary_Figure_1.eps", device = "eps", width = 178, height = 120, units = "mm", dpi = 1000)
```


**Supplementary figure 2** separates each subject into a separate panel to show differences in community structure among sites within an individual. All panels remain in the same frame for comparison.

```{r }
ggplot(pcoa_data_w, aes(PCoA1, PCoA2, color = as.factor(Site_Number))) +
	geom_point() +
	coord_fixed() +
  facet_wrap(~Subject) +
  scale_color_manual(values = site_colors) +
  scale_x_continuous(breaks = c(-0.4, -0.3, -0.2, -0.1, 0, 0.1, 0.2, 0.3)) +
	labs(title = "Community Structure", 
		 x = paste0("PCoA1 [", format(round((pcoa_w$eig/sum(pcoa_w$eig))[1]*100, 1), nsmall = 1), "%]"), 
		 y = paste0("PCoA2 [", format(round((pcoa_w$eig/sum(pcoa_w$eig))[2]*100, 1), nsmall = 1), "%]"), 
		 color = "Site Number") +
  guides(color = guide_legend(nrow = 2)) +
	theme_bw() +
	theme(panel.grid = element_blank(),
		  axis.text = element_text(color = "black"),
		  legend.position = "bottom")

ggsave(filename = "Supplementary_Figure_2.eps", device = "eps", width = 178, height = 120, units = "mm", dpi = 1000)
```


# Observing temporal stability

Do subjects have different levels of temporal stability? What does stability and instability look like at the phyla level?

We will use the distance matrix and metadata from the previous analysis. We measure temporal stability as the average disperion of samples from a single site taken over time. Thus, the longitudinal data of a site is collapsed into a single metric and the number of sites represents the nuber of data points for each subject. The `betadisper()` will calculate the dispersion, and we then combine the dispersion data with the metadata.

```{r Calculate dispersion}
dispersion_w <- betadisper(weight_dist, group = metadata_w$Site)$distances %>%
		      	data.frame(Dispersion = .) %>%
		      	mutate(Sample = rownames(.)) %>%
		     	inner_join(., rownames_to_column(metadata_w, "Sample"), by = c("Sample")) %>%
		     	filter(Site != "AX09")

dispersion_u <- betadisper(unweight_dist, group = metadata_u$Site)$distances %>%
		      	data.frame(Dispersion = .) %>%
		      	mutate(Sample = rownames(.)) %>%
		     	inner_join(., rownames_to_column(metadata_u, "Sample"), by = c("Sample")) %>%
		     	filter(Site != "AX09")

dispersion <- bind_rows("Weighted UniFrac\nIntrapocket Dispersion" = dispersion_w, "Unweighted UniFrac\nIntrapocket Dispersion" = dispersion_u, .id = "Metric")
```

We then calculate the mean dispersion for each pocket and test for differences across subjects using `oneway.test()`, a one-way ANOVA with unequal variances.
```{r Testing mean dispersions}
unifrac_dispersion <- dispersion %>%
			  	   group_by(Metric, Subject, Site) %>%
			  	   summarize(mean_dispersion = mean(Dispersion)) %>%
			  	   arrange(Metric, Subject, mean_dispersion) %>%
			  	   as.data.frame()
			  	   
oneway.test(mean_dispersion ~ Subject, data = filter(unifrac_dispersion, Metric == "Unweighted UniFrac\nIntrapocket Dispersion"))
oneway.test(mean_dispersion ~ Subject, data = filter(unifrac_dispersion, Metric == "Weighted UniFrac\nIntrapocket Dispersion"))
```

We then create **figure 3a**.
```{r}
figure3a <- ggplot(data = unifrac_dispersion, aes(x = Subject, y = mean_dispersion)) +
		geom_jitter(width = .2, show.legend = F, color = "gray45") + 
		stat_summary(geom = "errorbar", fun.y = mean, fun.ymin = mean, fun.ymax = mean, width = 0.6, color = "black", size = 1) +
		facet_wrap(~Metric, scales = "free", strip.position = "left") +
		labs(y = NULL, tag = "a") +
		annotate(geom = "text", label = "Variable                      Stable", x = 13, y = .215, angle = 270, size = 2.9, fontface = "bold") +
		annotate(geom = "segment", x = 13, xend = 13, y = 0.175, yend = 0.25, 
				 arrow = arrow(length = unit(2, "mm"))) + 
		annotate(geom = "segment", x = 13, xend = 13, y = 0.25, yend = 0.175,
				 arrow = arrow(length = unit(2, "mm"))) +
		theme_bw() +
		coord_cartesian(xlim = c(1,5), clip = "off") +
		theme(panel.grid = element_blank(),
			  axis.text = element_text(color = "black"),
			  strip.background = element_blank(),
			  strip.placement = "outside", 
			  strip.text = element_text(size = 11),
			  plot.margin = unit(c(1,2,0,0.5), units = "lines"))
```

Moving onto panel B of figure 3, we load in an OTU table that shoes the abundances of the phyla in each sample. We then add in metadata and combine the phyla data with the dispersion data.
```{r Phyla data}
phyla <- read.csv("Unrarefied_Phyla_Table.csv") %>%
	gather(key = Sample, value = Abundance, -Phyla) %>%
	inner_join(., rownames_to_column(metadata, var = "Sample"), by = "Sample") %>%
	mutate(Phyla = fct_reorder(Phyla, Abundance, desc = T)) %>%
	inner_join(., unifrac_dispersion, by = c("Site", "Subject")) %>%
	mutate(Metric = fct_recode(Metric, weight_dispersion = "Weighted UniFrac\nIntrapocket Dispersion")) %>%
	filter(Metric == "weight_dispersion") %>%
	group_by(Subject) %>%
	mutate(Stability_rank = dense_rank(mean_dispersion)) %>% 
	as.data.frame()
```

Manually choose representative sites to show in the final figure. The rest of the sites are shown in the supplemental.
```{r Representative sites, warning = F, message = F}
figure3b_data <- data.frame(Site = c("AX10", "AX08", "AX06", "AJ15", "AJ01", "AJ05", "AH12", "AH08", "AH07"), 
				   Variability = rep(c("Stable site", "Average site", "Variable site"))) %>%
	mutate(Variability = fct_relevel(Variability, levels = c("Variable site", "Average site", "Stable site"))) %>%
	inner_join(., phyla, by = "Site")
```

Create a bar plot showing the abundances of different phyla. This creates **figure 3b**.
```{r Create figure 3b}
figure3b <- ggplot(data = figure3b_data, aes(x = factor(Month, levels = c("0", "3", "6", "12")), y = Abundance, fill = Phyla)) + 
	geom_col(color = "black") + 
	scale_fill_brewer(palette = "Set3", direction = -1) + 
	scale_y_continuous(breaks = c(0.25,0.5,0.75,0.995),
					   labels = c("0.25", "0.50", "0.75", "1"),
					   expand = expand_scale(mult = c(0,0))) +
	facet_grid(Variability~Subject, labeller = labeller(Subject = label_both)) + 
	labs(x = "Month", y = "Relative Abundance", fill = "Phylum", tag = "b") +
	guides(fill = guide_legend(title.position = "top",
							   ncol = 1,
							   keywidth = unit(4,"mm"),
							   keyheight = unit(1, "mm"),
							   reverse = F)) +
	theme_bw() +
	theme(panel.grid = element_blank(), 
		  axis.text = element_text(color = "black"),
		  legend.position = "right", 
		  panel.spacing.y = unit(4, "mm"),
		  strip.placement = "outside",
		  strip.background = element_blank())
```

Lastly, combine the two panels of the figure to create **figure 3**.
```{r Figure 3, fig.height=7}
figure3 <- grid.arrange(figure3a, figure3b, layout_matrix = cbind(c(1,2,2)))

ggsave(filename = "Figure_3.eps", plot = figure3, device = "eps", width = 178, height = 180, units = "mm", dpi = 1000)
```

The following code creates  **supplementary figure 3** showing all sites, arranged from stable (left) to variable (right).
```{r Supplemental figure, fig.width = 9}
stability_labels <- c("Stable", rep("", 14), "Variable")
names(stability_labels) <- 1:16

ggplot(data = phyla, aes(x = factor(Month, levels = c("0", "3", "6", "12")), y = Abundance, fill = Phyla)) + 
	geom_col(color = "black") + 
	scale_fill_brewer(palette = "Set3", direction = -1) + 
	scale_y_continuous(breaks = c(0.25,0.5,0.75,0.995),
					   labels = c("0.25", "0.50", "0.75", "1"),
					   expand = expand_scale(mult = c(0,0))) +
	facet_grid(Subject ~ Stability_rank, labeller = labeller(Subject = label_both, Stability_rank = stability_labels)) + 
	labs(x = "Month", y = "Relative Abundance", fill = "Phylum") +
	guides(fill = guide_legend(title.position = "top",
							   nrow = 2,
							   keywidth = unit(4,"mm"),
							   keyheight = unit(1, "mm"),
							   reverse = F)) +
	theme_bw() +
	theme(panel.grid = element_blank(), 
		  axis.text = element_text(color = "black"),
		  panel.spacing.y = unit(4, "mm"),
		  strip.placement = "outside",
		  strip.background = element_blank(),
		  legend.position="bottom")

ggsave(filename = "Supplementary_Figure_3.eps", device = "eps", width = 240, height = 180, units = "mm", dpi = 1000)
```

# Testing associations with temporal stability

Do certain characteristics of the microbiome influence the temporal stability. We will test associations with shannon diversity, as the diversity-stability relationship is widespread. We will test against the phyla Bacteroidetes, as many pathogenic OTUs fall within this phyla. Lastly, we model on Fusobacterium nucleatum, as it is considered a bridge species that connects the healthy community to a diseased one.

We first load data containing shannon diversity, Bacteroidetes abundances, and F. nucleatu abundances. The mean of each site over time is used as the predictor in the model.
```{r Load association data, warning = F, message = F}
metadata <- read.csv("Metadata_File.csv", row.names = 1)

alpha <- read.csv("Rarefied_Alpha_Diversity.csv") %>%
	inner_join(., rownames_to_column(metadata, var = "Sample"), by = "Sample") %>% 
	droplevels() %>%
	group_by(Site) %>%
	summarize("Shannon_diversity" = mean(shannon_diversity)) %>%
	filter(Site != "AX09") %>%
	as.data.frame() %>%
	mutate(Subject = str_sub(Site, 1, 2)) %>%
	select(Subject, Site, Shannon_diversity)


bacteroidetes <- read.csv("Rarefied_Phyla_Table.csv") %>%
	gather(key = Sample, value = Abundance, -Phylum) %>%
	filter(Phylum == "Bacteroidetes") %>%
	inner_join(., rownames_to_column(metadata, var = "Sample"), by = "Sample") %>%
	group_by(Site) %>%
	summarize("Bacteroidetes" = mean(Abundance)) %>%
	as.data.frame()
	
f_nucleatum <- read.csv("Rarefied_OTU_Table.csv", row.names = 1) %>%
	apply(., 2, function(x) {x/sum(x)}) %>%
	as.data.frame() %>%
	rownames_to_column(var = "OTU_ID") %>%
	filter(str_detect(OTU_ID, "nucleatum")) %>%
	gather(key = Sample, value = Abundance, -OTU_ID) %>%
	group_by(Sample) %>%
	summarize(F_nucleatum = sum(Abundance)) %>%
	as.data.frame() %>%
	inner_join(., rownames_to_column(metadata, var = "Sample"), by = "Sample") %>%
	group_by(Site) %>%
	summarize(F_nucleatum = mean(F_nucleatum)) %>%
	as.data.frame()
```

We then use the mean dispersion values from the previous analysis, extracting those associated with the weighted UniFrac distance metric. The predictor data is then combined with the dispersion data into a singel data frame.
```{r Combine dispersion with predictor data}
weighted_dispersion <- filter(unifrac_dispersion, Metric == "Weighted UniFrac\nIntrapocket Dispersion")

predictor_data <- inner_join(alpha, bacteroidetes, by = "Site") %>% 
	inner_join(., f_nucleatum, by = "Site") %>% 
	inner_join(., weighted_dispersion, by = "Site")
```

Linear mixed models were used to examine the relationships between the predictors and dispersion. Linear mixed models were used to account for the non-independence of sites coming from the same subject.
```{r Stability models}
full_model <- lmer(mean_dispersion ~ Shannon_diversity + Bacteroidetes + F_nucleatum + (1|Subject.x), data = predictor_data)
summary(full_model)
```

The correlation between Bacteroidetes and F. nucleatum suggests that they may be colinear, impacting our interpretation of each variable. We remove Bacteroidetes to examine how F. nucleatum may impact temporal stability.
```{r Reduced model}
reduced_model <- lmer(mean_dispersion ~ Shannon_diversity + F_nucleatum + (1|Subject.x), data = predictor_data)
summary(reduced_model)
```

We then plot the predictions of each fixed effect. THe plot containing F. nucleatum uses the reduced model opposed to the full model the other two use.

```{r Plot fixed effects, warning=F, message=F}
plot_shannon <- plot_model(full_model, type = "pred", terms = c("Shannon_diversity"), show.data = T, line.size = 1, dot.size = 1.5, jitter = F) + 
	labs(tag = "a", x = "Mean Shannon Diversity", y = "Weighted UniFrac\nIntrapocket Dispersion", title = NULL) + 
	scale_x_continuous(expand = expand_scale(mult = c(0,0)), breaks = c(3.5,4,4.5,5,5.5,6)) +
	scale_y_continuous(breaks = c(0.10, 0.15, 0.20, 0.25)) +
	coord_cartesian(xlim = c(3.25, 5.70), ylim = c(0.08, c(0.25))) +
	theme_bw() + 
	theme(axis.text = element_text(color = "black"),
		  panel.grid = element_blank())
		  		
plot_bacteroidetes <- plot_model(full_model, type = "pred", terms = c("Bacteroidetes"), show.data = T, line.size = 1, dot.size = 1.5, jitter = F) + 
	labs(tag = "b", x = "Mean Bacteroidetes Abundnace", y = "Weighted UniFrac\nIntrapocket Dispersion", title = NULL) + 
	scale_x_continuous(expand = expand_scale(mult = c(0,0))) +
	scale_y_continuous(breaks = c(0.10, 0.15, 0.20, 0.25)) +
	coord_cartesian(xlim = c(-.0005, .45), ylim = c(0.08, c(0.25))) +
	theme_bw() + 
	theme(axis.text = element_text(color = "black"),
		  panel.grid = element_blank())

plot_f_nucleatum <- plot_model(reduced_model, type = "pred", terms = c("F_nucleatum"), show.data = T, line.size = 1, dot.size = 1.5, jitter = F) + 
	labs(tag = "c", x = "Mean F. nucleatum Abundance", y = "Weighted UniFrac\nIntrapocket Dispersion", title = NULL) + 
	scale_x_continuous(expand = expand_scale(mult = c(0,0)), breaks = c(0, 0.05, 0.10, 0.15, 0.20, 0.25)) +
	scale_y_continuous(breaks = c(0.10, 0.15, 0.20, 0.25)) +
	coord_cartesian(xlim = c(-.0005, .3), ylim = c(0.08, c(0.25))) +
	theme_bw() + 
	theme(axis.text = element_text(color = "black"),
		  panel.grid = element_blank())
```

The three plots were then combined to form **figure 4**.
```{r Figure 4, fig.width = 4}
figure_4 <- grid.arrange(plot_shannon, plot_bacteroidetes, plot_f_nucleatum)
```

# Comparing functional and taxonomic temporal and spatial stability

While the OTUs appear to vary over time and across individuals and sites, do the functions that they confer behave the same way?

We first load in the phyla abundance data, and order the samples based on the abundance of Firmicutes.
```{r Phyla abundances}
phyla <- read.csv("Unrarefied_Phyla_Table.csv") %>%
	gather(key = Sample, value = Abundance,-Phyla) %>%  #Converts to long format
	mutate(Subject = substr(Sample,1,2),       #Adds in metadata
		   Time = substr(Sample,4,4), 
		   Site_Number = substr(Sample,6,7)) %>%
	mutate(Site = paste0(Subject, Site_Number))	

firmicutes <- filter(phyla, Phyla == "Firmicutes") %>% arrange(Abundance) %>% select(Sample)

phyla <- phyla %>%
	mutate(Sample = fct_relevel(Sample, firmicutes$Sample))
```

We then load in the abundances of different functional pathways and add in metadata. The pathway table was created using PICRUSt in python. The samples will follow the same order as the samples in the phyla abundance plot.
```{r pathwya abundnaces, warning = F}
pathway <- read.csv(file = "PICRUSt_pathway_table_non_smoker.csv", row.names = 1, header = T) %>%
	apply(., MARGIN = 2, function(x) {x/sum(x)}) %>%      #Calculates relative abundance
	as.data.frame(.) %>%
	mutate(Pathway = rownames(.)) %>%          #Adds in the pathway names
	gather(key = Sample, value = Abundance, -Pathway) %>%      #Converts the rable to long format      
	mutate(Sample = fct_relevel(Sample, firmicutes$Sample),     #Orders the sample the same as the phyla data frame
		   Subject = substr(Sample,1,2),      #Adds remaining metadata
		   Time = substr(Sample,4,4), 
		   Site_Number = substr(Sample,6,7)) %>%
	mutate(Site = paste0(Subject, Site_Number))
```

A few samples were unable to provide PICRUSt data and are removed from the analysis
```{r remove missing data}
phyla <- filter(phyla, Sample %in% pathway$Sample)        #Removes samples with no PICRUSt data
```

Create a color palette to use for the following figure.
```{r Colors}
colors <- rev(c(rev(brewer.pal(6, "Dark2")), brewer.pal(3, "Set1"), "gray"))
```

We create abundnace graphs of the phyla and functional pathways that will be panel a and b for figure 5.
```{r Figure 5a and b plots}
phyla_plot <- ggplot(phyla, aes(x = Sample, y = Abundance, fill = fct_reorder(Phyla, Abundance))) + 
	geom_col(width = 1) +
	scale_fill_brewer(palette = "Set3", direction = -1) +
	scale_y_continuous(expand = expand_scale(mult = c(0,0))) +
	labs(y = "Phylum\nAbundance", tag = "a", fill = "Phylum", x = "Samples") +
	guides(fill = guide_legend(reverse = T, nrow = 2, direction = "vertical")) +
	theme_bw() +
	facet_grid(.~Subject, scales = "free", space = "free", switch = "both") +
	theme(axis.text.x = element_blank(),
		  text = element_text(size = 9),
		  legend.position = "top", 
		  legend.text = element_text(size = 8),
		  strip.placement = "outside", 
 		  panel.spacing.x = unit(0,"mm"), 
 		  strip.background = element_blank(), 
 		  panel.border = element_rect(color = "black"),
 		  panel.grid = element_blank())

pathway_plot <- ggplot(pathway, aes(x = Sample, y = Abundance, fill = fct_reorder(fct_lump(Pathway, 9, w = Abundance), Abundance))) +
	geom_col(width = 1) +
	scale_fill_manual(values = colors) + 
	scale_y_continuous(expand = expand_scale(mult = c(0,0))) +
	labs(y = "Pathway\nAbundance", fill = "Functional pathway", tag = "b", x = "Samples") +
	theme_bw() + 
	guides(fill = guide_legend(reverse = T, nrow = 4, direction = "vertical")) + 
	facet_grid(.~Subject, scales = "free", space = "free", switch = "both") +
	theme(axis.text.x = element_blank(),
		  text = element_text(size = 9), 
		  legend.position = "bottom", 
		  legend.text = element_text(size = 8),
		  strip.placement = "outside", 
 		  panel.spacing.x = unit(0,"mm"), 
 		  strip.background = element_blank(), 
 		  panel.border = element_rect(color = "black"),
 		  panel.grid = element_blank())
```

We then want to compare the temporal and spatial stability using the bray-curtis distance for both OTU tables and gene tables. The gene table was created using PICRUSt in python. The gene table represents a lower order of the pathway table, similiar to how genus is a lower order of phyla. The bray curtis distance matrices were calculated in QIIME2.

Import the data into R and format it to measure the dispersion using different centroids.
```{r Import functional distances}
taxonomic_matrix <- read.csv("Rarefied_Bray_Curtis.csv", row.names = 1) %>% as.matrix()
functional_matrix <- read.csv("PICRUSt_gene_Bray_Matrix.csv", row.names = 1) %>% as.matrix()

available_samples <- rownames(taxonomic_matrix)[rownames(taxonomic_matrix) %in% unique(pathway$Sample)]

taxonomic_matrix <- taxonomic_matrix[available_samples, available_samples]
functional_matrix <- functional_matrix[available_samples, available_samples]

metadata <- read.csv("Metadata_File.csv", header = T, row.names = 1) %>%
 			.[rownames(taxonomic_matrix), ] %>%
 			droplevels()

taxonomic_matrix <- as.dist(taxonomic_matrix)			
functional_matrix <- as.dist(functional_matrix)	
```

We then use the `betadisper()` to calculate the dispersion of samples from three different centroid types. The first is a global centroid, which represents the dispersion of all samples around the centroid of all samples. The subject centroid is the centroid for each individual, and the dispersion is the distance from samples to their subject centroid. The site centroid is the last type, which gives each site its own centroid. This is identical to the temporal stability measure from previous analyses where the distance from samples to their site centroid is measured. This procedure is done for both the taxonomic distance matrix and the gene function matrix.
```{r Measuring different dispersions}
global_taxonomic <- betadisper(taxonomic_matrix, metadata$Smoke, type = "centroid")$distances %>%
		  data.frame(Dispersion = .) %>%
 	      mutate(Sample = rownames(.))
subject_taxonomic <- betadisper(taxonomic_matrix, metadata$Subject, type = "centroid")$distances %>%
 		   data.frame(Dispersion = .) %>%
 		   mutate(Sample = rownames(.))
pocket_taxonomic <- betadisper(taxonomic_matrix, metadata$Site, type = "centroid")$distances %>%
 		  data.frame(Dispersion = .) %>%
 		  mutate(Sample = rownames(.))
 
global_functional <- betadisper(functional_matrix, metadata$Smoke, type = "centroid")$distances %>%
		  data.frame(Dispersion = .) %>%
 	      mutate(Sample = rownames(.))
subject_functional <- betadisper(functional_matrix, metadata$Subject, type = "centroid")$distances %>%
 		   data.frame(Dispersion = .) %>%
 		   mutate(Sample = rownames(.))
pocket_functional <- betadisper(functional_matrix, metadata$Site, type = "centroid")$distances %>%
 		  data.frame(Dispersion = .) %>%
 		  mutate(Sample = rownames(.))
```

The centroid data is all combined into a single data frame for plotting.
```{r Combine dispersion data for figure 5}
dispersion_taxonomic <- bind_rows("Pocket-Specific" = pocket_taxonomic, "Subject-Specific" = subject_taxonomic, "Global" = global_taxonomic, .id = "Group") %>% 
						mutate(Group = fct_reorder(Group, desc(Dispersion))) %>% 
						filter(Sample != "AX.3.09")
						
dispersion_functional <- bind_rows("Pocket-Specific" = pocket_functional, "Subject-Specific" = subject_functional, "Global" = global_functional, .id = "Group") %>% 
						mutate(Group = fct_reorder(Group, desc(Dispersion))) %>% 
						filter(Sample != "AX.3.09")

dispersion <- bind_rows("Organismal" = dispersion_taxonomic, "Functional" = dispersion_functional, .id = "Type") %>%
			  mutate(Type = fct_reorder(Type, desc(Dispersion)))
```

The distances to the centroids are plotted.
```{r figure 5c}
comparison_plot <- ggplot(dispersion, aes(x = Type, y = Dispersion, fill = Group)) +
	geom_boxplot(outlier.size = 1, outlier.shape = 1) +
	scale_x_discrete(label = c("Organismal", "Functional")) +
	scale_fill_manual(values = c("#999999", "#E69F00", "#56B4E9")) +
	labs(x = "Composition", y = "Bray-Curtis Distance to Centoid", tag = "c", fill = "Centoid Type") +
	guides(fill = guide_legend(ncol = 1, direction = "vertical")) +
	theme_bw() +
	theme(legend.position = "bottom",
		  legend.text = element_text(size = 8),
		  text = element_text(size = 9),
		  panel.grid = element_blank())
```

Finally, all panels are combined to create **figure 5**.
```{r Figure 5, fig.width=9}
figure_5 <- grid.arrange(comparison_plot,pathway_plot, phyla_plot, layout_matrix = cbind(matrix(c(3,2), ncol = 8, nrow = 2, byrow = F), matrix(c(1,1), nrow = 2, ncol = 3)))

ggsave(filename = "Figure_5.eps", plot = figure_5, device = "eps", width = 178, height = 180, units = "mm", dpi = 1000)
```
