# Supplementary material for: Stability of healthy subgingival microbiome across space and time
Source: Sci Rep. 2021 Dec 14;11:23987. doi: 10.1038/s41598-021-03479-2 (PMC8671439; doi:10.1038/s41598-021-03479-2)
Supplement: Supplementary file 4 — Supplementary Information 4. [file 41598_2021_3479_MOESM4_ESM.csv]

Data file containing alpha diversity measurements for each sample based on rarefied analysis
Sample	observed_otus	faith_pd	shannon
AB.1.01	92	5.187912736	4.921989561
AB.1.02	79	5.147962268	4.738524442
AB.1.03	72	4.06444409	4.310436679
AB.1.04	75	4.166987508	4.388666369
AB.1.05	127	7.271543472	4.872432796
AB.1.06	115	6.760849886	3.932032522
AB.1.07	34	1.996771373	4.054242192
AB.1.08	73	4.516251752	4.218006418
AB.1.09	67	5.049694106	2.796814212
AB.1.10	133	7.253415934	4.668016716
AB.1.11	49	4.591648562	3.470311112
AB.1.14	49	3.036073043	4.404241765
AB.1.15	39	2.578645868	3.841799845
AB.1.16	54	3.625018196	4.551965659
AB.2.01	135	6.677085172	4.905457705
AB.2.02	160	7.859586681	4.489276221
AB.2.03	138	7.341916631	4.499441459
AB.2.04	49	3.165019866	3.075334779
AB.2.05	126	7.20782724	3.5292667
AB.2.06	103	6.121040413	2.789255516
AB.2.07	97	5.381830896	3.907833048
AB.2.08	120	6.041935621	4.772165522
AB.2.09	147	7.339635011	4.300824897
AB.2.10	136	7.353121568	4.872180662
AB.2.11	136	7.618819372	3.950028458
AB.2.12	125	6.41996091	3.660715074
AB.2.13	134	7.244152597	4.049827665
AB.2.14	106	5.47416047	3.03461135
AB.2.15	98	5.075024851	4.289190159
AB.2.16	129	7.105665948	4.552971774
AB.3.01	139	7.43098229	4.950090347
AB.3.02	145	7.038968761	4.581278601
AB.3.03	77	4.902907242	2.679943867
AB.3.04	106	6.45789469	4.018379759
AB.3.05	76	5.841145266	3.388958503
AB.3.06	107	6.732970972	3.809371141
AB.3.07	94	4.911743113	3.956086005
AB.3.08	89	5.406671404	4.314817945
AB.3.09	143	7.197533273	4.441261166
AB.3.10	117	7.080792374	4.364598695
AB.3.11	120	6.950457112	3.717820181
AB.3.12	66	4.333139278	3.434450345
AB.3.13	108	6.668353444	3.014798974
AB.3.14	34	2.725502274	3.153943722
AB.3.15	57	3.827442218	2.820119562
AB.3.16	120	6.898503085	5.059417641
AB.4.01	83	4.901942746	4.186305904
AB.4.02	127	6.54475562	3.805577897
AB.4.03	105	6.008157023	3.699387511
AB.4.04	110	6.231364712	3.844747501
AB.4.05	160	8.115700518	5.33498401
AB.4.06	129	7.278960575	5.071043725
AB.4.07	107	5.908095755	4.548630495
AB.4.08	94	5.489196746	4.872787341
AB.4.09	155	7.415957701	5.263779366
AB.4.10	104	6.731096965	4.685111871
AB.4.11	155	7.781807079	4.919333146
AB.4.12	178	8.460842873	5.960511005
AB.4.13	173	8.0333769	5.304561846
AB.4.14	131	6.408604253	4.518345276
AB.4.15	74	4.664991768	4.300658657
AB.4.16	72	5.605480382	4.406264851
AC.1.01	137	6.434665132	4.648328785
AC.1.02	97	5.487957781	3.095800365
AC.1.03	150	7.382592743	4.199387975
AC.1.04	154	8.389028547	4.662565369
AC.1.05	123	6.949450188	4.700003314
AC.1.06	138	6.84556143	4.881485837
AC.1.07	130	6.983556171	4.141287964
AC.1.08	132	6.999821375	4.449739812
AC.1.09	142	6.939980301	4.665999757
AC.1.10	63	3.939413807	3.364862204
AC.1.11	114	5.941713968	4.81414641
AC.1.12	148	7.62636542	5.405881665
AC.1.13	147	7.456440206	5.012671342
AC.2.01	131	7.160653056	3.184777608
AC.2.02	205	9.595580133	5.28103125
AC.2.03	158	7.930875475	5.028988568
AC.2.04	108	6.935852727	4.752648948
AC.2.05	109	6.955913179	5.062118087
AC.2.06	140	7.150947815	5.104261429
AC.2.07	124	7.253615686	3.229173977
AC.2.08	92	6.351296592	2.665349841
AC.2.09	173	9.594889647	4.414975442
AC.2.10	97	6.122576938	3.008430322
AC.2.11	136	7.179151313	4.407383354
AC.2.12	130	8.099742396	4.200606612
AC.2.13	184	9.570948943	5.884053845
AC.3.01	136	7.335039895	4.967778993
AC.3.02	122	6.031556536	4.015716231
AC.3.03	154	7.251502554	4.889806919
AC.3.04	115	7.318122299	4.382980827
AC.3.05	132	7.448632674	4.930425513
AC.3.06	171	8.349025189	5.824590949
AC.3.07	167	8.450519568	5.678771563
AC.3.08	172	7.973211232	5.260409495
AC.3.09	195	9.293519492	5.929540465
AC.3.10	105	6.245234433	4.798303606
AC.3.11	176	8.285095433	5.785026486
AC.3.12	101	5.75673754	4.552795632
AC.3.13	74	4.770045249	3.649431887
AH.1.01	143	7.292718153	4.071874168
AH.1.03	175	8.280224395	4.37055477
AH.1.04	175	8.219470399	4.988124105
AH.1.05	163	7.649695517	4.532448588
AH.1.06	158	7.941233085	4.879132189
AH.1.07	142	7.508259371	3.659049739
AH.1.08	177	9.389984331	4.305051573
AH.1.09	121	5.768842028	3.880544028
AH.1.11	217	9.98290293	5.867574181
AH.1.12	230	9.398420241	6.28208468
AH.2.01	93	4.611658599	4.421588186
AH.2.03	140	6.930176936	4.09220071
AH.2.04	155	7.339082856	4.146364689
AH.2.05	172	8.321365871	5.057237743
AH.2.06	91	5.484312303	3.205246938
AH.2.08	164	8.568674514	4.749863438
AH.3.01	177	8.772961356	4.822821937
AH.3.02	140	7.593645058	3.671076341
AH.3.03	168	8.04057616	5.114006878
AH.3.04	177	7.743429437	4.598473398
AH.3.05	186	8.278824673	5.823369512
AH.3.06	121	5.492644785	4.593803761
AH.3.07	132	7.58925153	4.433456433
AH.3.08	162	8.100154433	4.520104453
AH.3.09	185	9.248444333	5.363961144
AH.3.10	185	8.937843595	4.83984547
AH.3.11	174	8.681561099	5.306861506
AH.3.12	176	8.482698323	5.369653719
AH.4.01	162	7.959153505	5.250438719
AH.4.02	177	8.917171453	4.967284162
AH.4.03	133	7.338240675	2.923327946
AH.4.04	179	8.343998156	4.156487078
AH.4.05	151	7.258634095	4.802685288
AH.4.06	142	7.621291682	3.912396112
AH.4.07	70	4.865804714	2.283375628
AH.4.09	116	7.844222961	3.661776584
AH.4.10	100	5.473258181	2.806525548
AH.4.11	136	6.966237581	4.19383176
AH.4.12	212	9.977901701	5.919263866
AJ.1.01	207	9.393285451	5.3979013
AJ.1.02	175	8.160578614	5.228332062
AJ.1.03	197	8.850658597	5.409619446
AJ.1.04	192	8.796903361	5.910225621
AJ.1.05	155	7.52543345	4.360443965
AJ.1.06	155	7.706230266	5.34246803
AJ.1.07	141	7.711387365	4.9274695
AJ.1.08	133	6.474587376	4.85448262
AJ.1.09	140	6.406757206	5.067756375
AJ.1.10	128	6.053368567	4.39876918
AJ.1.11	165	7.296084985	5.491549102
AJ.1.12	161	7.253270107	4.851170743
AJ.1.13	124	7.156370616	4.374604589
AJ.1.14	80	4.778889904	2.185094607
AJ.1.15	138	6.656131453	4.626028481
AJ.1.16	163	8.286958952	4.759735739
AJ.2.01	123	7.230569804	4.657584048
AJ.2.02	220	9.08045548	5.363476427
AJ.2.03	147	6.958776189	4.961178293
AJ.2.04	182	8.435957125	5.108603806
AJ.2.05	177	7.909385771	4.373504891
AJ.2.06	128	6.280863269	4.459535173
AJ.2.07	132	6.431025962	4.434180041
AJ.2.08	108	5.893993223	3.588600371
AJ.2.09	91	5.445386107	4.11793175
AJ.2.10	127	6.729970382	5.39892739
AJ.2.11	146	6.814692173	4.835633996
AJ.2.12	185	8.275564104	4.806165463
AJ.2.13	180	8.111450999	4.900600789
AJ.2.14	194	8.971462485	4.660419034
AJ.2.15	141	6.392851496	4.744278911
AJ.2.16	115	7.340831615	3.801803087
AJ.3.01	167	7.953018326	5.017993734
AJ.3.02	194	7.952909691	4.987910597
AJ.3.03	118	6.121062017	4.249211664
AJ.3.04	125	6.189798888	4.473824236
AJ.3.05	129	6.281371448	3.877960115
AJ.3.06	106	5.701455942	4.42132678
AJ.3.07	133	6.413573599	4.626552292
AJ.3.08	98	5.612739451	3.478840589
AJ.3.09	96	5.199119321	3.91576379
AJ.3.10	68	3.905822768	3.577465861
AJ.3.11	120	6.932795664	4.628719502
AJ.3.12	158	7.104026727	4.901714699
AJ.3.13	85	4.775631544	2.991880496
AJ.3.14	108	5.937054178	3.683210087
AJ.3.16	210	9.663335796	5.318349588
AJ.4.01	177	7.466580966	5.534099537
AJ.4.02	147	6.770789009	4.446955465
AJ.4.03	126	6.449739332	4.733888327
AJ.4.04	221	9.182493078	5.674178496
AJ.4.05	163	7.731555269	4.984764616
AJ.4.06	187	8.84050821	5.353672687
AJ.4.07	147	6.851342793	4.665842774
AJ.4.08	123	6.556772209	4.238700964
AJ.4.09	108	5.662614614	4.47601401
AJ.4.10	117	5.862073065	4.64439024
AJ.4.11	142	7.198152528	4.648014742
AJ.4.12	170	7.260829849	5.383831887
AJ.4.13	137	5.94641819	4.805183597
AJ.4.14	184	8.742045655	5.27238988
AJ.4.15	118	5.792382137	4.362059035
AJ.4.16	145	8.687096465	4.159925705
AX.1.01	187	8.704175134	5.772755641
AX.1.02	219	9.373132107	5.979929802
AX.1.04	187	8.957220919	5.149527461
AX.1.05	119	6.256308492	4.087283605
AX.1.06	123	6.232544726	5.212303656
AX.1.07	145	7.074893598	5.017748151
AX.1.08	170	7.885369503	5.225272571
AX.1.10	172	8.09244821	5.656371294
AX.1.11	173	8.295201757	4.641092371
AX.1.12	164	7.355637531	3.426153367
AX.1.13	153	7.187988763	5.470289591
AX.1.14	146	7.951172498	5.11681871
AX.1.15	152	7.417543625	4.999578856
AX.2.01	117	6.967583108	4.817161753
AX.2.02	94	6.086151991	2.679309219
AX.2.03	165	8.224715831	5.552841733
AX.2.05	101	5.548990172	4.185343196
AX.2.06	104	6.331097775	4.325044972
AX.2.07	134	7.272029832	5.04280958
AX.2.08	118	6.57079766	4.861826015
AX.2.11	116	7.043046196	4.286808112
AX.2.12	139	7.366792183	5.102106985
AX.2.13	116	6.389747403	5.332945302
AX.2.14	92	5.653614456	4.543486547
AX.3.01	124	5.717875873	5.054956041
AX.3.02	122	6.159408672	4.388844631
AX.3.03	120	6.014025737	4.684687205
AX.3.04	124	6.521980344	4.182808867
AX.3.05	153	7.597988729	5.580899329
AX.3.06	125	6.070621525	4.742378938
AX.3.07	159	7.899264441	5.34044752
AX.3.08	159	7.599999807	5.111699516
AX.3.09	162	7.838072134	5.373327776
AX.3.10	162	8.000438543	5.224531034
AX.3.11	173	8.542079742	5.377983039
AX.3.12	137	6.851031779	5.022773419
AX.3.13	137	7.437029819	5.032262852
AX.3.14	133	7.190064514	5.331552199
AX.3.15	109	5.724146517	4.680216543
