# Supplementary material for: Stability of healthy subgingival microbiome across space and time
Source: Sci Rep. 2021 Dec 14;11:23987. doi: 10.1038/s41598-021-03479-2 (PMC8671439; doi:10.1038/s41598-021-03479-2)
Supplement: Supplementary file 5 — Supplementary Information 5. [file 41598_2021_3479_MOESM5_ESM.csv]

Data file containing the Unweighted UniFrac distance matrix based on rarefied analysis used in this study
	AB.1.01	AB.1.02	AB.1.03	AB.1.04	AB.1.05	AB.1.06	AB.1.07	AB.1.08	AB.1.09	AB.1.10	AB.1.11	AB.1.14	AB.1.15	AB.1.16	AB.2.01	AB.2.02	AB.2.03	AB.2.04	AB.2.05	AB.2.06	AB.2.07	AB.2.08	AB.2.09	AB.2.10	AB.2.11	AB.2.12	AB.2.13	AB.2.14	AB.2.15	AB.2.16	AB.3.01	AB.3.02	AB.3.03	AB.3.04	AB.3.05	AB.3.06	AB.3.07	AB.3.08	AB.3.09	AB.3.10	AB.3.11	AB.3.12	AB.3.13	AB.3.14	AB.3.15	AB.3.16	AB.4.01	AB.4.02	AB.4.03
AB.1.01	0	0.273726656	0.380838693	0.360878267	0.404377978	0.442718692	0.635351859	0.319455658	0.454815357	0.410893412	0.522016276	0.492401833	0.556644634	0.42917399	0.447048861	0.437666407	0.456889568	0.523592233	0.49798428	0.413753487	0.378130779	0.414361031	0.456634656	0.444069893	0.471983302	0.434542629	0.449528407	0.460186313	0.431287895	0.504877765	0.423667329	0.41999148	0.407657853	0.40715451	0.500430587	0.510606699	0.417174198	0.363167711	0.480405159	0.451450857	0.476164628	0.453765318	0.436643033	0.558861271	0.505877764	0.438545269	0.434633347	0.330623283	0.362435333
AB.1.02	0.273726656	0	0.447970059	0.393035168	0.430016916	0.414793631	0.668998011	0.403754288	0.3235557	0.407057821	0.45957238	0.526881668	0.566276137	0.49719067	0.43036239	0.439139006	0.525818457	0.499194315	0.459237012	0.478868973	0.485636476	0.473327001	0.441853818	0.444268785	0.446449005	0.433501907	0.41456258	0.453434026	0.513347098	0.507293531	0.401688296	0.43137645	0.447865949	0.408844966	0.487714325	0.451380016	0.443397014	0.417097338	0.481237651	0.430016342	0.422527516	0.456925976	0.459321432	0.568345698	0.494254488	0.432717571	0.491811126	0.392112486	0.394605425
AB.1.03	0.380838693	0.447970059	0	0.427318081	0.542548055	0.599143845	0.600188579	0.303076943	0.508586693	0.569157804	0.532555517	0.425202939	0.459887054	0.456409251	0.608464738	0.583688731	0.587026766	0.447265345	0.574377983	0.562912715	0.433545674	0.552647997	0.60156696	0.580669728	0.569040088	0.5560514	0.579734785	0.488934389	0.470891123	0.6316362	0.552302919	0.549083195	0.456293223	0.556807586	0.630922037	0.54924156	0.478056832	0.479095957	0.629829358	0.596563044	0.531779491	0.42850074	0.50641103	0.486216388	0.426908363	0.56804925	0.428657989	0.522801173	0.489213907
AB.1.04	0.360878267	0.393035168	0.427318081	0	0.538782254	0.549380254	0.624796568	0.42172166	0.469625774	0.516041989	0.521690547	0.444938609	0.501023469	0.405423567	0.502144498	0.538365847	0.522688501	0.510051516	0.500883433	0.468444693	0.409155978	0.45769576	0.509394926	0.543562857	0.545083123	0.490547102	0.540975193	0.457963498	0.440677111	0.555806642	0.484525721	0.498239033	0.369142289	0.441224367	0.585362922	0.480358132	0.315053568	0.351692594	0.547347388	0.523134531	0.488235253	0.449512786	0.476854646	0.520077157	0.418826544	0.486299783	0.402497644	0.44740597	0.499172707
AB.1.05	0.404377978	0.430016916	0.542548055	0.538782254	0	0.171992521	0.747283688	0.477420843	0.400978703	0.202333243	0.400080474	0.600940193	0.695718843	0.545607662	0.391679332	0.29776731	0.383538133	0.641824744	0.272512829	0.372862975	0.480803224	0.430957868	0.290314096	0.238401515	0.284693907	0.357139056	0.31278774	0.46528792	0.471279044	0.237861089	0.29505565	0.350826942	0.470532056	0.360501804	0.207048226	0.303151494	0.45622926	0.389057571	0.230905343	0.232286289	0.245980042	0.492829042	0.321688715	0.645643409	0.56715364	0.243541849	0.53500956	0.410314782	0.395972647
AB.1.06	0.442718692	0.414793631	0.599143845	0.549380254	0.171992521	0	0.795621585	0.494149583	0.37332823	0.208461586	0.437548458	0.618539538	0.713621487	0.541904982	0.388730807	0.342771601	0.421345598	0.650571429	0.255544026	0.380231414	0.538893224	0.430768118	0.267013729	0.264322648	0.308711416	0.354808003	0.338601522	0.488161077	0.505678672	0.232040393	0.333291059	0.38225714	0.508973243	0.402048652	0.226761897	0.380433417	0.495926273	0.416410029	0.224909745	0.151966855	0.331964437	0.533876731	0.385663401	0.673585668	0.607993895	0.268302847	0.574454744	0.423152054	0.444098172
AB.1.07	0.635351859	0.668998011	0.600188579	0.624796568	0.747283688	0.795621585	0	0.644226823	0.720929841	0.770621364	0.663239167	0.510152957	0.565075739	0.602621765	0.8026285	0.777324823	0.779458046	0.55090442	0.783273713	0.771243399	0.68248657	0.76705815	0.796138539	0.777077831	0.780306081	0.763955838	0.778390053	0.736223526	0.696554231	0.824299323	0.750776321	0.757391063	0.67044649	0.750006284	0.830818253	0.751252367	0.675157722	0.731812726	0.821562605	0.78572133	0.756543843	0.645150054	0.736341745	0.54978204	0.601428916	0.747142512	0.619832854	0.754532931	0.702367377
AB.1.08	0.319455658	0.403754288	0.303076943	0.42172166	0.477420843	0.494149583	0.644226823	0	0.460066584	0.453892988	0.552654272	0.465241681	0.46511356	0.422831914	0.53584099	0.516287481	0.523707734	0.498184141	0.546477495	0.477556113	0.449897907	0.482222335	0.527114087	0.503435724	0.530847644	0.470375204	0.469309875	0.437691146	0.442625878	0.549791526	0.47255195	0.471227932	0.429954273	0.485629006	0.543094713	0.505842441	0.452432032	0.417962052	0.539955626	0.50125754	0.495654233	0.376549636	0.430102633	0.514230173	0.477803853	0.470963654	0.439838799	0.465227783	0.452363307
AB.1.09	0.454815357	0.3235557	0.508586693	0.469625774	0.400978703	0.37332823	0.720929841	0.460066584	0	0.354003375	0.329696075	0.56048311	0.614700082	0.49702324	0.510542486	0.484151959	0.561286634	0.594822505	0.420361929	0.48397925	0.554114209	0.545976858	0.448968388	0.404980582	0.461243315	0.444358398	0.418299482	0.49190538	0.515919543	0.426842265	0.419664737	0.456586509	0.461548978	0.447229594	0.382278867	0.392075799	0.471434189	0.4835138	0.412959292	0.379827125	0.392060251	0.456530111	0.455772824	0.598696661	0.534341564	0.369239658	0.559054563	0.551261506	0.50333575
AB.1.10	0.410893412	0.407057821	0.569157804	0.516041989	0.202333243	0.208461586	0.770621364	0.453892988	0.354003375	0	0.479709922	0.62832647	0.681138055	0.540027688	0.325420314	0.274201905	0.374018664	0.662237035	0.281832699	0.327712049	0.476593443	0.410845503	0.226068477	0.222818358	0.318094432	0.320870421	0.270190256	0.46411184	0.457784544	0.247557546	0.244205638	0.342037082	0.479324045	0.330224445	0.301543163	0.317287614	0.450867912	0.359541263	0.169146444	0.142337552	0.287350016	0.472358754	0.341629634	0.665514299	0.566923364	0.240564205	0.523540899	0.353770299	0.401522593
AB.1.11	0.522016276	0.45957238	0.532555517	0.521690547	0.400080474	0.437548458	0.663239167	0.552654272	0.329696075	0.479709922	0	0.547055789	0.628318293	0.531497648	0.596432578	0.532675872	0.595132768	0.609606835	0.452282001	0.554725946	0.569865552	0.624440248	0.52909193	0.486230276	0.465135626	0.51747948	0.510622307	0.563893193	0.55907764	0.486190424	0.47626102	0.537139764	0.485302501	0.49394395	0.415203638	0.433754675	0.500933467	0.521105988	0.54108119	0.479000915	0.393818529	0.503127119	0.47663449	0.600812618	0.546548517	0.44456361	0.582187785	0.613960412	0.547907479
AB.1.14	0.492401833	0.526881668	0.425202939	0.444938609	0.600940193	0.618539538	0.510152957	0.465241681	0.56048311	0.62832647	0.547055789	0	0.425225694	0.383869644	0.639244877	0.642390084	0.610814735	0.455530082	0.615365995	0.59913296	0.488522354	0.577466219	0.633748167	0.648630304	0.649245308	0.580386849	0.625390029	0.517935764	0.500175891	0.664254789	0.601713622	0.581689434	0.465921413	0.598404147	0.650669901	0.57146086	0.439001798	0.517669721	0.667191905	0.642514274	0.599638276	0.437548631	0.575745791	0.369825279	0.316473282	0.619768461	0.478064096	0.570414565	0.524811419
AB.1.15	0.556644634	0.566276137	0.459887054	0.501023469	0.695718843	0.713621487	0.565075739	0.46511356	0.614700082	0.681138055	0.628318293	0.425225694	0	0.515711449	0.727069181	0.717028403	0.7111415	0.564775819	0.712237167	0.686675347	0.585271836	0.689220635	0.718479767	0.721631905	0.717659178	0.682210189	0.677863018	0.633048768	0.618727085	0.763404711	0.680958408	0.692654267	0.610050607	0.654477231	0.744242435	0.670035613	0.577046982	0.620792833	0.759472331	0.728154506	0.660059234	0.520551822	0.644110786	0.494887388	0.527504043	0.696133376	0.566143196	0.672300718	0.623373507
AB.1.16	0.42917399	0.49719067	0.456409251	0.405423567	0.545607662	0.541904982	0.602621765	0.422831914	0.49702324	0.540027688	0.531497648	0.383869644	0.515711449	0	0.57804633	0.579258217	0.549699436	0.503295009	0.575778501	0.509937645	0.472284687	0.522937471	0.541098807	0.562023461	0.582400481	0.508345199	0.576485493	0.512842643	0.405573534	0.572154744	0.534624178	0.552609577	0.476694215	0.487797967	0.573650075	0.570011846	0.364779955	0.487911342	0.574892933	0.545573634	0.569208435	0.487390111	0.531235829	0.524029838	0.413914269	0.507912086	0.438690184	0.518763543	0.550682115
AB.2.01	0.447048861	0.43036239	0.608464738	0.502144498	0.391679332	0.388730807	0.8026285	0.53584099	0.510542486	0.325420314	0.596432578	0.639244877	0.727069181	0.57804633	0	0.187310386	0.285905052	0.649852645	0.354010351	0.281052881	0.423960909	0.24886915	0.204226126	0.261226526	0.278095582	0.252122868	0.300283581	0.414254986	0.39114799	0.305241814	0.230599393	0.329279673	0.480564384	0.304573514	0.420217877	0.398584264	0.436971812	0.341825733	0.243211727	0.326856456	0.38357109	0.528865252	0.415271835	0.684461428	0.543959129	0.345398497	0.463628949	0.242510395	0.401181121
AB.2.02	0.437666407	0.439139006	0.583688731	0.538365847	0.29776731	0.342771601	0.777324823	0.516287481	0.484151959	0.274201905	0.532675872	0.642390084	0.717028403	0.579258217	0.187310386	0	0.19525369	0.650518598	0.293281762	0.254152171	0.418004819	0.284172374	0.189843263	0.211443733	0.199587917	0.223007471	0.246461739	0.411015768	0.397037599	0.303662415	0.167857186	0.264402149	0.46878188	0.315711354	0.413770378	0.319158846	0.428236841	0.350807254	0.242278723	0.282418724	0.311218778	0.491756167	0.348992969	0.685061586	0.562422083	0.288731601	0.465759748	0.248754179	0.358974319
AB.2.03	0.456889568	0.525818457	0.587026766	0.522688501	0.383538133	0.421345598	0.779458046	0.523707734	0.561286634	0.374018664	0.595132768	0.610814735	0.7111415	0.549699436	0.285905052	0.19525369	0	0.622572456	0.326789997	0.258255783	0.405598928	0.255223089	0.268018671	0.312040913	0.288835632	0.267824755	0.303083841	0.353692768	0.409362438	0.376560609	0.268002312	0.300928344	0.440255947	0.393889967	0.470247378	0.40010409	0.389738953	0.315180032	0.33051111	0.369209474	0.396050679	0.516495752	0.394406863	0.655977739	0.532704454	0.40693506	0.475052965	0.246741966	0.339179121
AB.2.04	0.523592233	0.499194315	0.447265345	0.510051516	0.641824744	0.650571429	0.55090442	0.498184141	0.594822505	0.662237035	0.609606835	0.455530082	0.564775819	0.503295009	0.649852645	0.650518598	0.622572456	0	0.641016839	0.591962245	0.540406693	0.585554504	0.662115381	0.656352033	0.656565727	0.6059211	0.628351475	0.528258652	0.565456548	0.699014786	0.627575984	0.594847481	0.508200264	0.611514622	0.711912039	0.626693096	0.51521479	0.559822981	0.699704312	0.652832664	0.636309142	0.514424403	0.61359737	0.397088545	0.409945385	0.660931901	0.488468426	0.568842678	0.544943577
AB.2.05	0.49798428	0.459237012	0.574377983	0.500883433	0.272512829	0.255544026	0.783273713	0.546477495	0.420361929	0.281832699	0.452282001	0.615365995	0.712237167	0.575778501	0.354010351	0.293281762	0.326789997	0.641016839	0	0.348639979	0.493864455	0.335944643	0.267788534	0.244316497	0.24459385	0.312540142	0.315650305	0.442372457	0.472893772	0.234720592	0.297507475	0.33435686	0.429589841	0.410101059	0.332440494	0.297976844	0.406241996	0.358883572	0.276835669	0.269998064	0.281621599	0.505851545	0.359344982	0.652783437	0.554823977	0.306620979	0.536205307	0.383483023	0.39873392
AB.2.06	0.413753487	0.478868973	0.562912715	0.468444693	0.372862975	0.380231414	0.771243399	0.477556113	0.48397925	0.327712049	0.554725946	0.59913296	0.686675347	0.509937645	0.281052881	0.254152171	0.258255783	0.591962245	0.348639979	0	0.395617914	0.233993318	0.244147555	0.263154827	0.319702077	0.268926065	0.339991528	0.371800035	0.371084697	0.321139384	0.259234676	0.3108801	0.430891251	0.336660128	0.406973104	0.392063012	0.368680716	0.242441495	0.280080277	0.310254001	0.375608059	0.440000279	0.347735075	0.617148662	0.502991021	0.333798176	0.417492558	0.261773837	0.362334807
AB.2.07	0.378130779	0.485636476	0.433545674	0.409155978	0.480803224	0.538893224	0.68248657	0.449897907	0.554114209	0.476593443	0.569865552	0.488522354	0.585271836	0.472284687	0.423960909	0.418004819	0.405598928	0.540406693	0.493864455	0.395617914	0	0.393822448	0.430686377	0.439978753	0.459123692	0.406871228	0.407386174	0.390312837	0.30358796	0.495572772	0.413949171	0.419947645	0.43114239	0.411233175	0.567368536	0.475226272	0.33673656	0.349650934	0.494356987	0.509786157	0.441387522	0.385212029	0.397943759	0.54346937	0.368517387	0.434103052	0.362905611	0.367925905	0.469593169
AB.2.08	0.414361031	0.473327001	0.552647997	0.45769576	0.430957868	0.430768118	0.76705815	0.482222335	0.545976858	0.410845503	0.624440248	0.577466219	0.689220635	0.522937471	0.24886915	0.284172374	0.255223089	0.585554504	0.335944643	0.233993318	0.393822448	0	0.301760785	0.310163571	0.276139386	0.254791294	0.365036281	0.372269895	0.330803946	0.358554419	0.314541744	0.317167659	0.391413525	0.384483135	0.489425456	0.423553143	0.33332031	0.273540373	0.352918727	0.396185927	0.433533415	0.471513514	0.397937774	0.619877486	0.460294439	0.38389643	0.443848318	0.207284704	0.357470893
AB.2.09	0.456634656	0.441853818	0.60156696	0.509394926	0.290314096	0.267013729	0.796138539	0.527114087	0.448968388	0.226068477	0.52909193	0.633748167	0.718479767	0.541098807	0.204226126	0.189843263	0.268018671	0.662115381	0.267788534	0.244147555	0.430686377	0.301760785	0	0.163855731	0.212180623	0.204107704	0.230772235	0.400528036	0.382174584	0.248237347	0.206321443	0.28929316	0.48472602	0.297785545	0.352593994	0.339184907	0.399987298	0.3157597	0.165399553	0.215146657	0.283597398	0.497605827	0.339682796	0.670867712	0.551742134	0.267844045	0.493911598	0.284551148	0.404050236
AB.2.10	0.444069893	0.444268785	0.580669728	0.543562857	0.238401515	0.264322648	0.777077831	0.503435724	0.404980582	0.222818358	0.486230276	0.648630304	0.721631905	0.562023461	0.261226526	0.211443733	0.312040913	0.656352033	0.244316497	0.263154827	0.439978753	0.310163571	0.163855731	0	0.227615068	0.24602113	0.208837988	0.399981234	0.407173507	0.214215761	0.220160427	0.304525372	0.479625248	0.324630358	0.298097022	0.295771639	0.415905891	0.346718387	0.168789533	0.208559083	0.299682994	0.482994601	0.306258708	0.682849359	0.557057423	0.208563067	0.499769348	0.331363396	0.397062225
AB.2.11	0.471983302	0.446449005	0.569040088	0.545083123	0.284693907	0.308711416	0.780306081	0.530847644	0.461243315	0.318094432	0.465135626	0.649245308	0.717659178	0.582400481	0.278095582	0.199587917	0.288835632	0.656565727	0.24459385	0.319702077	0.459123692	0.276139386	0.212180623	0.227615068	0	0.211731769	0.273231925	0.437639308	0.385530107	0.270529225	0.259719363	0.29833976	0.470894564	0.370978693	0.378410202	0.324464163	0.408338766	0.380631994	0.289218266	0.316435231	0.27554205	0.477592524	0.339610673	0.682649712	0.542991884	0.299169701	0.500852918	0.33703422	0.418705634
AB.2.12	0.434542629	0.433501907	0.5560514	0.490547102	0.357139056	0.354808003	0.763955838	0.470375204	0.444358398	0.320870421	0.51747948	0.580386849	0.682210189	0.508345199	0.252122868	0.223007471	0.267824755	0.6059211	0.312540142	0.268926065	0.406871228	0.254791294	0.204107704	0.24602113	0.211731769	0	0.248253583	0.321545338	0.354470968	0.330692046	0.247321956	0.256897089	0.400633903	0.369511032	0.419235666	0.343828438	0.363555278	0.306074526	0.302482653	0.323163936	0.325302774	0.443557955	0.299197837	0.620523825	0.490545829	0.320914761	0.465175391	0.276138035	0.380033204
AB.2.13	0.449528407	0.41456258	0.579734785	0.540975193	0.31278774	0.338601522	0.778390053	0.469309875	0.418299482	0.270190256	0.510622307	0.625390029	0.677863018	0.576485493	0.300283581	0.246461739	0.303083841	0.628351475	0.315650305	0.339991528	0.407386174	0.365036281	0.230772235	0.208837988	0.273231925	0.248253583	0	0.373914578	0.418335856	0.324711318	0.249301241	0.315920404	0.487948527	0.331023888	0.391580986	0.334734418	0.431621932	0.378749337	0.290373731	0.307442971	0.292934121	0.472402311	0.319178667	0.655626457	0.552051886	0.323389019	0.501659729	0.337007893	0.390010081
AB.2.14	0.460186313	0.453434026	0.488934389	0.457963498	0.46528792	0.488161077	0.736223526	0.437691146	0.49190538	0.46411184	0.563893193	0.517935764	0.633048768	0.512842643	0.414254986	0.411015768	0.353692768	0.528258652	0.442372457	0.371800035	0.390312837	0.372269895	0.400528036	0.399981234	0.437639308	0.321545338	0.373914578	0	0.385841517	0.462217498	0.40520722	0.347999527	0.387439281	0.463947137	0.524795109	0.409246641	0.350713472	0.352794556	0.468823077	0.479388711	0.418504216	0.410331985	0.388781572	0.562595049	0.438466033	0.442419253	0.466183554	0.365437397	0.388304687
AB.2.15	0.431287895	0.513347098	0.470891123	0.440677111	0.471279044	0.505678672	0.696554231	0.442625878	0.515919543	0.457784544	0.55907764	0.500175891	0.618727085	0.405573534	0.39114799	0.397037599	0.409362438	0.565456548	0.472893772	0.371084697	0.30358796	0.330803946	0.382174584	0.407173507	0.385530107	0.354470968	0.418335856	0.385841517	0	0.411602338	0.407676386	0.381318912	0.459560662	0.398177134	0.543903339	0.438097643	0.257027499	0.366506772	0.4347569	0.478101323	0.435655696	0.420352425	0.427249608	0.578980267	0.355022669	0.371946093	0.367040425	0.385943427	0.497720149
AB.2.16	0.504877765	0.507293531	0.6316362	0.555806642	0.237861089	0.232040393	0.824299323	0.549791526	0.426842265	0.247557546	0.486190424	0.664254789	0.763404711	0.572154744	0.305241814	0.303662415	0.376560609	0.699014786	0.234720592	0.321139384	0.495572772	0.358554419	0.248237347	0.214215761	0.270529225	0.330692046	0.324711318	0.462217498	0.411602338	0	0.300426488	0.382691723	0.517737468	0.34344299	0.231897332	0.338967681	0.417784298	0.382870831	0.151187707	0.215064963	0.276696349	0.533134105	0.360433386	0.703861326	0.563293211	0.18263571	0.557825966	0.392973815	0.492696185
AB.3.01	0.423667329	0.401688296	0.552302919	0.484525721	0.29505565	0.333291059	0.750776321	0.47255195	0.419664737	0.244205638	0.47626102	0.601713622	0.680958408	0.534624178	0.230599393	0.167857186	0.268002312	0.627575984	0.297507475	0.259234676	0.413949171	0.314541744	0.206321443	0.220160427	0.259719363	0.247321956	0.249301241	0.40520722	0.407676386	0.300426488	0	0.229870152	0.422455277	0.266776307	0.402786136	0.284277522	0.402939986	0.319485785	0.235128399	0.270778761	0.294179408	0.469235438	0.309554415	0.644653787	0.528404628	0.243692592	0.443916164	0.265465656	0.361901253
AB.3.02	0.41999148	0.43137645	0.549083195	0.498239033	0.350826942	0.38225714	0.757391063	0.471227932	0.456586509	0.342037082	0.537139764	0.581689434	0.692654267	0.552609577	0.329279673	0.264402149	0.300928344	0.594847481	0.33435686	0.3108801	0.419947645	0.317167659	0.28929316	0.304525372	0.29833976	0.256897089	0.315920404	0.347999527	0.381318912	0.382691723	0.229870152	0	0.371719202	0.357070037	0.456539867	0.334119154	0.413617521	0.34868589	0.339467845	0.336716006	0.354763938	0.493163648	0.305326293	0.623456724	0.500133403	0.344248066	0.466966792	0.301352783	0.367716979
AB.3.03	0.407657853	0.447865949	0.456293223	0.369142289	0.470532056	0.508973243	0.67044649	0.429954273	0.461548978	0.479324045	0.485302501	0.465921413	0.610050607	0.476694215	0.480564384	0.46878188	0.440255947	0.508200264	0.429589841	0.430891251	0.43114239	0.391413525	0.48472602	0.479625248	0.470894564	0.400633903	0.487948527	0.387439281	0.459560662	0.517737468	0.422455277	0.371719202	0	0.450374796	0.548767423	0.414075438	0.364000872	0.349315242	0.503009608	0.483312532	0.465832478	0.420497306	0.438779076	0.484406516	0.415303379	0.462164877	0.438094067	0.403073485	0.32647887
AB.3.04	0.40715451	0.408844966	0.556807586	0.441224367	0.360501804	0.402048652	0.750006284	0.485629006	0.447229594	0.330224445	0.49394395	0.598404147	0.654477231	0.487797967	0.304573514	0.315711354	0.393889967	0.611514622	0.410101059	0.336660128	0.411233175	0.384483135	0.297785545	0.324630358	0.370978693	0.369511032	0.331023888	0.463947137	0.398177134	0.34344299	0.266776307	0.357070037	0.450374796	0	0.43069693	0.393129063	0.366039643	0.33960151	0.300086225	0.336345305	0.37065365	0.50562992	0.404673765	0.624225092	0.508552391	0.294787678	0.430287799	0.356973328	0.469862597
AB.3.05	0.500430587	0.487714325	0.630922037	0.585362922	0.207048226	0.226761897	0.830818253	0.543094713	0.382278867	0.301543163	0.415203638	0.650669901	0.744242435	0.573650075	0.420217877	0.413770378	0.470247378	0.711912039	0.332440494	0.406973104	0.567368536	0.489425456	0.352593994	0.298097022	0.378410202	0.419235666	0.391580986	0.524795109	0.543903339	0.231897332	0.402786136	0.456539867	0.548767423	0.43069693	0	0.380549725	0.524398878	0.447051302	0.247585831	0.273525657	0.340863203	0.555993935	0.419823635	0.704733874	0.611273283	0.328645854	0.643850228	0.504571537	0.509923624
AB.3.06	0.510606699	0.451380016	0.54924156	0.480358132	0.303151494	0.380433417	0.751252367	0.505842441	0.392075799	0.317287614	0.433754675	0.57146086	0.670035613	0.570011846	0.398584264	0.319158846	0.40010409	0.626693096	0.297976844	0.392063012	0.475226272	0.423553143	0.339184907	0.295771639	0.324464163	0.343828438	0.334734418	0.409246641	0.438097643	0.338967681	0.284277522	0.334119154	0.414075438	0.393129063	0.380549725	0	0.383934466	0.370378434	0.329543837	0.351207006	0.309528029	0.447501813	0.328288225	0.624269769	0.488627714	0.284524742	0.507578006	0.43738614	0.443225759
AB.3.07	0.417174198	0.443397014	0.478056832	0.315053568	0.45622926	0.495926273	0.675157722	0.452432032	0.471434189	0.450867912	0.500933467	0.439001798	0.577046982	0.364779955	0.436971812	0.428236841	0.389738953	0.51521479	0.406241996	0.368680716	0.33673656	0.33332031	0.399987298	0.415905891	0.408338766	0.363555278	0.431621932	0.350713472	0.257027499	0.417784298	0.402939986	0.413617521	0.364000872	0.366039643	0.524398878	0.383934466	0	0.254690124	0.434701321	0.467519682	0.387788346	0.383986001	0.391174312	0.49127532	0.291763976	0.380585995	0.43093917	0.372388726	0.456830309
AB.3.08	0.363167711	0.417097338	0.479095957	0.351692594	0.389057571	0.416410029	0.731812726	0.417962052	0.4835138	0.359541263	0.521105988	0.517669721	0.620792833	0.487911342	0.341825733	0.350807254	0.315180032	0.559822981	0.358883572	0.242441495	0.349650934	0.273540373	0.3157597	0.346718387	0.380631994	0.306074526	0.378749337	0.352794556	0.366506772	0.382870831	0.319485785	0.34868589	0.349315242	0.33960151	0.447051302	0.370378434	0.254690124	0	0.348881035	0.393694257	0.349236228	0.380007799	0.353734647	0.562762658	0.4227298	0.355897293	0.473648138	0.281732764	0.350425103
AB.3.09	0.480405159	0.481237651	0.629829358	0.547347388	0.230905343	0.224909745	0.821562605	0.539955626	0.412959292	0.169146444	0.54108119	0.667191905	0.759472331	0.574892933	0.243211727	0.242278723	0.33051111	0.699704312	0.276835669	0.280080277	0.494356987	0.352918727	0.165399553	0.168789533	0.289218266	0.302482653	0.290373731	0.468823077	0.4347569	0.151187707	0.235128399	0.339467845	0.503009608	0.300086225	0.247585831	0.329543837	0.434701321	0.348881035	0	0.148619939	0.320196372	0.543362376	0.38232405	0.703044462	0.589619382	0.21871629	0.535499922	0.345162374	0.451481618
AB.3.10	0.451450857	0.430016342	0.596563044	0.523134531	0.232286289	0.151966855	0.78572133	0.50125754	0.379827125	0.142337552	0.479000915	0.642514274	0.728154506	0.545573634	0.326856456	0.282418724	0.369209474	0.652832664	0.269998064	0.310254001	0.509786157	0.396185927	0.215146657	0.208559083	0.316435231	0.323163936	0.307442971	0.479388711	0.478101323	0.215064963	0.270778761	0.336716006	0.483312532	0.336345305	0.273525657	0.351207006	0.467519682	0.393694257	0.148619939	0	0.326120119	0.505171529	0.375433838	0.674138326	0.570128095	0.22932454	0.530103541	0.379963563	0.429268673
AB.3.11	0.476164628	0.422527516	0.531779491	0.488235253	0.245980042	0.331964437	0.756543843	0.495654233	0.392060251	0.287350016	0.393818529	0.599638276	0.660059234	0.569208435	0.38357109	0.311218778	0.396050679	0.636309142	0.281621599	0.375608059	0.441387522	0.433533415	0.283597398	0.299682994	0.27554205	0.325302774	0.292934121	0.418504216	0.435655696	0.276696349	0.294179408	0.354763938	0.465832478	0.37065365	0.340863203	0.309528029	0.387788346	0.349236228	0.320196372	0.326120119	0	0.435317965	0.281348846	0.629687433	0.508733528	0.298140609	0.531984064	0.430033525	0.424896477
AB.3.12	0.453765318	0.456925976	0.42850074	0.449512786	0.492829042	0.533876731	0.645150054	0.376549636	0.456530111	0.472358754	0.503127119	0.437548631	0.520551822	0.487390111	0.528865252	0.491756167	0.516495752	0.514424403	0.505851545	0.440000279	0.385212029	0.471513514	0.497605827	0.482994601	0.477592524	0.443557955	0.472402311	0.410331985	0.420352425	0.533134105	0.469235438	0.493163648	0.420497306	0.50562992	0.555993935	0.447501813	0.383986001	0.380007799	0.543362376	0.505171529	0.435317965	0	0.417276927	0.532405452	0.321500907	0.458528554	0.452398928	0.479560055	0.438384625
AB.3.13	0.436643033	0.459321432	0.50641103	0.476854646	0.321688715	0.385663401	0.736341745	0.430102633	0.455772824	0.341629634	0.47663449	0.575745791	0.644110786	0.531235829	0.415271835	0.348992969	0.394406863	0.61359737	0.359344982	0.347735075	0.397943759	0.397937774	0.339682796	0.306258708	0.339610673	0.299197837	0.319178667	0.388781572	0.427249608	0.360433386	0.309554415	0.305326293	0.438779076	0.404673765	0.419823635	0.328288225	0.391174312	0.353734647	0.38232405	0.375433838	0.281348846	0.417276927	0	0.6086162	0.502313739	0.306569703	0.476870423	0.403719468	0.427613014
AB.3.14	0.558861271	0.568345698	0.486216388	0.520077157	0.645643409	0.673585668	0.54978204	0.514230173	0.598696661	0.665514299	0.600812618	0.369825279	0.494887388	0.524029838	0.684461428	0.685061586	0.655977739	0.397088545	0.652783437	0.617148662	0.54346937	0.619877486	0.670867712	0.682849359	0.682649712	0.620523825	0.655626457	0.562595049	0.578980267	0.703861326	0.644653787	0.623456724	0.484406516	0.624225092	0.704733874	0.624269769	0.49127532	0.562762658	0.703044462	0.674138326	0.629687433	0.532405452	0.6086162	0	0.439164456	0.657306186	0.534694749	0.617680017	0.576364187
AB.3.15	0.505877764	0.494254488	0.426908363	0.418826544	0.56715364	0.607993895	0.601428916	0.477803853	0.534341564	0.566923364	0.546548517	0.316473282	0.527504043	0.413914269	0.543959129	0.562422083	0.532704454	0.409945385	0.554823977	0.502991021	0.368517387	0.460294439	0.551742134	0.557057423	0.542991884	0.490545829	0.552051886	0.438466033	0.355022669	0.563293211	0.528404628	0.500133403	0.415303379	0.508552391	0.611273283	0.488627714	0.291763976	0.4227298	0.589619382	0.570128095	0.508733528	0.321500907	0.502313739	0.439164456	0	0.52078156	0.415311718	0.467130541	0.501425167
AB.3.16	0.438545269	0.432717571	0.56804925	0.486299783	0.243541849	0.268302847	0.747142512	0.470963654	0.369239658	0.240564205	0.44456361	0.619768461	0.696133376	0.507912086	0.345398497	0.288731601	0.40693506	0.660931901	0.306620979	0.333798176	0.434103052	0.38389643	0.267844045	0.208563067	0.299169701	0.320914761	0.323389019	0.442419253	0.371946093	0.18263571	0.243692592	0.344248066	0.462164877	0.294787678	0.328645854	0.284524742	0.380585995	0.355897293	0.21871629	0.22932454	0.298140609	0.458528554	0.306569703	0.657306186	0.52078156	0	0.4776787	0.389393438	0.456433212
AB.4.01	0.434633347	0.491811126	0.428657989	0.402497644	0.53500956	0.574454744	0.619832854	0.439838799	0.559054563	0.523540899	0.582187785	0.478064096	0.566143196	0.438690184	0.463628949	0.465759748	0.475052965	0.488468426	0.536205307	0.417492558	0.362905611	0.443848318	0.493911598	0.499769348	0.500852918	0.465175391	0.501659729	0.466183554	0.367040425	0.557825966	0.443916164	0.466966792	0.438094067	0.430287799	0.643850228	0.507578006	0.43093917	0.473648138	0.535499922	0.530103541	0.531984064	0.452398928	0.476870423	0.534694749	0.415311718	0.4776787	0	0.414969629	0.485467476
AB.4.02	0.330623283	0.392112486	0.522801173	0.44740597	0.410314782	0.423152054	0.754532931	0.465227783	0.551261506	0.353770299	0.613960412	0.570414565	0.672300718	0.518763543	0.242510395	0.248754179	0.246741966	0.568842678	0.383483023	0.261773837	0.367925905	0.207284704	0.284551148	0.331363396	0.33703422	0.276138035	0.337007893	0.365437397	0.385943427	0.392973815	0.265465656	0.301352783	0.403073485	0.356973328	0.504571537	0.43738614	0.372388726	0.281732764	0.345162374	0.379963563	0.430033525	0.479560055	0.403719468	0.617680017	0.467130541	0.389393438	0.414969629	0	0.264091765
AB.4.03	0.362435333	0.394605425	0.489213907	0.499172707	0.395972647	0.444098172	0.702367377	0.452363307	0.50333575	0.401522593	0.547907479	0.524811419	0.623373507	0.550682115	0.401181121	0.358974319	0.339179121	0.544943577	0.39873392	0.362334807	0.469593169	0.357470893	0.404050236	0.397062225	0.418705634	0.380033204	0.390010081	0.388304687	0.497720149	0.492696185	0.361901253	0.367716979	0.32647887	0.469862597	0.509923624	0.443225759	0.456830309	0.350425103	0.451481618	0.429268673	0.424896477	0.438384625	0.427613014	0.576364187	0.501425167	0.456433212	0.485467476	0.264091765	0
AB.4.04	0.365878407	0.39861194	0.466584149	0.460359446	0.313652986	0.360720336	0.714591357	0.419806759	0.451702163	0.338423026	0.441530239	0.541694224	0.636102823	0.516875114	0.455409819	0.367744756	0.412202145	0.573596342	0.33689453	0.349899247	0.424679119	0.413714957	0.389742272	0.356945466	0.355784881	0.369194329	0.35475288	0.425989741	0.423681782	0.372540772	0.345063068	0.396577305	0.424041907	0.414662191	0.426191315	0.390202241	0.351551513	0.300194195	0.38624816	0.381311135	0.28630092	0.399244103	0.381669298	0.58361418	0.487081634	0.358691004	0.50910758	0.339953514	0.340373608
AB.4.05	0.43531513	0.438937857	0.568455594	0.546085356	0.202773081	0.252030682	0.77584344	0.498776944	0.426212118	0.195798002	0.500324047	0.650468506	0.706529653	0.575515213	0.303570887	0.195624695	0.29923733	0.652717448	0.227969199	0.321508866	0.459829994	0.329507578	0.222396104	0.167729778	0.225702313	0.286746372	0.229132442	0.453211489	0.437666489	0.246482594	0.216455921	0.276800056	0.45551741	0.312600842	0.325785301	0.29044563	0.426586094	0.374612051	0.192606794	0.200214582	0.284272806	0.516257858	0.333293731	0.678986495	0.551620703	0.232328817	0.488210946	0.298413798	0.350228508
AB.4.06	0.435314576	0.403964571	0.545453968	0.533005977	0.204083073	0.263285128	0.751752897	0.449311679	0.393012775	0.224355341	0.447985524	0.612485976	0.679727421	0.545615864	0.358543198	0.273503815	0.367722149	0.614372573	0.290966337	0.345355384	0.456356686	0.408517836	0.249653749	0.196016323	0.315889767	0.339121329	0.25499224	0.438128375	0.454874567	0.280255418	0.24098251	0.32148434	0.492867064	0.351582183	0.303697977	0.303648729	0.444276883	0.402537181	0.262944741	0.221570487	0.276173851	0.468848479	0.295183878	0.634858522	0.542035449	0.235691429	0.503391223	0.376149465	0.396666719
AB.4.07	0.381323793	0.473200703	0.46877607	0.432368298	0.351277642	0.423261025	0.716669888	0.414194123	0.475056706	0.346252447	0.492659241	0.522384274	0.657392225	0.439877808	0.35051515	0.315940063	0.31835393	0.5616284	0.394124321	0.267983063	0.371550118	0.325017492	0.302246151	0.301141849	0.373023452	0.301000515	0.367323702	0.36088102	0.33558112	0.351544144	0.268559277	0.33501606	0.405084745	0.344891778	0.426791642	0.386480913	0.287171251	0.256148278	0.318980775	0.363388465	0.372458168	0.433501151	0.348614864	0.561935787	0.428756078	0.318874866	0.417928502	0.295889539	0.400290201
AB.4.08	0.331473616	0.39119326	0.425944887	0.387462396	0.397577344	0.427650243	0.667013337	0.408731643	0.464215605	0.360738989	0.491729062	0.484617359	0.592948031	0.482833032	0.395887062	0.383178387	0.395721185	0.534852421	0.39701411	0.360650237	0.37011245	0.359427145	0.370484305	0.383741258	0.418123848	0.389421465	0.371176036	0.44034205	0.389339997	0.446077766	0.363613332	0.406522432	0.410244688	0.392293251	0.491395085	0.395373387	0.303190476	0.254093592	0.417027928	0.388119928	0.364315943	0.407668495	0.354434784	0.52242882	0.432244777	0.402362846	0.42995827	0.33761608	0.356185164
AB.4.09	0.471092271	0.454457862	0.614052016	0.515663064	0.248424547	0.231000856	0.803464051	0.517657628	0.418848953	0.198375822	0.540135119	0.647912023	0.737134934	0.559715259	0.228893258	0.219067706	0.30850415	0.664352916	0.261108843	0.245819689	0.476580118	0.322924214	0.154080242	0.164900531	0.275243019	0.270028041	0.241660479	0.428553014	0.428797099	0.180382677	0.195543442	0.310729589	0.487102479	0.292753579	0.299787401	0.317082764	0.419121302	0.349129558	0.097734485	0.16081559	0.30913076	0.519028102	0.347764274	0.683572509	0.567219043	0.208204032	0.49009388	0.315324504	0.412728959
AB.4.10	0.396328634	0.374465476	0.539745257	0.50413862	0.243535426	0.21617133	0.741473746	0.439759532	0.34994843	0.218203251	0.420490992	0.587614465	0.689506964	0.508776882	0.352090425	0.282949206	0.366675012	0.600992582	0.271424089	0.355727869	0.48571914	0.387612828	0.28477353	0.238529652	0.325405363	0.295136978	0.304508201	0.430275933	0.487588556	0.292924605	0.229805587	0.29859187	0.40640914	0.353298639	0.309993995	0.326173088	0.459787793	0.386520469	0.273028763	0.188705474	0.339913186	0.499006115	0.354719154	0.615176587	0.553762716	0.247085451	0.504590037	0.351732745	0.366665414
AB.4.11	0.505066701	0.487149584	0.64270729	0.558915993	0.220122996	0.192798696	0.826738132	0.555841884	0.433825161	0.191763126	0.523058271	0.680575379	0.763089242	0.589948655	0.263483376	0.25255155	0.348307927	0.691796209	0.249281871	0.298724732	0.510651507	0.359745682	0.1861515	0.186941318	0.267212293	0.309990458	0.300472333	0.468250559	0.457637366	0.144741657	0.256992177	0.352626331	0.519952569	0.329627058	0.254849319	0.356572105	0.464641806	0.387441526	0.107693233	0.165853356	0.301899151	0.557055512	0.401168725	0.714963763	0.598015379	0.245395841	0.533736842	0.35209498	0.452044761
AB.4.12	0.471999143	0.467045349	0.596291606	0.54492152	0.251836858	0.245344156	0.794023167	0.513751875	0.45499063	0.217048281	0.511162737	0.663625773	0.712771792	0.582545453	0.276640351	0.218705764	0.312996681	0.678690779	0.21801622	0.341194228	0.477185875	0.363072919	0.2101269	0.231836708	0.216884745	0.283638745	0.26088326	0.465288227	0.457232889	0.241865505	0.224574571	0.318658476	0.498162194	0.349188259	0.355983557	0.323755613	0.462331743	0.407399082	0.241566437	0.238557937	0.291674817	0.536884144	0.365732633	0.692646718	0.593873406	0.28281001	0.501767779	0.331894729	0.398238173
AB.4.13	0.477419908	0.459803798	0.603815984	0.55717588	0.281400628	0.333995459	0.791417396	0.540778294	0.465690681	0.248665412	0.52284063	0.64540283	0.726352083	0.587577933	0.25803628	0.15397834	0.237195655	0.656943807	0.251108451	0.299450307	0.461875452	0.304881554	0.1973911	0.198105546	0.23566369	0.25148015	0.242578366	0.401651285	0.434185259	0.264676483	0.191457743	0.271089975	0.478723862	0.352500047	0.379574106	0.31646631	0.432392364	0.393136774	0.246839499	0.275169735	0.27456779	0.533365973	0.321996502	0.680022385	0.575939569	0.281943481	0.51522367	0.295285192	0.357864122
AB.4.14	0.425772516	0.455301886	0.499382071	0.421253529	0.381651995	0.402461484	0.747615219	0.526391773	0.491538645	0.355474636	0.517961716	0.546180724	0.667040824	0.527920564	0.316712649	0.298827926	0.277087816	0.571392979	0.274626425	0.310716526	0.391252242	0.282669709	0.30030654	0.319095105	0.344189986	0.302257713	0.347224799	0.355027825	0.387993296	0.366045062	0.274208846	0.302066653	0.364115203	0.380364995	0.46629581	0.342234252	0.305534883	0.259718341	0.34959303	0.363067691	0.375893672	0.477272427	0.369685825	0.586236638	0.467894835	0.371612523	0.436960483	0.244986311	0.340688571
AB.4.15	0.348578185	0.457005244	0.426049132	0.389661775	0.473643678	0.524245681	0.621683289	0.388635119	0.490346593	0.464071754	0.484967892	0.455851154	0.561251041	0.361751228	0.480811734	0.458002715	0.485874597	0.460005792	0.526395245	0.423145396	0.354555853	0.448719111	0.503506835	0.43513375	0.504460047	0.460169285	0.470652948	0.419683587	0.336863646	0.489440671	0.421930874	0.457326113	0.422084571	0.394164117	0.555539231	0.466427073	0.326025807	0.432494559	0.498179431	0.48421538	0.469326039	0.400869758	0.429666765	0.526066745	0.368332196	0.412315817	0.323603699	0.423573299	0.480856302
AB.4.16	0.425645066	0.416948043	0.477484513	0.474566643	0.319231793	0.349694496	0.688930192	0.414820942	0.344705453	0.314893984	0.345186953	0.521679969	0.599624266	0.415340811	0.459696127	0.401690315	0.477826502	0.548583633	0.395410323	0.402248724	0.468940683	0.468061072	0.393025107	0.353858762	0.412584422	0.397892391	0.395849562	0.47828002	0.423413279	0.374313676	0.323953683	0.410527172	0.407024774	0.355984193	0.392758663	0.32464989	0.415315734	0.43327189	0.384499213	0.34281663	0.37488271	0.492023522	0.381640716	0.549582572	0.503356767	0.287609095	0.452037796	0.46903559	0.445439054
AC.1.01	0.419166301	0.51984789	0.536165531	0.448836998	0.443254846	0.503550074	0.719413641	0.500020047	0.544167008	0.415197367	0.555872404	0.559880841	0.641044869	0.499684152	0.334493995	0.292454451	0.304013069	0.593070116	0.425327105	0.316533886	0.369781049	0.28467701	0.372586825	0.401121332	0.328313906	0.317607677	0.395686836	0.420469815	0.330153134	0.41814106	0.324778934	0.352364298	0.403764468	0.346613205	0.558288703	0.41181233	0.332227302	0.356859749	0.412021698	0.446957104	0.418290252	0.479059657	0.396277582	0.60400778	0.450046699	0.375095282	0.399254714	0.285274733	0.389802446
AC.1.02	0.459390733	0.488656114	0.51391426	0.503558234	0.497117202	0.496364218	0.764356087	0.491230871	0.546066097	0.464326446	0.630607128	0.591717582	0.661567126	0.476405113	0.335755761	0.372430992	0.39243783	0.570280786	0.44111749	0.337520015	0.416297673	0.312027416	0.383602985	0.409297849	0.403924322	0.319012241	0.446029712	0.452205272	0.404163102	0.451155563	0.362397478	0.371023132	0.486792658	0.3851507	0.515481001	0.479098075	0.418589711	0.359353783	0.446654913	0.453999463	0.487969817	0.466211181	0.437936911	0.630158795	0.479324047	0.429895368	0.448522812	0.346216213	0.462035767
AC.1.03	0.464856932	0.468266282	0.612094957	0.531480014	0.379740156	0.383255729	0.807939509	0.539968934	0.502396805	0.337212463	0.588838979	0.670093885	0.73271656	0.596880684	0.209550439	0.230369491	0.316657646	0.65483121	0.362707325	0.312044706	0.475222059	0.315926876	0.294751592	0.300084834	0.322258348	0.302939155	0.346409543	0.461887429	0.439985778	0.317984407	0.282858258	0.323071965	0.524029538	0.321534008	0.421127676	0.418709021	0.447198183	0.37922258	0.292348114	0.313124697	0.395972887	0.571816456	0.418694577	0.699065971	0.573335761	0.342349426	0.509754857	0.322552431	0.454715853
AC.1.04	0.514006605	0.513847174	0.632543598	0.57734587	0.342706183	0.374696358	0.801341828	0.578539835	0.518358603	0.348025251	0.556474831	0.67367993	0.737739285	0.606172134	0.390173572	0.321043757	0.379454297	0.685368267	0.381838071	0.371581483	0.501542113	0.430762494	0.316330945	0.296791811	0.370691531	0.399276261	0.331949729	0.514502461	0.495118955	0.350168369	0.337509088	0.40014045	0.569061897	0.349673361	0.443019508	0.430267499	0.476636059	0.421393846	0.319990959	0.348397996	0.40000654	0.576358026	0.399169703	0.707637057	0.610581864	0.332270515	0.543193202	0.401599183	0.472549771
AC.1.05	0.496371277	0.502447292	0.570635537	0.528420283	0.39790289	0.44423207	0.754288418	0.513676831	0.4932218	0.394807526	0.546005224	0.60839889	0.678771593	0.565780234	0.388358745	0.333700797	0.395748435	0.623831434	0.413799667	0.380421914	0.428407219	0.408533514	0.344058579	0.318045205	0.364451242	0.344555824	0.334278594	0.44259396	0.391051665	0.38560985	0.34699358	0.348953015	0.521657691	0.412802829	0.476281362	0.394680279	0.432222642	0.399516295	0.385118444	0.414801056	0.377625944	0.512333607	0.372569294	0.657559553	0.501948157	0.35165303	0.470825538	0.382443461	0.439482816
AC.1.06	0.444890414	0.522177744	0.529833793	0.503538933	0.439640064	0.506314448	0.740179098	0.496057676	0.54502264	0.41502593	0.582760141	0.602583692	0.667648187	0.548018505	0.3439782	0.308746619	0.288523596	0.618600749	0.426752958	0.366362285	0.374721856	0.277122402	0.377056668	0.35755927	0.330684672	0.30529325	0.347855354	0.413807189	0.360968108	0.415874293	0.346996649	0.352765608	0.452546708	0.397118123	0.525447476	0.414746166	0.39139406	0.363137889	0.421952246	0.44785033	0.426927086	0.49428794	0.39295796	0.632925864	0.485426037	0.38915884	0.446731349	0.296830507	0.389979027
AC.1.07	0.421474634	0.448160309	0.580448134	0.539028511	0.348753364	0.387676675	0.772460421	0.531556194	0.494677257	0.314621454	0.554449047	0.60696494	0.703360036	0.515488375	0.31006111	0.318700575	0.351319819	0.640452296	0.384973855	0.333038701	0.410402216	0.377555066	0.30594469	0.304563834	0.381146227	0.343023278	0.321584095	0.45112152	0.447554604	0.32559112	0.31095448	0.380075826	0.492183063	0.312507373	0.421434215	0.417015116	0.420542717	0.349160849	0.314085242	0.342690234	0.391521455	0.509933146	0.411221972	0.657582097	0.530189713	0.330769125	0.508258521	0.303665478	0.408692651
AC.1.08	0.456625833	0.461665445	0.596327328	0.535096745	0.330650819	0.306568539	0.806234064	0.521094805	0.424390207	0.291109189	0.507538797	0.651990193	0.721101537	0.558032573	0.351598522	0.340580693	0.389095123	0.668440179	0.370547129	0.338887955	0.463719261	0.401509067	0.265931276	0.305328116	0.349905608	0.324557102	0.336556751	0.478895336	0.451646808	0.283945625	0.329834431	0.395904169	0.517953759	0.335180754	0.345403358	0.417678705	0.435002356	0.355477612	0.26405436	0.272195608	0.360145671	0.511039111	0.386634924	0.67426484	0.571542842	0.292134906	0.555183942	0.388896786	0.480972732
AC.1.09	0.48614897	0.490744763	0.589938063	0.5002662	0.439434902	0.441997231	0.776949034	0.519370603	0.471265258	0.416795113	0.559578494	0.618300876	0.70633825	0.510515403	0.370234216	0.334102653	0.369556689	0.632231963	0.419555299	0.341865137	0.470697281	0.376092204	0.312105439	0.350167626	0.344076697	0.280654817	0.370086542	0.41211177	0.387636629	0.364036734	0.348211841	0.339559122	0.486642617	0.33104762	0.486477303	0.446492304	0.381566687	0.410335068	0.374424555	0.371235556	0.412829264	0.504036712	0.398791426	0.651852168	0.522567724	0.352761077	0.470115405	0.396667433	0.488857073
AC.1.10	0.482526375	0.540963536	0.371402416	0.441251626	0.555541141	0.633416845	0.550172872	0.471380525	0.540386079	0.574377783	0.554088707	0.340151806	0.467232459	0.432476607	0.579165615	0.559520094	0.552621586	0.495456726	0.566874822	0.501288983	0.344354469	0.532170713	0.568468103	0.543084654	0.557375108	0.507701758	0.546044804	0.442545521	0.414216579	0.600564111	0.529636297	0.533869789	0.4504571	0.493084812	0.631017256	0.516740375	0.371506282	0.463038981	0.601300245	0.590458307	0.495457017	0.372957678	0.47779606	0.430242113	0.31082281	0.51960688	0.379036745	0.529272898	0.51604501
AC.1.11	0.455618569	0.451311693	0.520184074	0.475191631	0.432581979	0.511056157	0.70404407	0.516080304	0.513567996	0.433546568	0.525276768	0.519948496	0.628969703	0.531557073	0.376747061	0.334312487	0.369176408	0.568117605	0.40608382	0.38520692	0.378295098	0.332618919	0.414416961	0.411896452	0.353423678	0.338016434	0.405814706	0.419681753	0.374998481	0.45149677	0.356640374	0.354361875	0.396577122	0.371932788	0.539749586	0.384881303	0.34344344	0.336796866	0.456704762	0.459835544	0.405384883	0.460875078	0.393678173	0.584594003	0.4081388	0.408697917	0.466546908	0.343737029	0.37866981
AC.1.12	0.5229054	0.51053436	0.673009657	0.55211418	0.398571777	0.381655348	0.823938236	0.607513554	0.508831756	0.348766862	0.598946711	0.688195449	0.758411562	0.610043053	0.282752267	0.31373487	0.368366036	0.704116257	0.408543433	0.365277247	0.518647793	0.367765851	0.302905657	0.327474344	0.359355674	0.334152123	0.367845582	0.511217263	0.510701669	0.331682269	0.303860175	0.407099517	0.543156664	0.342024748	0.431997437	0.448683507	0.488358681	0.431330161	0.280407411	0.33248881	0.447194643	0.586565829	0.465391942	0.725709608	0.612764708	0.341367888	0.553833103	0.364546062	0.481184547
AC.1.13	0.451158715	0.513298321	0.568420137	0.525705953	0.407533379	0.46695979	0.772847693	0.497135711	0.520777603	0.37263703	0.567322767	0.614420928	0.6917271	0.580753741	0.339848782	0.303371588	0.310717217	0.660029879	0.383634719	0.368114602	0.388676241	0.329669332	0.361474451	0.346989249	0.357350128	0.322930811	0.341033086	0.467705072	0.440805056	0.402577311	0.293509978	0.344374325	0.446902357	0.406248867	0.4927288	0.387758525	0.457548494	0.361577771	0.387900967	0.416306518	0.415783382	0.487167372	0.356717317	0.670337781	0.534043653	0.38051361	0.481521035	0.324457011	0.395178116
AC.2.01	0.489326258	0.452697811	0.578539402	0.528863338	0.398816496	0.39710629	0.772930997	0.560890064	0.460978205	0.329207413	0.521648603	0.608324742	0.703853546	0.543466304	0.335052853	0.315011911	0.313296954	0.622983869	0.377053726	0.359580872	0.463568131	0.395495548	0.290260887	0.332246678	0.338179217	0.318333113	0.312474472	0.443825202	0.421886157	0.365237534	0.303389043	0.339396945	0.493743835	0.380465837	0.46813894	0.408820925	0.432402307	0.428820281	0.360338807	0.334064032	0.382384046	0.531382117	0.4202687	0.645955808	0.530444414	0.37106931	0.489565129	0.360891057	0.426798914
AC.2.02	0.550755038	0.547162443	0.659515495	0.622274148	0.388717523	0.426681115	0.818018907	0.635461863	0.559608332	0.357711095	0.609771878	0.71065892	0.776539487	0.637615159	0.354812346	0.311811104	0.370471296	0.721673505	0.387990817	0.425445364	0.518307299	0.423373487	0.332641471	0.338149885	0.349683612	0.404458175	0.379744085	0.536317464	0.507730362	0.368434032	0.338812383	0.394286301	0.569694231	0.430828134	0.478421765	0.442413253	0.52143138	0.493130247	0.355124699	0.367050821	0.409166673	0.609230164	0.450291954	0.742553764	0.636347205	0.381753742	0.580560971	0.40677341	0.470841707
AC.2.03	0.485174267	0.513186921	0.614532459	0.560768131	0.393642502	0.417726433	0.800932499	0.552519458	0.523816368	0.352555815	0.615851081	0.651844866	0.734151118	0.592056406	0.334835199	0.299158721	0.312290322	0.65285274	0.392039895	0.38055892	0.486510013	0.349152944	0.331056722	0.363679875	0.347867878	0.336493825	0.364437519	0.457797198	0.468708352	0.379379435	0.32170381	0.330798163	0.519384555	0.406579634	0.473167789	0.439480284	0.471858855	0.429818057	0.349624764	0.361067624	0.426080976	0.568182378	0.44718211	0.69772301	0.564915935	0.400539504	0.537243278	0.311266748	0.413643943
AC.2.04	0.549000015	0.517664107	0.676245415	0.590485969	0.417602233	0.376811069	0.842811099	0.592228056	0.449572817	0.399074844	0.559498779	0.680224031	0.765854448	0.606875993	0.456251452	0.443750029	0.50710399	0.6977508	0.461791216	0.458892303	0.571269312	0.523976753	0.410665943	0.423895917	0.471276608	0.45439332	0.437401215	0.529690689	0.539728398	0.397520176	0.435233072	0.445528	0.573834885	0.421724176	0.414001951	0.477800148	0.545159257	0.526255755	0.376680573	0.355022116	0.47792274	0.578091562	0.492081566	0.70707876	0.636955152	0.400529874	0.595081517	0.521546098	0.55405368
AC.2.05	0.517534351	0.48330152	0.601687578	0.570683396	0.458300862	0.475570624	0.755784866	0.556109269	0.49527902	0.460258323	0.499559851	0.590080367	0.695966603	0.602104205	0.496792087	0.429369164	0.498182105	0.615775212	0.484243764	0.478363266	0.502386553	0.515123948	0.44649657	0.421601392	0.445906614	0.451701412	0.415982979	0.509366117	0.495905599	0.503590175	0.418058311	0.3827273	0.494185286	0.444396315	0.541529464	0.461687692	0.525082019	0.521321812	0.501309334	0.463335047	0.463285075	0.550624897	0.445326835	0.640286759	0.545237669	0.459461058	0.530847374	0.501888303	0.484703472
AC.2.06	0.463952949	0.485014774	0.543914873	0.552776663	0.359378982	0.393324859	0.754226209	0.519746859	0.496748556	0.369187041	0.480940551	0.606599364	0.691210638	0.553897771	0.389355267	0.325260636	0.338515548	0.632481282	0.379842243	0.350438762	0.38269898	0.393028605	0.305175291	0.338759115	0.269206476	0.30306226	0.308950874	0.439914941	0.392188402	0.348122979	0.320268116	0.336192649	0.519489947	0.409294147	0.445627038	0.44162158	0.422721357	0.405484366	0.388328388	0.381839305	0.316675316	0.475799956	0.369850642	0.647454346	0.494030589	0.380596013	0.506539234	0.348701026	0.420852423
AC.2.07	0.502534959	0.504706474	0.577327136	0.583921122	0.394027426	0.427019109	0.764726891	0.549871904	0.501519871	0.378205482	0.558921539	0.62480865	0.71180918	0.575598894	0.360982543	0.282986659	0.350154226	0.635844684	0.443917028	0.328339765	0.425650698	0.390959017	0.305634524	0.340985943	0.341242696	0.308465776	0.345048828	0.450147965	0.435523366	0.39234407	0.329358584	0.356150803	0.523954173	0.402988555	0.490223011	0.457714702	0.479315046	0.42340329	0.370129513	0.379006469	0.384402394	0.485844137	0.38265322	0.664513111	0.526826481	0.378018859	0.476021347	0.364986735	0.43001833
AC.2.08	0.506040462	0.500496672	0.610966839	0.553510442	0.381267916	0.400007223	0.792841642	0.587133908	0.462886929	0.387351211	0.492184898	0.648711347	0.706879621	0.573854372	0.407157813	0.377050439	0.457573363	0.664381268	0.449351004	0.433261994	0.525784444	0.468070032	0.365651923	0.383777603	0.388515917	0.378433387	0.414381143	0.504274329	0.438776757	0.377430394	0.386769996	0.431350106	0.569182548	0.407527792	0.390592678	0.435917262	0.493317156	0.479180643	0.37825255	0.361802275	0.410838537	0.557339679	0.455172552	0.687966397	0.5619047	0.356179115	0.53641257	0.457645139	0.513351108
AC.2.09	0.545057577	0.541239623	0.650648382	0.620254185	0.36128082	0.41972873	0.812867668	0.608166483	0.539442759	0.345727583	0.588300828	0.703885833	0.761598068	0.642554697	0.392187118	0.327949692	0.373490422	0.731238833	0.41617611	0.439320895	0.521903197	0.459565898	0.344434643	0.361473474	0.344310828	0.40010511	0.380719556	0.536729903	0.508980902	0.375884285	0.335506668	0.407039307	0.55591073	0.402635909	0.472114266	0.428402106	0.52315448	0.486526332	0.351241702	0.37492713	0.393845704	0.584721918	0.433135037	0.731053707	0.626552029	0.361783955	0.583382895	0.43400378	0.484593048
AC.2.10	0.425877171	0.477114705	0.484342241	0.442205418	0.425997408	0.454865542	0.711075572	0.464487115	0.512409254	0.393605235	0.521695551	0.530627743	0.650543342	0.482864817	0.382651016	0.323108037	0.313584431	0.569745232	0.402930625	0.345082638	0.355318117	0.323666093	0.357075199	0.3755719	0.332787594	0.31833098	0.389710334	0.388489987	0.353092326	0.434288032	0.310048776	0.328918659	0.383375829	0.403254858	0.522452657	0.375841833	0.372655789	0.367463185	0.429466349	0.401766692	0.420391877	0.468631815	0.382208255	0.577410335	0.453561182	0.398866296	0.380679948	0.330791402	0.367783241
AC.2.11	0.462550538	0.473807968	0.548110464	0.525662117	0.360967808	0.407782166	0.741521584	0.488716047	0.482304896	0.338079818	0.530981185	0.597156986	0.67679849	0.533555804	0.365752331	0.262314986	0.305035876	0.627068709	0.372239246	0.313034436	0.411194803	0.36140619	0.284033652	0.283663986	0.313081837	0.27993934	0.300130481	0.393977206	0.358106572	0.369215472	0.25647508	0.283847477	0.482962253	0.399055876	0.461757892	0.375150256	0.405682825	0.363731424	0.357534705	0.363523179	0.345574828	0.455420506	0.31758852	0.643067546	0.508853222	0.336861477	0.457046216	0.337912396	0.379514662
AC.2.12	0.521624437	0.544913239	0.667025443	0.601775222	0.41976062	0.419012771	0.826042306	0.580331263	0.511352269	0.371470977	0.611753728	0.685737193	0.760825073	0.620459853	0.365328508	0.347118846	0.376654799	0.718072022	0.442715599	0.411459731	0.512283975	0.411378236	0.351167019	0.382012943	0.394446726	0.335650861	0.369777554	0.499831278	0.496019556	0.381791544	0.363383524	0.40063061	0.533810428	0.412832204	0.45649326	0.471196572	0.509157659	0.445283247	0.349222077	0.379361131	0.454845519	0.571257204	0.46621989	0.718584105	0.6046035	0.399294484	0.593070489	0.407659156	0.481487746
AC.2.13	0.528122182	0.547007178	0.622328715	0.605568352	0.389659238	0.439886746	0.802434416	0.594249439	0.542027494	0.368056538	0.59200101	0.697017359	0.758130657	0.645445733	0.376665537	0.317438603	0.388159794	0.713211216	0.41190363	0.427743569	0.50346894	0.440767889	0.358682503	0.345168973	0.364014036	0.393196962	0.36688734	0.526517871	0.50665833	0.388999695	0.31349127	0.378085805	0.560758278	0.41630526	0.49027085	0.418442013	0.5338827	0.500326261	0.367489994	0.36814217	0.428412788	0.600226772	0.467842605	0.725116939	0.624129417	0.371193167	0.547585092	0.411214793	0.48476771
AC.3.01	0.500721501	0.525051528	0.626656481	0.523493253	0.440621995	0.455509752	0.772143419	0.559574243	0.566849608	0.405391195	0.59249421	0.608667263	0.702395264	0.541558645	0.351161456	0.305163427	0.2983635	0.636699127	0.394234423	0.352647823	0.416580331	0.322841334	0.315645945	0.375865873	0.337188794	0.307882178	0.354489807	0.44304948	0.397786016	0.412271698	0.322941402	0.339042326	0.472483001	0.391138	0.52779403	0.432568976	0.395553158	0.393897492	0.400099813	0.419141298	0.434357393	0.545890246	0.400706503	0.643514923	0.513804732	0.393413154	0.474674418	0.322397861	0.445204769
AC.3.02	0.535783792	0.478891091	0.59100582	0.505579533	0.452046582	0.451180615	0.780833694	0.572583462	0.471956008	0.410852578	0.534134197	0.59499755	0.699803998	0.56046185	0.366344152	0.371106701	0.390422597	0.616116307	0.377908126	0.346332339	0.464393577	0.360820739	0.333340075	0.346870789	0.34882592	0.301640816	0.371856292	0.420022861	0.416291948	0.370659939	0.361201108	0.367941301	0.463639774	0.401565342	0.476009239	0.415956198	0.358388688	0.35318665	0.373362845	0.403054958	0.367556192	0.472629487	0.39734098	0.636169797	0.469753426	0.384714146	0.513439627	0.413409017	0.45978943
AC.3.03	0.481522412	0.484308336	0.625698455	0.536245296	0.337562612	0.357827787	0.814644621	0.541582349	0.458915565	0.277597789	0.540242271	0.652949424	0.740422936	0.570083011	0.261317856	0.25093409	0.322177746	0.678106626	0.325704321	0.297417063	0.435863724	0.347399552	0.245988038	0.248009122	0.330568991	0.298048106	0.293451561	0.415441375	0.413019895	0.230012927	0.2618305	0.323047412	0.503943399	0.309865088	0.368359364	0.383462037	0.406636412	0.326067023	0.222218965	0.2933753	0.328752893	0.526812138	0.352651867	0.687752256	0.556117277	0.284952288	0.539231685	0.34817021	0.461724628
AC.3.04	0.575719094	0.556565334	0.69770087	0.597439927	0.454010339	0.439807599	0.837804388	0.627061648	0.521904274	0.445922416	0.603243665	0.701934888	0.760107779	0.631909978	0.473507127	0.458877193	0.513118507	0.711362652	0.490512708	0.466103241	0.583661577	0.518253414	0.44272434	0.444561646	0.47924686	0.480962392	0.481297377	0.554371402	0.542707093	0.403194991	0.45179507	0.464596474	0.595780597	0.434946017	0.446483601	0.507998353	0.50432552	0.520195474	0.410049943	0.41503732	0.489696234	0.607298951	0.487807892	0.724898517	0.623029149	0.406393402	0.625762079	0.531805343	0.575020543
AC.3.05	0.532575954	0.495583896	0.599274782	0.555794124	0.407892906	0.431929086	0.799606516	0.520761358	0.494280489	0.379678731	0.572685539	0.660550584	0.704909771	0.588789563	0.38518987	0.35827099	0.422615046	0.666292774	0.405269765	0.4051002	0.474579535	0.417283453	0.345097127	0.326663898	0.38437025	0.366108539	0.348795897	0.44858618	0.460377895	0.351786982	0.372917953	0.42140324	0.546133212	0.375287878	0.451241122	0.39806085	0.447113507	0.431250158	0.364333422	0.394966024	0.384726741	0.551603844	0.392552376	0.679411333	0.561131793	0.350721669	0.530720671	0.430076809	0.507473988
AC.3.06	0.553194449	0.544751446	0.65148852	0.586478798	0.405431298	0.401531953	0.820657802	0.602764195	0.508738161	0.34742064	0.58467566	0.687234591	0.767276588	0.616299476	0.332655577	0.315194795	0.376031121	0.70465619	0.4120476	0.374968051	0.500864356	0.428406525	0.293062492	0.29658763	0.377901419	0.357706353	0.353975415	0.481293951	0.477758205	0.338340621	0.315101429	0.378795992	0.569328465	0.363951531	0.453017519	0.454776615	0.501092218	0.451905143	0.304836243	0.331350203	0.40223324	0.577392224	0.444771301	0.728300391	0.608682634	0.34251447	0.558585142	0.405037342	0.502635539
AC.3.07	0.570074748	0.558277396	0.681415101	0.619494513	0.418558195	0.406645949	0.842344004	0.637601786	0.545832587	0.360248952	0.626332483	0.70701619	0.787816555	0.634665871	0.293410453	0.321917303	0.375486696	0.726665362	0.398566739	0.400866933	0.537546199	0.400039627	0.324481361	0.321431855	0.368281211	0.379938868	0.387746996	0.534292088	0.492571295	0.314158742	0.33157561	0.418892893	0.586728469	0.406612594	0.4429383	0.450318462	0.515985929	0.479359185	0.300242742	0.345863397	0.440946324	0.609812735	0.472297995	0.748573107	0.625053069	0.375306462	0.586577432	0.404463539	0.519471642
AC.3.08	0.518241795	0.521637837	0.652710613	0.573978967	0.402282653	0.403406866	0.82416738	0.602317379	0.504092256	0.350017435	0.606883498	0.679555973	0.766885861	0.601192244	0.296274506	0.312452078	0.389816439	0.692578187	0.403089847	0.381703745	0.507849141	0.404534854	0.31148272	0.337277216	0.367223682	0.34291589	0.390295789	0.484485137	0.458827358	0.329794823	0.30532855	0.352702274	0.539674353	0.358895235	0.442630045	0.437330137	0.47318197	0.456830459	0.305046346	0.331176141	0.416885422	0.575398119	0.47765121	0.715926698	0.600323213	0.341698434	0.558883158	0.398426393	0.503909338
AC.3.09	0.611011335	0.588660618	0.709475775	0.647247618	0.452621655	0.433995492	0.857014572	0.652500564	0.556561981	0.419509568	0.635636794	0.734200772	0.80627989	0.661689861	0.389356004	0.388747129	0.436487343	0.751295191	0.452721892	0.45533824	0.580066263	0.480098177	0.377728205	0.398968828	0.412731985	0.412879686	0.43415684	0.54979307	0.534797091	0.371947432	0.395022811	0.433539977	0.599148185	0.452277329	0.47519354	0.478640239	0.553396844	0.52602146	0.350835013	0.38482052	0.452503636	0.632910567	0.499654187	0.764013865	0.667619273	0.398811901	0.620306958	0.490791738	0.561624178
AC.3.10	0.523379038	0.509612078	0.537405429	0.540872577	0.464255532	0.510131646	0.739585745	0.52125987	0.516064484	0.448990774	0.5861994	0.578617883	0.653679823	0.515372881	0.396952828	0.386380322	0.463334093	0.601789634	0.472098708	0.420298384	0.453371647	0.450850008	0.41726315	0.400310881	0.439918594	0.420658906	0.411265764	0.467495711	0.393029092	0.424587517	0.372498459	0.416677663	0.544916935	0.381941612	0.540165236	0.433088355	0.444652655	0.459334086	0.434503082	0.462465859	0.430348736	0.493424506	0.44276702	0.644518065	0.463506763	0.396306945	0.392692637	0.452946629	0.52005423
AC.3.11	0.55378419	0.546107144	0.661175166	0.594631592	0.423231767	0.410797152	0.830301117	0.624829921	0.525759555	0.360214639	0.605576337	0.691441014	0.771921112	0.615671904	0.309347269	0.302088473	0.36562519	0.706856216	0.387175332	0.378537322	0.517417866	0.373597766	0.305384673	0.324675347	0.353174633	0.349676138	0.372339624	0.506010672	0.460755606	0.335884208	0.322269444	0.368376644	0.561283717	0.387472301	0.462795762	0.45398684	0.491715995	0.466350098	0.319419308	0.348915619	0.423536654	0.606253086	0.46164422	0.725017649	0.605683603	0.360275523	0.565243255	0.383988999	0.494989675
AC.3.12	0.457375114	0.469428164	0.518068051	0.497663339	0.385950948	0.397977793	0.765752255	0.482037074	0.466021093	0.357932896	0.557764837	0.576421574	0.667582752	0.469576906	0.32747807	0.347865307	0.426620239	0.609201506	0.398684429	0.386945929	0.433626534	0.397357279	0.310592663	0.358472673	0.37863291	0.359473986	0.397946166	0.469336367	0.351609066	0.328588914	0.334582008	0.392348638	0.491879646	0.322914178	0.415784546	0.408636419	0.396644815	0.365166814	0.333873078	0.355759173	0.405556856	0.451075401	0.393897901	0.632595112	0.465415783	0.336044842	0.463639954	0.414374387	0.528692997
AC.3.13	0.467747918	0.541912577	0.504211073	0.556117101	0.49808609	0.553794635	0.662877948	0.46386744	0.560948491	0.485919373	0.613150949	0.460348198	0.583535006	0.434158578	0.443507523	0.433401238	0.425587372	0.599194	0.511509188	0.414831602	0.388080868	0.401193166	0.451226616	0.460205086	0.421488067	0.355873175	0.439388334	0.442941417	0.345361368	0.512303654	0.428572199	0.419763129	0.482872588	0.446315187	0.564581151	0.493906337	0.390186871	0.41583119	0.499738267	0.516111324	0.461353492	0.39664297	0.449084907	0.538172996	0.435263401	0.458157525	0.452396635	0.4189057	0.470954411
AH.1.01	0.486274482	0.485906482	0.625199448	0.552875404	0.430174701	0.444183357	0.810279995	0.563378513	0.489986098	0.381314308	0.598060665	0.690479783	0.736155617	0.608267987	0.338997774	0.375865222	0.423305626	0.681809721	0.458055892	0.395570497	0.514421116	0.444370443	0.36196288	0.377738186	0.416556833	0.424214895	0.400105774	0.517521083	0.466337038	0.389693401	0.372367597	0.415301485	0.546530738	0.360053064	0.459034494	0.472150191	0.488606776	0.438792576	0.341581685	0.377896855	0.457427979	0.571726318	0.486618589	0.705486253	0.60406844	0.39081683	0.524871253	0.44091113	0.520274236
AH.1.03	0.540557169	0.551464385	0.669725339	0.591176894	0.437166974	0.449727795	0.831362897	0.612092073	0.546826026	0.404372355	0.616518863	0.72024191	0.761456704	0.643008793	0.339746758	0.342036863	0.403606418	0.727312827	0.437485628	0.421974961	0.526921563	0.432162485	0.346258976	0.388820427	0.378036958	0.388487512	0.386070522	0.535787753	0.500000742	0.384273083	0.364372472	0.409468015	0.56899401	0.373671626	0.485963397	0.479032197	0.513989002	0.456475473	0.364610421	0.40371959	0.43799078	0.596797496	0.468140882	0.750697149	0.64074194	0.389678431	0.585283665	0.422949008	0.501916565
AH.1.04	0.56369967	0.559715287	0.696271858	0.600369983	0.425087347	0.4167265	0.847433958	0.64514921	0.550001619	0.38804984	0.622348072	0.719697402	0.773420965	0.63561532	0.354781662	0.381342022	0.430868396	0.720290217	0.447249318	0.416250482	0.556676177	0.465605322	0.352891371	0.380906506	0.432275242	0.424530401	0.414437086	0.541352115	0.522954538	0.361919016	0.403076136	0.446066772	0.614969143	0.39087389	0.441108746	0.495655172	0.527187239	0.496159744	0.334353952	0.37274043	0.455744921	0.633773	0.486598606	0.742498743	0.651565846	0.383208845	0.58118566	0.465258403	0.553285729
AH.1.05	0.555711425	0.53723718	0.67364175	0.575937102	0.430648864	0.417548049	0.837174243	0.60799448	0.535382893	0.386913314	0.598797042	0.683787689	0.761046714	0.617058098	0.251603804	0.31243674	0.370115545	0.695468329	0.409264856	0.380190297	0.527883071	0.379192755	0.30293789	0.351062067	0.363287298	0.346904732	0.384288139	0.503342344	0.470960965	0.350888679	0.331392279	0.370469055	0.529544164	0.345680116	0.449084591	0.453393483	0.492980903	0.426661471	0.320473868	0.368275008	0.432790175	0.608075044	0.448082064	0.718329355	0.613657709	0.367262232	0.554383994	0.399161462	0.483419311
AH.1.06	0.528951962	0.531008192	0.667811142	0.573040023	0.436112964	0.444104485	0.813429735	0.59938085	0.512885869	0.389740397	0.591295776	0.681721869	0.745108471	0.609016718	0.380789494	0.356294739	0.429123845	0.694300017	0.451739702	0.417852867	0.481806792	0.4674025	0.347666858	0.381617851	0.396457115	0.413103694	0.400865786	0.50093225	0.457792911	0.382882404	0.386587241	0.420350865	0.550039098	0.328562448	0.483523146	0.462632778	0.472242415	0.475018236	0.36749341	0.39312565	0.437958089	0.569581481	0.487137506	0.716239516	0.594340083	0.371368692	0.537146813	0.470050535	0.548104055
AH.1.07	0.563069864	0.547944057	0.669016767	0.57761918	0.416952279	0.394037049	0.826098795	0.611926818	0.542866864	0.399353475	0.545854457	0.702728872	0.753385406	0.594551514	0.406620085	0.417183854	0.483276307	0.68882409	0.422608538	0.434776076	0.568017576	0.492424303	0.365493852	0.400073517	0.409637067	0.432830373	0.451801533	0.55060021	0.489024471	0.353571135	0.410933352	0.460065247	0.578362493	0.384253867	0.425881293	0.502484316	0.51368839	0.486299725	0.379036128	0.380517599	0.407337849	0.617211481	0.496399318	0.72136149	0.636338308	0.385464906	0.567680886	0.491885835	0.558858011
AH.1.08	0.560933046	0.543717409	0.670244592	0.621998479	0.377243514	0.36445048	0.833143515	0.591617957	0.522106879	0.360275805	0.583371736	0.725930644	0.769896586	0.655615786	0.391364991	0.375570191	0.445790179	0.727295011	0.404212664	0.43846396	0.533001624	0.484336018	0.342283502	0.345079017	0.344274958	0.427533021	0.37834681	0.548814724	0.520286725	0.327873339	0.372940636	0.44429512	0.614448365	0.42100544	0.439900943	0.456572093	0.539100603	0.493749175	0.341961968	0.355594802	0.388853773	0.599181448	0.45926462	0.757772731	0.650779287	0.366639429	0.602747562	0.470895294	0.553937496
AH.1.09	0.510493611	0.539966901	0.572754536	0.518673969	0.474959206	0.49649336	0.810362094	0.497550176	0.523026167	0.463833748	0.59959507	0.610521882	0.69761446	0.571778256	0.347032141	0.383533215	0.403065482	0.629151487	0.473050852	0.378619578	0.455920919	0.412589995	0.372698934	0.428888416	0.42906505	0.351746026	0.412549851	0.434479427	0.362480871	0.399579264	0.399760417	0.370214586	0.510305107	0.409365569	0.50872922	0.475365265	0.426273093	0.392110044	0.392882195	0.456574411	0.444357044	0.522685323	0.424828826	0.630539557	0.523477108	0.423468219	0.50650524	0.426553937	0.519325123
AH.1.11	0.64344437	0.635413179	0.746141736	0.678670666	0.440855797	0.434761366	0.880892959	0.698347907	0.600297302	0.442588934	0.634376197	0.769162654	0.825581505	0.703767074	0.421910244	0.403385328	0.462950678	0.772305063	0.436344657	0.484023296	0.641622171	0.498480506	0.405317922	0.429752713	0.410565089	0.472956298	0.489198874	0.60487678	0.592357474	0.387848741	0.43043092	0.467160259	0.633292908	0.479360433	0.464373058	0.524096287	0.608878091	0.564081488	0.381673282	0.421453353	0.469991722	0.683383797	0.546333119	0.790104423	0.710047558	0.450613363	0.658184894	0.502662668	0.57006477
AH.1.12	0.616266191	0.609974457	0.737771984	0.659003709	0.44355046	0.448754162	0.872884683	0.674846782	0.593828756	0.420409358	0.649684763	0.752043671	0.815407563	0.680795017	0.386894783	0.38186445	0.4236708	0.755853934	0.455325996	0.439207213	0.625703044	0.480791483	0.385234487	0.399130076	0.437495466	0.444850674	0.466085736	0.585608254	0.593860774	0.401432881	0.401591332	0.466064215	0.597675356	0.437768811	0.469676477	0.50674595	0.573670445	0.528059437	0.349608684	0.396132334	0.48590745	0.654681354	0.5185167	0.771874665	0.688384281	0.437407633	0.641167796	0.476070753	0.539111721
AH.2.01	0.428911795	0.49582497	0.543691773	0.417625551	0.537959258	0.533771152	0.765007461	0.477651987	0.544784772	0.510323681	0.649914824	0.586547411	0.657621553	0.475305056	0.377597662	0.464256473	0.456543249	0.573173134	0.552000758	0.362172236	0.426138597	0.383016726	0.43985652	0.468307967	0.494187938	0.440968338	0.490227391	0.457184117	0.378753649	0.464992207	0.432286793	0.455515339	0.503158903	0.390559455	0.521901727	0.533673665	0.403816807	0.36564681	0.434298382	0.50169406	0.533206093	0.49899563	0.48614351	0.612588776	0.476642729	0.445999612	0.426575362	0.382107381	0.523583398
AH.2.03	0.479389961	0.467198147	0.638345497	0.533626203	0.398390683	0.399267147	0.816449474	0.570183813	0.491236745	0.349432494	0.579546124	0.649278445	0.738452269	0.58977664	0.224227517	0.287276393	0.349079133	0.67269339	0.374137843	0.336152971	0.465801553	0.336574283	0.265380125	0.305067951	0.342953456	0.322898774	0.337312388	0.459572428	0.419639335	0.306365788	0.308882508	0.346062776	0.536483261	0.345627977	0.417187401	0.457066887	0.423701167	0.380023781	0.278856365	0.341621597	0.38964295	0.571003351	0.412991653	0.685517323	0.55891386	0.339946919	0.529877521	0.343629639	0.45237284
AH.2.04	0.510803334	0.50897577	0.651150899	0.54359567	0.409686824	0.410332097	0.822916194	0.567261632	0.507634637	0.365261052	0.581230995	0.685857522	0.751457256	0.612946682	0.309494637	0.352464383	0.418732833	0.686598239	0.401273327	0.362327984	0.539136854	0.388470292	0.32454041	0.362280142	0.391195769	0.374506322	0.403486483	0.510228822	0.481147182	0.333585258	0.344376318	0.400311424	0.531162835	0.316616777	0.427720135	0.468326665	0.475621598	0.395397878	0.299031925	0.337421645	0.432602653	0.574879362	0.469721917	0.707356547	0.596357122	0.361774097	0.542570044	0.414873055	0.494564146
AH.2.05	0.549574103	0.543505326	0.69117687	0.602191354	0.473498214	0.457577926	0.84876358	0.617014706	0.545635534	0.421305401	0.638030271	0.706448251	0.778378499	0.653026463	0.313083727	0.361022074	0.405754905	0.721798705	0.449502759	0.424031478	0.527791483	0.431565855	0.354721505	0.398522915	0.409036377	0.387513856	0.39550453	0.517120747	0.507379089	0.400539823	0.35458695	0.380057742	0.554167882	0.363723693	0.498839307	0.500854464	0.528473213	0.471203396	0.360920851	0.411364707	0.47889832	0.610458774	0.498486382	0.739582568	0.642315753	0.404713335	0.581670533	0.432660699	0.524173034
AH.2.06	0.499731373	0.485536626	0.565463046	0.481833796	0.519190127	0.492209007	0.754658312	0.535747705	0.526710871	0.456657149	0.603205121	0.557200002	0.673841135	0.491169751	0.336918267	0.398873821	0.444370076	0.583223213	0.47081643	0.42099058	0.446740254	0.402514541	0.374493489	0.43982538	0.426910506	0.393234991	0.423197338	0.483265349	0.386549007	0.4663897	0.396086781	0.399834632	0.491731396	0.368585414	0.559472908	0.501810943	0.437958046	0.455728925	0.436551015	0.454449405	0.482375306	0.51703629	0.474207772	0.635136217	0.504478779	0.433055085	0.408294408	0.409799593	0.520213548
AH.2.08	0.568388712	0.554937599	0.665714094	0.627128483	0.387666947	0.387945344	0.834754734	0.614831193	0.529995197	0.368335181	0.569337369	0.714170446	0.769676584	0.651348437	0.37226162	0.355752823	0.438381641	0.730090915	0.391888896	0.418452638	0.552810187	0.447997215	0.33339081	0.345854463	0.342979916	0.400846666	0.383233041	0.536111219	0.483413014	0.330387455	0.370231518	0.403686243	0.591035493	0.387187403	0.42017761	0.454846871	0.523391007	0.47629414	0.343230646	0.360956237	0.386220965	0.598660573	0.468938493	0.747858622	0.633639618	0.403912296	0.599652469	0.464167624	0.533875509
AH.3.01	0.589037293	0.565533067	0.696638829	0.623434514	0.442971477	0.42987682	0.845753213	0.639114647	0.547516029	0.418486582	0.630783685	0.718685458	0.790446085	0.644829401	0.35758571	0.369291839	0.42724514	0.720357611	0.452440358	0.423106754	0.578598848	0.444755346	0.356887474	0.390398413	0.392567409	0.390522381	0.43112754	0.538124762	0.532013004	0.381439399	0.381109553	0.436697136	0.564925103	0.419567268	0.47384501	0.47051148	0.53530985	0.497961815	0.348628849	0.392603326	0.459668936	0.626162415	0.495720065	0.749284961	0.639385107	0.401388142	0.589383484	0.456047893	0.52247453
AH.3.02	0.535934555	0.535995575	0.623586484	0.598417741	0.437434391	0.445327031	0.808539227	0.577037084	0.515544837	0.370865664	0.589100169	0.68386178	0.734479203	0.594910811	0.34705271	0.33040137	0.399021303	0.69315341	0.429327359	0.423806468	0.529423096	0.448834913	0.359306405	0.391219506	0.350739882	0.364166918	0.408821733	0.529693682	0.486444107	0.382669915	0.377304885	0.444243849	0.553054435	0.411625539	0.468297103	0.455349264	0.522068798	0.469881744	0.352603194	0.37725628	0.429094082	0.551644138	0.477420688	0.71533291	0.5974548	0.403396812	0.543324329	0.453030975	0.498920591
AH.3.03	0.539790309	0.516214467	0.663802579	0.581861405	0.464775386	0.457031963	0.831130785	0.604088101	0.536400412	0.409978789	0.638439823	0.691259865	0.764775766	0.600564172	0.284971671	0.302188067	0.35041686	0.694331356	0.422485755	0.395270464	0.50665871	0.384816695	0.321994036	0.378786143	0.348552362	0.36524689	0.378297395	0.497020855	0.457147016	0.374207399	0.341618933	0.378768676	0.541361493	0.386879817	0.508592735	0.478182016	0.470062651	0.475927166	0.349133622	0.390700139	0.444651282	0.586285038	0.489208406	0.73346053	0.597047338	0.40012801	0.548474457	0.391708988	0.497459004
AH.3.04	0.542705791	0.533951813	0.680816197	0.576137577	0.413243591	0.406071222	0.837092463	0.626894548	0.521082487	0.365187303	0.601621407	0.694840602	0.765823336	0.610002261	0.315731799	0.372661619	0.420864662	0.701587203	0.417348975	0.373280626	0.554577867	0.413004807	0.325887172	0.353504863	0.403493096	0.401078616	0.404064436	0.534866992	0.504743813	0.351115527	0.375793541	0.436900257	0.579778689	0.345260611	0.428267113	0.481428719	0.487946536	0.455100841	0.295774264	0.344219059	0.450433424	0.609337323	0.476437908	0.722123302	0.626512024	0.385309659	0.555817448	0.433321435	0.525120331
AH.3.05	0.563618873	0.559315567	0.679506085	0.600948794	0.47129553	0.473689711	0.833229061	0.634561516	0.568004004	0.438443709	0.638111434	0.711790785	0.777206713	0.649517142	0.340308098	0.39032937	0.441807186	0.707853287	0.461576382	0.431036978	0.583527377	0.426036992	0.389349919	0.4171623	0.434560943	0.418392332	0.457333562	0.577596649	0.533320421	0.413554445	0.387479466	0.454405786	0.575991884	0.394533438	0.498039254	0.494454193	0.540859676	0.48813741	0.371446267	0.414083591	0.49832748	0.647969275	0.507076716	0.729232708	0.643056176	0.431535582	0.56969458	0.453634617	0.537300735
AH.3.06	0.439368773	0.486149171	0.584271261	0.473599488	0.505840863	0.511759325	0.781686566	0.52288082	0.563331592	0.439259757	0.667639135	0.635546864	0.683742945	0.526867556	0.316309473	0.398691121	0.435139593	0.636734307	0.506450385	0.38358058	0.461338321	0.384974223	0.380282981	0.421728532	0.456279346	0.406651855	0.426988698	0.491220813	0.435556684	0.439851408	0.398094456	0.411106357	0.536286923	0.351506118	0.519901001	0.539861	0.448652262	0.394019952	0.388007926	0.443083339	0.497070086	0.521019633	0.491148887	0.673520334	0.533219005	0.441364449	0.495425114	0.368488904	0.503601594
AH.3.07	0.553197298	0.538061414	0.675845242	0.583118139	0.439649686	0.437266165	0.827997584	0.609164619	0.518531162	0.391965873	0.616380935	0.681938491	0.7631407	0.605268898	0.269004803	0.310230769	0.376020088	0.691713698	0.415244197	0.380916861	0.512566665	0.394070332	0.341125935	0.367802382	0.378457467	0.365877331	0.396238961	0.509794732	0.452217113	0.355244534	0.349670804	0.428738026	0.579961675	0.399545626	0.466052334	0.429873539	0.468495399	0.453945356	0.31910678	0.378511986	0.453693469	0.597392372	0.490190495	0.723549556	0.593496774	0.388589258	0.535619023	0.406108872	0.525444096
AH.3.08	0.562765403	0.541199524	0.684937584	0.601083646	0.446045955	0.436069907	0.843287356	0.616442062	0.539424422	0.388984005	0.619817613	0.708303005	0.783348914	0.616957307	0.305188595	0.330363866	0.396977953	0.716404934	0.442799918	0.369589599	0.547193419	0.426828065	0.309674297	0.350459995	0.389031999	0.38271126	0.380903716	0.515248121	0.498579784	0.36487584	0.351791474	0.423523664	0.574568257	0.349185666	0.461977832	0.481495135	0.502048847	0.436890993	0.321393332	0.380549574	0.433311981	0.60065691	0.461194173	0.739832914	0.633784554	0.388572972	0.57311833	0.421199888	0.522426913
AH.3.09	0.617027748	0.604114879	0.726053945	0.648628749	0.473253882	0.470381955	0.857188091	0.665557408	0.590444653	0.439089434	0.656671059	0.741828063	0.803107111	0.661935464	0.381105615	0.393330985	0.443858468	0.750371509	0.469741665	0.452154434	0.585284365	0.47758092	0.400174101	0.42623218	0.44048814	0.429598851	0.456860118	0.567350211	0.546558263	0.400814588	0.405025545	0.476422497	0.608737598	0.441048054	0.500870837	0.501386952	0.558846819	0.527834551	0.377514795	0.417089051	0.473922687	0.654584617	0.512423162	0.764075447	0.669181586	0.419522756	0.615203085	0.498206869	0.574408617
AH.3.10	0.571799356	0.561133494	0.701824847	0.622642027	0.423901043	0.416220635	0.850730519	0.632940778	0.560044167	0.366327088	0.637292001	0.72537122	0.792294553	0.644077802	0.301491627	0.304735088	0.366147592	0.73775354	0.40573346	0.388618951	0.544605735	0.412961226	0.301111836	0.335219218	0.37594143	0.369634353	0.378498915	0.526866579	0.52459838	0.355464212	0.328748816	0.399953142	0.581951808	0.382584195	0.462049285	0.468743989	0.524600115	0.467064273	0.304880449	0.349392146	0.422607026	0.618279148	0.460179872	0.757158604	0.657885011	0.384606112	0.598738721	0.423522304	0.512891711
AH.3.11	0.629664569	0.608098134	0.738807352	0.647838525	0.444321896	0.428856443	0.861646372	0.67314099	0.581245873	0.435993291	0.620904037	0.744826245	0.797290233	0.675950553	0.436383078	0.440659923	0.501280847	0.753956612	0.441427985	0.45376408	0.628160695	0.501972161	0.42327706	0.43544021	0.449156105	0.474644172	0.484292015	0.581422697	0.577183953	0.37895471	0.433437706	0.482695673	0.61128559	0.450448198	0.451823844	0.530620852	0.584853744	0.533534881	0.376534495	0.420177931	0.464711886	0.652447645	0.51157619	0.770485416	0.679615007	0.431933241	0.62928575	0.520485195	0.57759254
AH.3.12	0.587035243	0.584990858	0.724273365	0.622351784	0.465948723	0.476713903	0.858771398	0.66628727	0.592287587	0.4415581	0.654537213	0.741012386	0.790906744	0.66884925	0.343367805	0.399674505	0.436685198	0.745006252	0.472596481	0.454673206	0.579358037	0.45455783	0.386313562	0.430294079	0.438028501	0.442618886	0.454967262	0.587170848	0.555207101	0.43049348	0.423155787	0.467509638	0.605749653	0.413812169	0.493056469	0.53278726	0.56680553	0.513151295	0.384555534	0.416898698	0.484755282	0.6603749	0.534942606	0.756603108	0.673894279	0.454294028	0.617435429	0.478050384	0.554126751
AH.4.01	0.531361838	0.518123009	0.639672666	0.566411581	0.420042467	0.442602745	0.814436925	0.559330605	0.511632034	0.388335186	0.594551412	0.675934711	0.746205565	0.594765548	0.381646794	0.388264464	0.426843411	0.673068112	0.427025718	0.40400441	0.530637011	0.44249826	0.356829474	0.392593415	0.405459632	0.404959443	0.403716007	0.475891714	0.504889059	0.399596372	0.381702229	0.386863847	0.513810796	0.356896258	0.466451943	0.46919434	0.479529381	0.433777833	0.362284979	0.399870476	0.419315888	0.568071907	0.464910779	0.701594941	0.605173543	0.395670877	0.563261344	0.458289353	0.518777011
AH.4.02	0.533805198	0.539601341	0.637536653	0.61760663	0.436742944	0.456620215	0.815808067	0.583110923	0.538137419	0.402612706	0.600900133	0.701248651	0.750828719	0.648151238	0.385858623	0.343046896	0.411003773	0.714819989	0.451181627	0.415093242	0.517919506	0.461102425	0.359236641	0.390470817	0.368847227	0.393300463	0.373623962	0.527464868	0.505954081	0.407946051	0.38410869	0.422883899	0.566475699	0.403174937	0.50334322	0.483104981	0.526216232	0.475012005	0.386696174	0.403564355	0.421609075	0.588105541	0.449801944	0.733975341	0.624230119	0.40075578	0.560698601	0.456270879	0.504269978
AH.4.03	0.486087557	0.478909393	0.597907558	0.559323307	0.461991728	0.457714815	0.790090315	0.538237528	0.532022044	0.418978115	0.61630626	0.644577579	0.716099831	0.597765396	0.334105951	0.33607528	0.391186309	0.65773511	0.440859552	0.440525465	0.486455255	0.401660797	0.368783519	0.419525075	0.380915709	0.374177316	0.381822801	0.510737608	0.460591679	0.455181049	0.371615061	0.37872212	0.531349921	0.417873054	0.540261222	0.495706386	0.508011085	0.463488474	0.430149479	0.429539998	0.454905569	0.546968022	0.460862771	0.702597543	0.602749803	0.424644221	0.514633341	0.40556142	0.462224237
AH.4.04	0.475834169	0.460380049	0.626902366	0.556165789	0.406308009	0.422156523	0.80786273	0.555346697	0.528373523	0.370358922	0.575261571	0.675223968	0.742633827	0.625741404	0.324490109	0.330302664	0.370118696	0.662671724	0.421398059	0.381425858	0.501013997	0.434528319	0.314192527	0.369257924	0.397976881	0.374290306	0.364375745	0.501239233	0.511664705	0.400041238	0.338103922	0.381150038	0.54602488	0.347916991	0.483889184	0.478888484	0.504860767	0.405936286	0.348717225	0.365718678	0.413124993	0.596352785	0.440697017	0.691038158	0.612816337	0.386595566	0.52512596	0.376741374	0.458395431
AH.4.05	0.528386728	0.522603354	0.648786472	0.553705498	0.419859283	0.43269568	0.822235873	0.599766588	0.539764767	0.403361202	0.593662406	0.657441762	0.744842586	0.6006133	0.273237904	0.330280056	0.379968739	0.675012866	0.419830607	0.372199067	0.5105898	0.371022726	0.305561825	0.352092418	0.373676072	0.353317278	0.383363036	0.492905569	0.439201688	0.357456401	0.347873312	0.38824571	0.540114815	0.336746066	0.457327207	0.48226661	0.453677268	0.417694674	0.322192863	0.381790033	0.426987537	0.601611666	0.46391684	0.694525273	0.576856779	0.389667947	0.526837587	0.398128495	0.484400884
AH.4.06	0.506396432	0.496927077	0.622295903	0.537647981	0.417431674	0.430666718	0.776087919	0.543119972	0.532393821	0.376580682	0.528861308	0.629736136	0.699625579	0.57143581	0.374653175	0.332672263	0.402416953	0.64766005	0.423459528	0.402345626	0.494135596	0.454895805	0.336916035	0.377990231	0.386689693	0.3849659	0.340942918	0.505221317	0.474635213	0.424281398	0.323678344	0.398456494	0.523035463	0.353821892	0.499870907	0.449493656	0.469601745	0.424564137	0.391002862	0.397772978	0.413867981	0.557697898	0.442406385	0.66903251	0.59719572	0.390014552	0.49044723	0.422304941	0.455452641
AH.4.07	0.552636804	0.554224437	0.560426199	0.503051822	0.539901982	0.567676151	0.697592064	0.568113339	0.57727065	0.540397392	0.596636679	0.536130103	0.612533838	0.521888077	0.479487266	0.460837967	0.459217615	0.539369516	0.499323799	0.428144441	0.469389675	0.419090038	0.490312673	0.49913678	0.495343004	0.457521357	0.483574314	0.45537175	0.43694091	0.530325952	0.479632069	0.502917995	0.499793444	0.498150568	0.607035366	0.499332748	0.418641786	0.431581976	0.527931814	0.524946331	0.504553178	0.440420855	0.484381488	0.60166377	0.420108976	0.493650804	0.463244887	0.446880201	0.466456576
AH.4.09	0.495269837	0.518165355	0.605924886	0.56925511	0.458159293	0.492857442	0.779984746	0.54999613	0.533398806	0.43148185	0.600536119	0.648865057	0.722805386	0.58729408	0.426385699	0.373922212	0.434632689	0.656556689	0.469741339	0.391274992	0.459150583	0.464263848	0.387827603	0.40735595	0.423902488	0.391967276	0.390696495	0.485813992	0.464424545	0.45572965	0.367909732	0.3710662	0.539592371	0.418200006	0.535684403	0.467979884	0.471827103	0.437666125	0.419777853	0.437465972	0.431987864	0.554211336	0.431364512	0.675672278	0.578736428	0.413008854	0.502485706	0.435193441	0.497796538
AH.4.10	0.527695226	0.522194696	0.584943527	0.532059446	0.499547185	0.498024198	0.779704457	0.550494881	0.531021437	0.464132311	0.630804419	0.567582297	0.683288057	0.521840789	0.342874671	0.406400312	0.42775665	0.58592978	0.48429836	0.359333086	0.465441672	0.363444229	0.392009074	0.412392208	0.435193301	0.382744822	0.421000533	0.442271501	0.387627358	0.421381923	0.377370949	0.377040013	0.519249771	0.398210967	0.529139591	0.498123954	0.428299648	0.43306868	0.393239849	0.451054612	0.496472862	0.499588647	0.463700399	0.648601865	0.477739073	0.43208458	0.415021955	0.377715704	0.493538685
AH.4.11	0.551696401	0.548319291	0.635832024	0.559614053	0.461553303	0.479939342	0.820018459	0.603576379	0.499570689	0.428451501	0.591587152	0.669082089	0.7489733	0.575531579	0.323694371	0.379180139	0.445006715	0.690690951	0.459700784	0.436976991	0.536211648	0.439841149	0.373179262	0.402202984	0.414883234	0.408323664	0.451567112	0.530604546	0.445390356	0.380893834	0.348354566	0.430404585	0.552901536	0.31920419	0.481419433	0.45290233	0.455182808	0.471333143	0.359552669	0.434097532	0.445938219	0.572285291	0.493858956	0.712108722	0.578989869	0.375183755	0.545283873	0.441368263	0.553388965
AH.4.12	0.570531314	0.55788014	0.6811301	0.635121114	0.366833939	0.389694723	0.833919415	0.604573968	0.562930007	0.369177093	0.596175275	0.723237838	0.767668044	0.664027518	0.411635374	0.373186904	0.441713317	0.726784693	0.395573012	0.442421129	0.57274708	0.505711895	0.363425685	0.375570991	0.400898183	0.445915162	0.398644193	0.551720806	0.565442935	0.362796475	0.387065428	0.439827828	0.601181583	0.403197277	0.450728574	0.47304505	0.555866332	0.503485328	0.353999899	0.375775072	0.396258513	0.626768471	0.443057589	0.747610302	0.667439674	0.386804737	0.590490771	0.468957459	0.511093643
AJ.1.01	0.54313231	0.548212184	0.66927714	0.617710802	0.345934786	0.337122026	0.838130783	0.600890164	0.528954494	0.327645805	0.588276778	0.727793001	0.775024857	0.654225266	0.381638089	0.329578503	0.375514743	0.725930669	0.357819951	0.405329984	0.545510559	0.428214167	0.326616572	0.324453993	0.324269167	0.397884467	0.367464385	0.557338886	0.541536113	0.330615839	0.3411946	0.416936985	0.562702916	0.38488073	0.417565369	0.439502873	0.549143896	0.477349158	0.302213689	0.337574034	0.402068763	0.606368249	0.463147849	0.757882736	0.662873328	0.355654427	0.598104473	0.415844335	0.493180903
AJ.1.02	0.515285101	0.504250079	0.652764141	0.588741438	0.34702866	0.298085371	0.830380825	0.572615148	0.481549465	0.267335989	0.584995015	0.699940663	0.763263659	0.624680373	0.366724276	0.349265523	0.404984492	0.694240525	0.343314548	0.372798776	0.554911211	0.431866227	0.2906158	0.292721701	0.369536208	0.383310531	0.339597426	0.538134642	0.543136197	0.325747381	0.354067294	0.414557091	0.545651876	0.359026895	0.376570178	0.431534484	0.527776326	0.444620512	0.250953313	0.247920235	0.410940724	0.577920933	0.444926097	0.725456951	0.644815874	0.350014535	0.58179311	0.436434655	0.496169718
AJ.1.03	0.563106908	0.562909923	0.696560687	0.617679586	0.387786237	0.352329209	0.851639309	0.618813364	0.55108617	0.357458428	0.614116772	0.738056771	0.790788956	0.667303133	0.354941047	0.355225898	0.422601633	0.728414018	0.349997897	0.420058207	0.572083233	0.421812403	0.34066746	0.340296764	0.359313761	0.415968938	0.397290563	0.566511317	0.535269411	0.311416982	0.378428486	0.42427406	0.572592988	0.41757782	0.416031099	0.4690578	0.553639113	0.469671229	0.300595781	0.348629186	0.444039074	0.637011589	0.486540099	0.769018982	0.67248997	0.375472378	0.621961759	0.421289613	0.520251362
AJ.1.04	0.568500529	0.560847029	0.69510648	0.622245534	0.351962872	0.330953116	0.85592968	0.616049981	0.52982329	0.339001667	0.594155675	0.731683393	0.796752152	0.649082506	0.375273241	0.372889129	0.430965272	0.733179071	0.369758697	0.39510693	0.569612822	0.439568899	0.323687515	0.321739471	0.367715284	0.417487265	0.38050034	0.556575948	0.543562222	0.300184796	0.371757168	0.443992172	0.584091555	0.394949642	0.386154443	0.468105868	0.539139541	0.470368232	0.282967873	0.330701121	0.406157666	0.621264514	0.474330785	0.755293302	0.66254006	0.360238491	0.619767208	0.449658234	0.527882587
AJ.1.05	0.477608679	0.459524668	0.59920001	0.545719139	0.361553962	0.332353557	0.795550566	0.531488672	0.48120807	0.306197926	0.555395378	0.645971971	0.721313089	0.5766044	0.367535224	0.33541785	0.391025998	0.651688665	0.36577064	0.3682505	0.4953379	0.38969629	0.305499854	0.3212231	0.355568228	0.357440589	0.361905522	0.493425177	0.454253613	0.346688308	0.313700673	0.331770987	0.498325725	0.357197392	0.426124485	0.410716441	0.445654206	0.38110873	0.302169771	0.301799841	0.400041988	0.566423798	0.388542081	0.678124015	0.556724231	0.315153705	0.529012767	0.398254307	0.477017998
AJ.1.06	0.527423827	0.518584773	0.675169295	0.596720438	0.329752874	0.28865587	0.844540296	0.576229028	0.47640354	0.2777219	0.572673967	0.709462173	0.771060767	0.624075038	0.373964048	0.375249629	0.415536932	0.708820646	0.368944364	0.386131984	0.586884661	0.438941953	0.313291642	0.312652648	0.383251463	0.403514642	0.366799021	0.545925405	0.54260633	0.306226561	0.37083277	0.421607188	0.558381347	0.376072187	0.340381589	0.440584792	0.531632331	0.443100965	0.248374292	0.256223388	0.428221022	0.593934408	0.443787521	0.732817507	0.649477748	0.3312557	0.61511618	0.453289333	0.515512686
AJ.1.07	0.582802076	0.567204589	0.721405826	0.629095904	0.346729807	0.299037049	0.866485331	0.632906923	0.527252657	0.345238026	0.586686185	0.749311994	0.778708377	0.674165344	0.432660142	0.433705737	0.469873906	0.755935275	0.38908318	0.458773196	0.633905079	0.507443506	0.370908205	0.36482076	0.413614087	0.460177559	0.422934376	0.596416829	0.595953515	0.317031429	0.423875441	0.485209034	0.614159985	0.431908205	0.333780336	0.489088369	0.583971528	0.509357357	0.299602113	0.307495398	0.437125674	0.643452643	0.497023907	0.777221161	0.691017418	0.386216089	0.655195195	0.509591965	0.562714
AJ.1.08	0.472071454	0.467008064	0.628528083	0.517450264	0.394652606	0.370004508	0.819615303	0.5383324	0.449623063	0.327943285	0.574313183	0.673253985	0.719238189	0.56863426	0.350701412	0.376589057	0.436968583	0.685631049	0.417350052	0.380714789	0.5216135	0.406024929	0.310786605	0.35530775	0.38582507	0.396240173	0.38031405	0.514394824	0.46298562	0.353928164	0.349489796	0.382343144	0.494261577	0.328476605	0.430371575	0.44782144	0.464138104	0.392864957	0.285828877	0.32237418	0.418520834	0.549646792	0.460877637	0.703359606	0.596318118	0.350827462	0.555196659	0.427248133	0.523105939
AJ.1.09	0.47094596	0.483385789	0.63175613	0.477247663	0.404385245	0.390089299	0.800602857	0.572618548	0.460429612	0.334741084	0.576149812	0.656094691	0.71782783	0.55348853	0.302442697	0.35191633	0.422455525	0.678332646	0.434063201	0.356434953	0.493268993	0.407070804	0.30197531	0.342364313	0.396453724	0.367729478	0.368706055	0.507816073	0.436922775	0.329247943	0.331520293	0.412295631	0.523396722	0.267967648	0.425420239	0.449327117	0.424451874	0.404298074	0.273152128	0.334745971	0.436691357	0.558171586	0.452681928	0.68565653	0.572275548	0.321818675	0.516060789	0.392272219	0.515856803
AJ.1.10	0.494684275	0.485779766	0.614842076	0.493338049	0.465291038	0.452532598	0.784046041	0.530846509	0.476377251	0.406940231	0.555931606	0.626688044	0.699232559	0.526827225	0.36328102	0.387301575	0.458624334	0.624220651	0.484314123	0.386518261	0.479278816	0.43428887	0.373090511	0.399452334	0.434697468	0.396931993	0.412002147	0.498162352	0.408230987	0.387095052	0.383136394	0.43052582	0.501793464	0.330038164	0.503404308	0.471727925	0.420337019	0.416523917	0.365642215	0.404104365	0.467808942	0.553465965	0.457063023	0.651012716	0.525530839	0.35694838	0.476619095	0.430365183	0.554070234
AJ.1.11	0.46443144	0.463485884	0.634406316	0.546068601	0.372490879	0.336786231	0.810785495	0.547382965	0.493811051	0.300472837	0.575747738	0.663085528	0.739228764	0.605621087	0.267758517	0.292779431	0.365563217	0.670381307	0.381903884	0.30680026	0.495568536	0.359039048	0.254182036	0.30228628	0.334937368	0.303821758	0.319597722	0.494107415	0.45593417	0.309280573	0.290968316	0.364735403	0.506359678	0.345738543	0.405970258	0.448128408	0.466214218	0.35302818	0.258721058	0.293709395	0.395663271	0.543801207	0.409073801	0.696077488	0.582424778	0.318851044	0.53578251	0.33245509	0.442620288
AJ.1.12	0.464997138	0.485573144	0.617876149	0.526430217	0.374434908	0.364981595	0.804975788	0.540178698	0.491185126	0.304543914	0.578527709	0.648720621	0.732751725	0.578873663	0.283015335	0.299096657	0.386127528	0.669180687	0.372361714	0.310969549	0.475363423	0.348690823	0.285329944	0.302627835	0.371709338	0.316764522	0.352111659	0.472768491	0.434393572	0.294472384	0.291823616	0.367398647	0.488338227	0.295076606	0.424033553	0.428989964	0.436734791	0.339114088	0.255713239	0.318028577	0.392640358	0.547591031	0.393359789	0.686269188	0.565237102	0.303267213	0.526910611	0.353554719	0.468001456
AJ.1.13	0.494614331	0.489166133	0.583517126	0.537223083	0.371163946	0.405940043	0.784042971	0.547509183	0.495558628	0.396390719	0.486900974	0.656148325	0.717989468	0.5707171	0.386935119	0.382377769	0.461703705	0.649692727	0.383557801	0.378651174	0.50464486	0.437649178	0.364260968	0.357191669	0.341452111	0.387496301	0.393785993	0.501617962	0.449203297	0.334441569	0.33385692	0.401319389	0.524423251	0.346655323	0.424644005	0.417729652	0.472324171	0.420700899	0.371332329	0.3941645	0.370143534	0.573248667	0.426143068	0.670473086	0.572862501	0.353492193	0.508674231	0.442063908	0.515410026
AJ.1.14	0.491863033	0.514387956	0.594673375	0.483385705	0.516544832	0.501413829	0.750703052	0.539376247	0.551076533	0.474270866	0.647430369	0.603919509	0.622419306	0.489924936	0.431909714	0.465131083	0.50392669	0.591709944	0.546393779	0.457188444	0.508548893	0.468117625	0.460210936	0.488848731	0.493400554	0.426745725	0.482234421	0.525675234	0.45055778	0.499681724	0.470881189	0.470965058	0.491326011	0.396678817	0.538429672	0.524268103	0.46770586	0.475823609	0.445727438	0.47134037	0.52541443	0.510111937	0.494853193	0.679836508	0.494809921	0.463409463	0.483670715	0.460956227	0.569005489
AJ.1.15	0.44897877	0.436415703	0.59078018	0.492629942	0.382339011	0.383163609	0.791901473	0.506806378	0.470292613	0.301210451	0.586134234	0.614341583	0.713474724	0.560402991	0.303889162	0.334528424	0.408304862	0.643164484	0.40448005	0.361703877	0.478177737	0.387413709	0.328314057	0.34281622	0.371870901	0.348151088	0.33014695	0.468760323	0.424581701	0.321788682	0.308686936	0.344975899	0.491991526	0.294672295	0.433639198	0.416907125	0.419988069	0.383680187	0.274982328	0.337410503	0.39188841	0.540084159	0.399141115	0.662248701	0.542385271	0.313867662	0.503144748	0.354949076	0.488114442
AJ.1.16	0.565965264	0.551313711	0.696855853	0.624736572	0.403958744	0.353545532	0.853868697	0.615815095	0.515250822	0.344696188	0.605200993	0.725487125	0.767264901	0.65526964	0.446547409	0.423852658	0.457091829	0.723991299	0.408109492	0.450606218	0.617243388	0.498282436	0.372890407	0.369854305	0.435984572	0.456158104	0.418000995	0.590382931	0.59566278	0.395437935	0.416875726	0.480922578	0.587351957	0.445010271	0.43666653	0.486165582	0.575674159	0.512091155	0.343923026	0.313939481	0.462165013	0.623266107	0.499375172	0.749831987	0.679462326	0.406564512	0.631611952	0.505400544	0.540195598
AJ.2.01	0.499186222	0.480271467	0.654633456	0.548818157	0.325690655	0.257364798	0.807330158	0.543165969	0.464232946	0.281332792	0.523262383	0.680111624	0.738508092	0.601924366	0.390699698	0.35174277	0.436711228	0.700887298	0.359454833	0.376181815	0.567284162	0.455118048	0.321298667	0.33225012	0.356974442	0.387368708	0.387245317	0.559326512	0.544966847	0.30537983	0.350651611	0.436164334	0.547719875	0.356214812	0.340696707	0.455677826	0.522732653	0.425781558	0.271393764	0.262561067	0.389215545	0.559741806	0.441020584	0.711172601	0.62815731	0.332803641	0.575776173	0.432589858	0.505859494
AJ.2.02	0.532620049	0.538953184	0.664989631	0.613945048	0.361311807	0.363670512	0.831162907	0.587885418	0.530768125	0.318291075	0.607530501	0.698388632	0.776571368	0.649953017	0.363915839	0.317201399	0.382329584	0.705127346	0.379322074	0.40162756	0.550524593	0.440751024	0.298677332	0.312527451	0.366548347	0.386958697	0.360892258	0.530593751	0.527376017	0.343316864	0.340731368	0.390975171	0.562696567	0.384688338	0.421480136	0.445281999	0.51956323	0.459417677	0.274822474	0.32129155	0.404656565	0.613634153	0.443701694	0.734866394	0.63713318	0.375097574	0.592745338	0.428199886	0.503536651
AJ.2.03	0.466864603	0.469333635	0.638197248	0.542774917	0.340519682	0.305580606	0.821036402	0.55975467	0.482670349	0.27867198	0.56932607	0.670513559	0.739222244	0.603156959	0.276058934	0.285250899	0.35407186	0.676481479	0.357280442	0.325743396	0.515063502	0.368455289	0.252867721	0.296885978	0.339969771	0.311084924	0.303819574	0.449976979	0.477176668	0.315837655	0.307283421	0.358596398	0.521570427	0.33814621	0.372909061	0.418119519	0.463826774	0.356642149	0.22914897	0.276941329	0.39526203	0.542269104	0.392376038	0.711958336	0.605611237	0.342756147	0.56558324	0.358207665	0.452932546
AJ.2.04	0.53375368	0.522921011	0.670147031	0.611872061	0.314323986	0.29586408	0.841773497	0.592024563	0.51122588	0.30539493	0.56826978	0.712860841	0.776637384	0.640123635	0.361136681	0.352549369	0.42825258	0.713550041	0.349337583	0.393464932	0.564370214	0.441183842	0.310180129	0.317187537	0.325060104	0.383919194	0.358256146	0.532056846	0.52089452	0.27561023	0.376924803	0.419727816	0.576226917	0.379811477	0.337600461	0.450553982	0.533081835	0.447765273	0.269789801	0.290154085	0.379226109	0.589467854	0.45851877	0.745101755	0.648413263	0.343437568	0.607998108	0.449014905	0.526901628
AJ.2.05	0.513653418	0.511742462	0.653760493	0.583031284	0.367786083	0.320888654	0.8345795	0.573333024	0.501992389	0.299000631	0.597808837	0.694158327	0.764803394	0.637322	0.330499233	0.318084554	0.394159748	0.696490409	0.33551486	0.385573931	0.558040457	0.385486625	0.306709311	0.301877486	0.357733686	0.37693844	0.355902667	0.544081083	0.518547881	0.324397262	0.332302248	0.385118326	0.512130244	0.383537028	0.387419505	0.433809039	0.528264861	0.435434547	0.263737309	0.279848628	0.421032073	0.586469741	0.456311194	0.726249749	0.640719328	0.353944548	0.58105141	0.390989744	0.449597426
AJ.2.06	0.409983366	0.410615865	0.594597828	0.493938798	0.348809424	0.329535149	0.799081887	0.504185798	0.441421937	0.307194692	0.55556726	0.634926335	0.709956411	0.572486743	0.31166151	0.356051134	0.425214501	0.674800892	0.402932294	0.369395354	0.497160959	0.381754444	0.314874257	0.34092302	0.389689851	0.358560584	0.352150196	0.526035673	0.475252225	0.3444785	0.351071672	0.392857796	0.53799049	0.347008503	0.343380585	0.45569127	0.478357546	0.369294297	0.275383743	0.31374396	0.438524093	0.570112802	0.427271981	0.680704202	0.582873919	0.338828153	0.54851685	0.36824726	0.472602886
AJ.2.07	0.513101609	0.48831445	0.656017531	0.544884331	0.433939164	0.394531035	0.834274109	0.561474054	0.478965953	0.39511201	0.581391153	0.688774167	0.727537208	0.621287188	0.420215438	0.435282006	0.499964962	0.710570581	0.457925065	0.437028341	0.568588186	0.470465744	0.399234436	0.398886601	0.448471506	0.441384019	0.436192752	0.544259496	0.549889906	0.388599689	0.413644611	0.436715755	0.545920541	0.378914133	0.397625908	0.510633421	0.530447536	0.467592328	0.355738698	0.353318079	0.460879074	0.587856144	0.467809211	0.731135653	0.633371057	0.375063299	0.608656271	0.492232484	0.54847952
AJ.2.08	0.508182013	0.510579008	0.684673893	0.575980474	0.37689487	0.337531059	0.846733329	0.57420715	0.470849107	0.30881942	0.597316742	0.719384973	0.745182741	0.609335723	0.359577328	0.386997739	0.465259821	0.743878115	0.43539587	0.421507598	0.571661696	0.46107676	0.347665669	0.356815588	0.417576581	0.404656154	0.384294273	0.55458166	0.539697046	0.344433505	0.39751499	0.462678846	0.574054695	0.390919576	0.379000092	0.468914108	0.533185972	0.419316905	0.268361019	0.307557692	0.468095511	0.593526892	0.464438987	0.767777882	0.648976569	0.363060684	0.617239208	0.44313078	0.536300635
AJ.2.09	0.424706448	0.404882415	0.551038331	0.374689585	0.406194151	0.394316048	0.746289152	0.507210505	0.433986963	0.374869063	0.537670877	0.600726088	0.659533328	0.506576932	0.381915361	0.400251136	0.48708955	0.627623941	0.448724706	0.401295946	0.493492744	0.436458819	0.390457615	0.426915352	0.423316632	0.40171953	0.427073296	0.530776569	0.444883287	0.395319493	0.365770292	0.408266648	0.477607251	0.32792287	0.438769094	0.441545	0.415777568	0.398535696	0.362631196	0.37295378	0.4138042	0.52960363	0.422404272	0.643200753	0.525277514	0.352566928	0.490305928	0.430585927	0.53522748
AJ.2.10	0.411657915	0.407332588	0.564993937	0.468806337	0.413480239	0.413254903	0.762766376	0.481906215	0.474472648	0.337419643	0.547856068	0.613688341	0.67902258	0.514681025	0.363092678	0.356213391	0.421549903	0.626091465	0.433724713	0.37185852	0.446896914	0.415243227	0.324336897	0.370392603	0.407253036	0.364351297	0.369977057	0.463278032	0.434596842	0.37772554	0.326543004	0.375064782	0.470820471	0.2587739	0.4694463	0.43993841	0.411720393	0.341861909	0.347809775	0.364000077	0.421441151	0.542185366	0.420269526	0.639799269	0.522681028	0.336933467	0.489103773	0.368105532	0.481254913
AJ.2.11	0.396034891	0.3989416	0.559181739	0.481170455	0.375702683	0.414624924	0.747370312	0.489450129	0.462810116	0.321366174	0.538451057	0.61206273	0.674113621	0.54902185	0.311254616	0.305756728	0.398116699	0.612436633	0.436113954	0.34937906	0.420028476	0.368133987	0.314976937	0.316683417	0.362359938	0.36251194	0.326760296	0.470502649	0.4199351	0.365457946	0.298900633	0.378628028	0.491492357	0.251828184	0.462439693	0.435935022	0.417159978	0.363105319	0.312273653	0.353651438	0.409706145	0.501270487	0.402990537	0.635191242	0.532496568	0.330707805	0.446360067	0.333403445	0.442683561
AJ.2.12	0.474971831	0.4646876	0.603304474	0.559884968	0.376988872	0.390236557	0.796448497	0.5145993	0.485088013	0.301309107	0.564686519	0.665976497	0.709446513	0.5753637	0.322748496	0.266620048	0.356179944	0.670557858	0.382423378	0.364480075	0.479634375	0.383410742	0.286400385	0.334251912	0.323116264	0.318062289	0.300076432	0.469748289	0.451073195	0.354852124	0.289478168	0.357030808	0.473865475	0.304865287	0.467479127	0.405384302	0.455892533	0.390899003	0.309077295	0.344185246	0.373621271	0.535427191	0.390192062	0.69481797	0.575491977	0.322852979	0.526483835	0.33664896	0.424245706
AJ.2.13	0.476156482	0.462737605	0.560318767	0.540581468	0.362190889	0.40269012	0.773831124	0.491762075	0.49116335	0.327696948	0.542107252	0.663356802	0.712891626	0.590021674	0.39118036	0.337943271	0.426410251	0.657592639	0.409410457	0.388848247	0.487839815	0.457367535	0.356741102	0.334317565	0.380603835	0.393395247	0.345141723	0.495049223	0.457247923	0.367895208	0.31767002	0.398163294	0.532354878	0.349909557	0.452977697	0.408706088	0.489519616	0.433936347	0.34049824	0.338875502	0.366032187	0.549472556	0.402336289	0.688788695	0.587929422	0.322697869	0.492757925	0.42101753	0.487688993
AJ.2.14	0.561091779	0.570192497	0.679093662	0.624772739	0.37372551	0.358026144	0.851578596	0.609681444	0.552874615	0.36375503	0.602387641	0.733550357	0.792733217	0.646325091	0.35973	0.346377027	0.390725163	0.720379183	0.377994038	0.3985652	0.57199113	0.461116232	0.32090601	0.334927586	0.361983594	0.406178773	0.396374573	0.543676511	0.527839674	0.317721939	0.38096846	0.441339095	0.596813365	0.388653222	0.391998473	0.4810438	0.541695054	0.46951128	0.296469569	0.345461581	0.403530141	0.614786924	0.480121572	0.76358184	0.663799184	0.382950105	0.613978297	0.439506299	0.535480935
AJ.2.15	0.438147516	0.459194274	0.556776379	0.458398022	0.42790675	0.428227719	0.775139042	0.489386126	0.47360828	0.363097501	0.571348127	0.615580774	0.695714054	0.53122485	0.31452766	0.327908106	0.387782598	0.623659896	0.42858072	0.341553801	0.4423818	0.361165518	0.317268461	0.354478182	0.387235317	0.337527556	0.371041611	0.439890535	0.399764412	0.365136178	0.31916645	0.36953414	0.476458168	0.300120704	0.470202041	0.445383911	0.395683388	0.333653433	0.315378471	0.361543136	0.428153031	0.501032639	0.41136499	0.657575817	0.526938122	0.344375054	0.468544401	0.346926591	0.493948985
AJ.2.16	0.607872651	0.582608231	0.710687314	0.63790879	0.476333067	0.431622735	0.866766532	0.659781506	0.538249365	0.449405542	0.590411547	0.727883564	0.789360473	0.661174802	0.509602477	0.500257722	0.522754908	0.76562597	0.494475384	0.509132771	0.631331022	0.563964457	0.448932529	0.460646958	0.504312344	0.525170546	0.504709804	0.616673578	0.612591059	0.453614105	0.486125969	0.523411468	0.634731551	0.501857683	0.398435206	0.530706084	0.620316702	0.566582527	0.432786845	0.416607358	0.506896598	0.647286063	0.53432316	0.775731157	0.700563491	0.470790892	0.683134259	0.586917986	0.604822571
AJ.3.01	0.487530587	0.490973993	0.637877434	0.55457884	0.381495556	0.394183378	0.816620194	0.566077907	0.51424963	0.333006785	0.582650252	0.680926434	0.751664153	0.598084523	0.318382744	0.292882487	0.343318807	0.682663742	0.38457873	0.340624428	0.487212463	0.401104526	0.301465705	0.331396366	0.36348418	0.364819951	0.328892542	0.491205487	0.477982519	0.331005178	0.303808113	0.382997149	0.545764472	0.312565493	0.4253936	0.44555739	0.466114183	0.377962388	0.283796308	0.346717907	0.396847687	0.569765821	0.416247529	0.711655571	0.601099306	0.37114499	0.557294471	0.379889583	0.497687461
AJ.3.02	0.471582021	0.480559301	0.627806909	0.559474624	0.342125436	0.326153196	0.810965464	0.554269783	0.49589923	0.284180025	0.572196404	0.655902407	0.734330759	0.593713918	0.335664438	0.280116222	0.367449463	0.668460291	0.344864198	0.331078166	0.519111127	0.387599933	0.279018089	0.306751632	0.34096865	0.354908188	0.340471705	0.511293213	0.487805795	0.343915512	0.311808312	0.37257505	0.499452155	0.360272796	0.419393501	0.419950682	0.467258491	0.406164087	0.278047762	0.295354133	0.395622858	0.53701602	0.3786945	0.694596785	0.590517446	0.355044894	0.552605736	0.376938727	0.438924614
AJ.3.03	0.514390325	0.506410171	0.659613623	0.524196168	0.441597367	0.400232009	0.827670105	0.603855402	0.512280496	0.40206474	0.565276791	0.696529811	0.712373451	0.611133715	0.42193206	0.438874158	0.510737939	0.682686593	0.435788757	0.449455633	0.589154844	0.472692973	0.42447521	0.441540888	0.427471277	0.459551555	0.45245017	0.577569455	0.514155915	0.378187219	0.43335569	0.459745087	0.587027591	0.367307172	0.451104357	0.508449463	0.520660391	0.481116436	0.381762442	0.406036385	0.467876752	0.609139098	0.505894509	0.720894427	0.644974133	0.419477059	0.576048053	0.480140321	0.572080222
AJ.3.04	0.414952885	0.424567104	0.505524137	0.497723828	0.364822597	0.426361971	0.728925568	0.414568079	0.448530008	0.363489812	0.533921075	0.565300847	0.609700733	0.528155172	0.399439424	0.3705588	0.457964096	0.576037426	0.461820777	0.402150851	0.474571549	0.440054292	0.415997451	0.397766599	0.415006204	0.411036143	0.35800826	0.485579999	0.444783397	0.413069397	0.324278131	0.374149199	0.496780168	0.316021182	0.4600678	0.414189508	0.444478477	0.427340574	0.386643267	0.407283276	0.404044461	0.479343992	0.359901416	0.626912448	0.503920882	0.363918734	0.428731567	0.412908793	0.482208629
AJ.3.05	0.376365715	0.489431587	0.543490807	0.499448396	0.400917118	0.411560546	0.762633742	0.427333781	0.481388657	0.322514625	0.582852368	0.623940092	0.662719536	0.534622454	0.377030493	0.369596818	0.40429239	0.635100792	0.435534521	0.321345648	0.472431449	0.387415252	0.364888142	0.367726218	0.429018389	0.358697605	0.356498071	0.488787586	0.431441206	0.410343967	0.358255662	0.432090648	0.480659852	0.352241444	0.448334751	0.493602494	0.468404332	0.337889377	0.359463746	0.370253065	0.434662444	0.453357516	0.402252881	0.65506133	0.563372302	0.379358784	0.47789051	0.360899317	0.387709825
AJ.3.06	0.360313324	0.395410459	0.476529247	0.437025872	0.381106091	0.413972189	0.706720863	0.399958141	0.426855182	0.358944823	0.513106364	0.569427744	0.630997953	0.502863406	0.404540274	0.407358686	0.466351779	0.561076855	0.445466277	0.43426776	0.443922865	0.441452275	0.428185434	0.412589437	0.434227936	0.440331264	0.41014644	0.508062512	0.464073542	0.424189048	0.361904516	0.411411326	0.466379472	0.320867865	0.450555179	0.435365507	0.459846075	0.388191788	0.396821685	0.378559156	0.431391191	0.472272565	0.421587968	0.624235856	0.523092138	0.360056448	0.464077255	0.440150443	0.474661885
AJ.3.07	0.459800175	0.447240705	0.577916312	0.527107975	0.43700931	0.424274751	0.784454538	0.535394186	0.506913571	0.380230798	0.619490494	0.628961147	0.698204345	0.536696862	0.301617879	0.313947441	0.423954072	0.614399472	0.421477816	0.347302666	0.471777722	0.387000148	0.33579255	0.345110704	0.403244313	0.380923272	0.384661498	0.49253535	0.445588981	0.379235348	0.326496591	0.385474284	0.545977786	0.291113154	0.478529117	0.4739495	0.462725099	0.406615996	0.34688838	0.376917936	0.455871146	0.511202287	0.448325564	0.687410798	0.548985281	0.357917787	0.466264415	0.370110676	0.507545468
AJ.3.08	0.496905861	0.430391032	0.585422772	0.467991527	0.44307391	0.44118068	0.775188542	0.53278277	0.413612715	0.392098118	0.524335073	0.601035247	0.654232922	0.554870081	0.407706923	0.416532737	0.496745338	0.61875651	0.434566136	0.423762543	0.507707488	0.461270277	0.418191861	0.421047239	0.434642298	0.403376649	0.395883583	0.479940713	0.414065378	0.409047245	0.378273987	0.424752104	0.47882937	0.332117242	0.46614432	0.406793226	0.385814898	0.413989819	0.380181844	0.419683114	0.388856162	0.503705729	0.413000197	0.640525445	0.517063606	0.368538262	0.516630653	0.49333319	0.540801575
AJ.3.09	0.460611275	0.460611039	0.561149459	0.515722994	0.460866895	0.451034611	0.73277923	0.495785983	0.4819391	0.442604701	0.579172847	0.56978769	0.639455417	0.47112334	0.421618813	0.420487017	0.506777563	0.575153735	0.486740774	0.438041497	0.496480453	0.47015977	0.437270062	0.456062366	0.463863957	0.44653027	0.484027664	0.527067946	0.458188196	0.452424304	0.427267844	0.478778405	0.492218661	0.385565895	0.514948224	0.508120159	0.473167045	0.456636363	0.42540441	0.45226814	0.513951642	0.497476694	0.495723752	0.635942092	0.519498795	0.397101091	0.455491923	0.479503758	0.532984318
AJ.3.10	0.487030125	0.543309705	0.501551798	0.459358747	0.583095533	0.612076488	0.640212176	0.489975526	0.613469632	0.582934732	0.648351731	0.519342011	0.536947421	0.470913355	0.550712587	0.573628923	0.562250674	0.451405443	0.616189343	0.509156286	0.450830879	0.512157079	0.569472308	0.581884808	0.57521998	0.49875685	0.569194417	0.507130233	0.460587559	0.611675717	0.542584519	0.552209633	0.483422309	0.506377726	0.652596439	0.590981854	0.452333414	0.496344123	0.601080772	0.607743116	0.589481221	0.505327551	0.52170553	0.507565012	0.404774178	0.550025198	0.392240006	0.479523356	0.563924838
AJ.3.11	0.451244521	0.447262774	0.573178806	0.489798704	0.370437352	0.410321044	0.74686846	0.512236248	0.48244626	0.374758514	0.486270235	0.610087368	0.674002742	0.536985249	0.38313701	0.340102672	0.420832651	0.625643475	0.385699091	0.400782302	0.442890655	0.404682317	0.352280267	0.373883965	0.333727047	0.359484303	0.350520526	0.466069984	0.378482101	0.361961779	0.330129301	0.364174941	0.461108572	0.268135437	0.474988812	0.402457404	0.392882296	0.370499853	0.367165704	0.405953578	0.358674375	0.513632867	0.382680097	0.640793578	0.496270291	0.345122963	0.466083781	0.391163609	0.480336931
AJ.3.12	0.458041566	0.484822327	0.617724212	0.514879152	0.371181062	0.376616014	0.801141613	0.552724219	0.483321361	0.351435758	0.538015295	0.644085643	0.727377632	0.5575061	0.308806544	0.338792887	0.393617236	0.665024115	0.358045749	0.352847992	0.460893863	0.370306854	0.305708985	0.337374209	0.337289024	0.337289711	0.34827045	0.478436224	0.436304481	0.284587485	0.325549387	0.410853696	0.511895807	0.282017413	0.409426551	0.444046183	0.399484254	0.382453749	0.29681379	0.366220243	0.378956242	0.518486557	0.437960578	0.678776603	0.557558067	0.336710882	0.529118766	0.374634677	0.506370947
AJ.3.13	0.409827993	0.496863673	0.442441777	0.415840062	0.474411462	0.532703429	0.64995513	0.45220532	0.513493574	0.494330273	0.536797057	0.475948556	0.56920327	0.407004711	0.471725013	0.454030871	0.464643049	0.507962969	0.516424334	0.389297426	0.31560311	0.404853574	0.458619989	0.448198656	0.463212263	0.397968956	0.450437142	0.422006921	0.273304102	0.488037153	0.435164677	0.430654371	0.453006394	0.403161375	0.557907936	0.482672568	0.315324027	0.38594008	0.498122114	0.501984104	0.477695086	0.404394896	0.399880011	0.494533003	0.355464711	0.401038525	0.343620043	0.422631518	0.490328103
AJ.3.14	0.421062319	0.41527563	0.556786548	0.454071131	0.390794843	0.403591806	0.7694501	0.499513013	0.482756349	0.353136296	0.559143009	0.609664338	0.678554046	0.535481498	0.274925198	0.342106308	0.421620632	0.6137088	0.432608927	0.330733215	0.464343187	0.3265041	0.314102514	0.360275498	0.391315724	0.350970109	0.368949679	0.484464558	0.427854248	0.378752106	0.315412347	0.395918961	0.477901679	0.286341606	0.426885971	0.439904575	0.418097477	0.317677294	0.308205638	0.364377728	0.421546658	0.515575482	0.431174842	0.636210776	0.523396697	0.353746454	0.473809394	0.343542928	0.470208593
AJ.3.16	0.5678911	0.569879768	0.683362399	0.622677969	0.362335786	0.358944826	0.843919571	0.623865307	0.554686477	0.351178584	0.5962725	0.724187103	0.785751767	0.656604908	0.420543624	0.383150148	0.417114134	0.722852488	0.369038582	0.421282906	0.585554087	0.469754022	0.342764997	0.341487978	0.381230472	0.44090334	0.400384979	0.56181126	0.56613237	0.34552368	0.380578324	0.452533924	0.600131066	0.415709493	0.419631578	0.460839729	0.543746392	0.478329294	0.317883557	0.357770655	0.429613868	0.630234686	0.47605371	0.756210754	0.665342523	0.403606608	0.610431728	0.455314106	0.543683547
AJ.4.01	0.506362744	0.506274996	0.643986427	0.552022226	0.390465516	0.40357856	0.823818029	0.586370153	0.517380962	0.339747226	0.591151451	0.685244126	0.754043165	0.584388898	0.256084727	0.3008175	0.371083882	0.687535396	0.425300765	0.328569234	0.508315013	0.37628062	0.266923806	0.319204191	0.347550338	0.345174643	0.364047063	0.4936146	0.452875162	0.331606233	0.328495586	0.403797135	0.533091905	0.255433364	0.415161792	0.459749241	0.465001646	0.400132613	0.265483605	0.339781711	0.402600463	0.572983058	0.432360263	0.709719987	0.600369604	0.347558024	0.537713859	0.379071688	0.492664701
AJ.4.02	0.50167725	0.519711843	0.630773072	0.562427628	0.383621562	0.390106336	0.814073648	0.528093134	0.489963998	0.34822346	0.586838577	0.650430118	0.729433437	0.550942492	0.346973457	0.348293508	0.399978026	0.665907375	0.417767841	0.39025185	0.539541784	0.436308042	0.337690464	0.361130802	0.399702009	0.399103775	0.392008937	0.506781991	0.470264103	0.366240507	0.360363552	0.404123268	0.502752451	0.31072784	0.408718932	0.455725021	0.464826791	0.421793976	0.311839099	0.353371516	0.420985934	0.524376288	0.449344857	0.70660691	0.575057406	0.346374415	0.559422878	0.433112047	0.483078724
AJ.4.03	0.450160777	0.450224979	0.596367609	0.496261267	0.396148006	0.390284015	0.782567527	0.51878164	0.490916854	0.327210193	0.589010913	0.641407299	0.707235792	0.561894278	0.31903007	0.383602747	0.434214357	0.63461772	0.433819819	0.397482921	0.503800846	0.373649525	0.345971739	0.381249476	0.41459992	0.378864621	0.358485536	0.506542835	0.469887843	0.355565697	0.374552469	0.431702462	0.510649572	0.342272709	0.438357222	0.461892392	0.475783221	0.412555103	0.302254474	0.333038133	0.438001048	0.57860471	0.455444502	0.655549325	0.552696557	0.352781741	0.508411965	0.366453709	0.46360137
AJ.4.04	0.526816389	0.53150988	0.639689389	0.582671602	0.354634306	0.370635747	0.820250357	0.576433151	0.5392902	0.308411457	0.595984293	0.691065514	0.762282451	0.616264502	0.361662174	0.324478184	0.398367392	0.694632648	0.377821728	0.356681189	0.544522248	0.435602722	0.300543453	0.307983459	0.389122327	0.397860868	0.378557492	0.499030061	0.521367491	0.344826981	0.316882547	0.380705949	0.542451376	0.3612453	0.440908444	0.424387887	0.501735434	0.433322541	0.29194495	0.308169459	0.392714362	0.590353492	0.40529975	0.723702338	0.62253126	0.348366341	0.559622835	0.405785201	0.483067534
AJ.4.05	0.54731868	0.534381967	0.673998733	0.578828217	0.382465862	0.375131661	0.837631395	0.612410143	0.5252127	0.330944063	0.584509442	0.696228143	0.741348307	0.628922723	0.369667768	0.362960861	0.402815612	0.701262275	0.400365495	0.396710497	0.543395996	0.433453777	0.329038923	0.333908247	0.410137567	0.41887291	0.389928743	0.529201518	0.514188104	0.340832195	0.349031975	0.41084775	0.55605245	0.370326854	0.43948661	0.4551395	0.502893592	0.441408371	0.307303832	0.328761628	0.425767474	0.627514262	0.472513573	0.726476614	0.622807034	0.342374275	0.563378618	0.428147292	0.493741542
AJ.4.06	0.498384406	0.514303573	0.632956826	0.581511581	0.419984319	0.438755392	0.810070664	0.572194543	0.550093391	0.376550942	0.599023382	0.700156176	0.741089247	0.626687974	0.363795152	0.324775548	0.391651521	0.681226395	0.408787178	0.398581512	0.533772645	0.4101209	0.356956134	0.378214429	0.373599012	0.395535048	0.392419426	0.521551579	0.525228121	0.405963986	0.347374282	0.400024209	0.524271634	0.357966121	0.503915287	0.469849238	0.51456679	0.437464027	0.373079424	0.386267496	0.44892026	0.59801164	0.451655164	0.713124327	0.631262264	0.378836814	0.541015033	0.375419417	0.439978596
AJ.4.07	0.450032895	0.454396106	0.632839849	0.512490954	0.341844848	0.32022499	0.806856833	0.538915714	0.470594479	0.278994226	0.57928093	0.659510874	0.719725839	0.579126687	0.274222019	0.339556857	0.381764363	0.664349661	0.371615003	0.350364916	0.474955054	0.362790343	0.276994938	0.292121792	0.376874244	0.35869069	0.299736339	0.500431943	0.472007864	0.303572629	0.341142862	0.402782066	0.532611623	0.329148666	0.366342282	0.417495521	0.460005393	0.364110208	0.240960323	0.27544269	0.423908168	0.561390367	0.428933362	0.684375054	0.582346187	0.325283475	0.541703924	0.363551771	0.471169282
AJ.4.08	0.416667306	0.409837659	0.563933236	0.497060552	0.352501747	0.350159156	0.765068977	0.472292603	0.464019029	0.28731178	0.536525679	0.606504045	0.674447605	0.555441799	0.307248824	0.319046885	0.3750137	0.5925637	0.395724419	0.346027705	0.473922792	0.37516319	0.302552203	0.362303352	0.371540975	0.331683573	0.333004498	0.459603504	0.466859868	0.369362691	0.317294127	0.362348889	0.477107356	0.325141109	0.417162134	0.439822597	0.470860215	0.352352276	0.303085489	0.301492874	0.391633582	0.511698632	0.405425601	0.63060244	0.520165648	0.343144286	0.494580826	0.325458152	0.408890632
AJ.4.09	0.464339553	0.468542889	0.656687226	0.532388322	0.419257549	0.391611886	0.824379521	0.570790149	0.50374175	0.350878247	0.600540994	0.691972061	0.705092396	0.60135385	0.326125659	0.392888803	0.452278822	0.692048005	0.45341791	0.390405255	0.544425311	0.404337106	0.358462924	0.40007014	0.427897602	0.40511014	0.403091518	0.556266627	0.502977879	0.387253196	0.378323461	0.428975765	0.564184277	0.347234587	0.410188919	0.503238835	0.499968301	0.389421764	0.318718986	0.356765643	0.46947479	0.584468066	0.469172878	0.717027677	0.614364769	0.384858307	0.585928574	0.410379097	0.508629892
AJ.4.10	0.445548616	0.532645724	0.540705149	0.456771267	0.482630979	0.511305936	0.716816942	0.511109592	0.571897625	0.454454713	0.611829277	0.547634708	0.623429025	0.465815145	0.448044055	0.445100791	0.450801163	0.56718714	0.518914074	0.433533541	0.39794859	0.428861716	0.439001138	0.470012475	0.486996627	0.456739261	0.456903269	0.49614312	0.355368206	0.48494918	0.423343932	0.460259036	0.508177873	0.374309085	0.581921748	0.497470376	0.38803707	0.405506518	0.459129909	0.483640498	0.486795601	0.477569737	0.473902262	0.622465745	0.46160679	0.410306272	0.40353923	0.400099826	0.490684179
AJ.4.11	0.468315105	0.478995276	0.635159632	0.514054852	0.377748531	0.397885968	0.790979141	0.563450593	0.500544106	0.330102254	0.554773553	0.648751704	0.711608614	0.563037978	0.320931701	0.35076727	0.394819222	0.665856063	0.393008442	0.370570112	0.497815604	0.386653718	0.321531015	0.354886567	0.388273109	0.370607349	0.398623614	0.514192186	0.479674536	0.356465419	0.329869253	0.395753604	0.490471921	0.329648536	0.450137064	0.449009545	0.439114087	0.380091792	0.303055433	0.34795092	0.40584739	0.572816532	0.427173532	0.675438055	0.570113056	0.326780139	0.526599887	0.373731596	0.467180655
AJ.4.12	0.483400189	0.504293896	0.646530149	0.533152468	0.393102484	0.379834122	0.818563202	0.541598686	0.479057218	0.314174653	0.582043132	0.692028982	0.737032767	0.609767675	0.29094187	0.297624688	0.356466012	0.683194653	0.365788499	0.344697882	0.511197951	0.358661992	0.317364097	0.323671461	0.360785021	0.343104642	0.345608921	0.501231195	0.486364592	0.309226291	0.328672356	0.383002103	0.512160136	0.339278118	0.423537981	0.432410874	0.48486987	0.389631282	0.266462624	0.317866357	0.439247218	0.581457283	0.447521386	0.710654007	0.615050521	0.310921252	0.543996364	0.351794744	0.460062878
AJ.4.13	0.454232324	0.509285213	0.543498516	0.463167632	0.474764195	0.463204781	0.765774016	0.485971218	0.509622544	0.407380172	0.608822687	0.586123683	0.68838654	0.488373079	0.327697241	0.350731711	0.35998476	0.589027235	0.452968881	0.286060803	0.430568814	0.31764822	0.348082554	0.360643767	0.40046053	0.327802487	0.396881996	0.390637937	0.36478597	0.387775356	0.347413898	0.36042641	0.441227524	0.365016751	0.532122432	0.478558151	0.363578517	0.334191057	0.35657328	0.393978266	0.462409453	0.471134696	0.432447115	0.621191497	0.479262118	0.369394106	0.404152657	0.336242276	0.463399697
AJ.4.14	0.551763975	0.55518168	0.666121767	0.606558988	0.398719218	0.41696537	0.839324578	0.613421228	0.541526617	0.343259451	0.599162343	0.710072669	0.769128302	0.639434926	0.380965555	0.385143052	0.440937798	0.70692247	0.42107488	0.394104897	0.570732343	0.476047929	0.354829154	0.370262925	0.423496731	0.433525902	0.42523845	0.545670902	0.531470812	0.36392096	0.364482082	0.430304226	0.57064796	0.36962289	0.442965375	0.465510837	0.53804708	0.456057106	0.310689438	0.366521717	0.436529685	0.619325293	0.455680727	0.733303274	0.636065867	0.383468728	0.585388243	0.460720888	0.534817215
AJ.4.15	0.373210035	0.437510076	0.452194518	0.416709906	0.450155435	0.477717058	0.697270993	0.397148724	0.498360063	0.39026598	0.581880466	0.558027832	0.599801772	0.448307956	0.401001419	0.390853178	0.405601816	0.561451169	0.479325818	0.366063814	0.408242426	0.373524386	0.392722413	0.422140323	0.421312371	0.386003156	0.401938613	0.430018358	0.286412346	0.453542917	0.348635	0.373262381	0.466581289	0.344175268	0.557411689	0.457118448	0.367649053	0.345892611	0.414460559	0.428002031	0.431217643	0.448752726	0.417611377	0.60748723	0.457405223	0.37626011	0.365895208	0.337659296	0.441905829
AJ.4.16	0.59772457	0.594445914	0.713372468	0.637784201	0.37980332	0.367564748	0.840495217	0.641751413	0.555617332	0.393717326	0.591217662	0.73747279	0.786379707	0.665410064	0.45372445	0.43124267	0.453966221	0.741227384	0.402289214	0.464021605	0.605852262	0.510312723	0.38346742	0.385760946	0.423379087	0.466346238	0.437556812	0.575298236	0.5669272	0.346757844	0.439496311	0.482611699	0.622461014	0.463205619	0.391689765	0.484820795	0.584714384	0.534006332	0.362830247	0.360713832	0.447614704	0.651390263	0.51261768	0.760162086	0.682369914	0.406800337	0.642125254	0.532548714	0.579093781
AX.1.01	0.512621713	0.498609842	0.612316774	0.568210998	0.416913722	0.455649766	0.802629658	0.576945112	0.52208535	0.369481454	0.573927343	0.677917321	0.739588321	0.616096546	0.307852012	0.279584648	0.342613983	0.675691344	0.41085648	0.397811274	0.46600492	0.386099516	0.310301204	0.343476376	0.307142499	0.336411371	0.324054687	0.473923478	0.443914651	0.380656938	0.282655809	0.355212536	0.532538714	0.383947791	0.50626471	0.414205915	0.478043068	0.4213926	0.363568572	0.383422335	0.385047665	0.580253541	0.431839215	0.711125954	0.585631428	0.373189851	0.527585748	0.372268945	0.460962514
AX.1.02	0.513077813	0.5344174	0.611612146	0.579422859	0.414264686	0.465614493	0.795645259	0.577823055	0.556267061	0.385033314	0.601250327	0.683612583	0.750943204	0.625262662	0.38478079	0.286848912	0.328441256	0.676468323	0.410969967	0.403279887	0.475311236	0.397124464	0.352530089	0.374681984	0.334577661	0.360873062	0.349009527	0.485609994	0.467828198	0.42061919	0.323195548	0.351655989	0.512114505	0.446940503	0.534787087	0.421419694	0.491230894	0.453598395	0.393904483	0.409559865	0.407386346	0.569975556	0.412892425	0.714553183	0.60810997	0.401876724	0.522969137	0.370450367	0.438908357
AX.1.04	0.551505978	0.550543584	0.669615697	0.619024301	0.36008976	0.361313848	0.839569751	0.611880068	0.538725487	0.341203416	0.579695149	0.708588603	0.775346228	0.670881296	0.333750979	0.318466374	0.373631204	0.714820132	0.351036077	0.407949689	0.529050553	0.406651607	0.326127232	0.322103531	0.307656337	0.370065556	0.344573205	0.513862907	0.511386324	0.307177268	0.330086544	0.36788969	0.559486359	0.435023237	0.407934558	0.445976285	0.531570435	0.470182181	0.325136768	0.339339746	0.387219775	0.608541036	0.445658214	0.738622696	0.62833508	0.376758308	0.601458824	0.414410285	0.495296462
AX.1.05	0.541916106	0.554827716	0.539851976	0.477517563	0.503228452	0.544647607	0.733327394	0.565401528	0.552940214	0.471321489	0.571266239	0.549015248	0.657547159	0.513473418	0.45069116	0.430921338	0.410810676	0.59113901	0.468714202	0.406320346	0.408852826	0.415115225	0.420032283	0.448385188	0.436335938	0.400458217	0.45467218	0.397316315	0.364267268	0.462423974	0.421630849	0.437408661	0.488403345	0.458076905	0.587056825	0.443168574	0.333334776	0.386909419	0.478317985	0.501935518	0.421567327	0.492008055	0.445151748	0.596222161	0.417387706	0.427059199	0.44873592	0.40560503	0.490327837
AX.1.06	0.427296726	0.520214038	0.513275411	0.527002864	0.479092211	0.524768788	0.704312716	0.455332806	0.542520253	0.47033477	0.605767845	0.547708671	0.61295633	0.575075174	0.463989731	0.397264872	0.420947952	0.601924964	0.511709572	0.409371495	0.408203018	0.436987306	0.448414825	0.438983512	0.445307797	0.417888669	0.402707838	0.426938977	0.404546532	0.472045274	0.390927854	0.402252313	0.508130361	0.445886162	0.569062072	0.483960869	0.42882295	0.422141202	0.486662788	0.495057701	0.430495251	0.494700166	0.400521487	0.599115687	0.491010391	0.427806078	0.445304788	0.405193651	0.455145242
AX.1.07	0.52571878	0.580263961	0.614999666	0.547605161	0.49727764	0.51754095	0.789903737	0.575713408	0.568521987	0.459344754	0.607275649	0.643798327	0.717841294	0.582314945	0.3812869	0.351357768	0.359069366	0.658736957	0.465260937	0.353788156	0.45789189	0.348652835	0.38042641	0.405135515	0.356263752	0.373366341	0.4101265	0.4646735	0.373556108	0.429313014	0.378008586	0.384341615	0.495026129	0.433229433	0.549269844	0.474161798	0.42126925	0.403153841	0.422702818	0.464924979	0.461737247	0.560411325	0.473924643	0.680219977	0.539726167	0.422733125	0.494341032	0.370974158	0.443433686
AX.1.08	0.489040761	0.541230779	0.623456296	0.566318689	0.435367167	0.447760789	0.811111706	0.563599749	0.534842421	0.371305682	0.618828002	0.675520759	0.739643973	0.596662365	0.34639512	0.311401103	0.313857576	0.685057327	0.432322471	0.315487808	0.451769284	0.358204629	0.310640662	0.337191476	0.372027856	0.345147534	0.348890022	0.429985286	0.409506886	0.37103673	0.33107188	0.387249634	0.53262902	0.415486575	0.49674541	0.479658162	0.439815432	0.384643088	0.351098114	0.39286003	0.42768064	0.539668566	0.445323267	0.707570812	0.580704512	0.38296675	0.52311007	0.342536611	0.431252184
AX.1.10	0.555675303	0.54905582	0.647386122	0.575554503	0.478561114	0.495793827	0.810436854	0.626802631	0.549867676	0.423352304	0.592265294	0.681233425	0.742624004	0.628904289	0.313030615	0.3020612	0.372925415	0.686188123	0.431586949	0.420418886	0.478793389	0.387840771	0.34190309	0.376588701	0.321802004	0.35714962	0.375559491	0.527590866	0.41490315	0.396938384	0.336096585	0.400430969	0.551404261	0.412688088	0.543692795	0.444969839	0.471575192	0.479142182	0.388720409	0.433773721	0.442907279	0.607277228	0.484983652	0.714880167	0.590486454	0.397301412	0.520230032	0.391911786	0.504678694
AX.1.11	0.531150813	0.528292049	0.625763554	0.556446959	0.402353057	0.425298856	0.798546204	0.583271563	0.503454281	0.338735191	0.546636237	0.663805126	0.736045766	0.594746175	0.318067318	0.260171554	0.328432734	0.684603356	0.376507937	0.362319152	0.463811323	0.381447482	0.306098151	0.337815518	0.332574534	0.340926258	0.353488453	0.481374278	0.445738273	0.3472969	0.254126935	0.33569366	0.506488398	0.342464243	0.481117497	0.394957611	0.445322626	0.409375477	0.327100201	0.359119817	0.384507958	0.561948089	0.418501806	0.689039495	0.563021818	0.32904214	0.52855606	0.359222251	0.476509378
AX.1.12	0.52427952	0.551030933	0.574821533	0.550884472	0.455387373	0.489865294	0.767113867	0.552326051	0.557938188	0.399899178	0.585167786	0.62648056	0.693007356	0.548952298	0.380900221	0.297529145	0.322362004	0.623880804	0.43019695	0.332471404	0.40572331	0.365282882	0.356704748	0.369550208	0.335060852	0.352563383	0.380332749	0.42075518	0.388379859	0.412775959	0.318773642	0.340211237	0.484019423	0.379330237	0.542578733	0.4392303	0.42503364	0.411974635	0.401530568	0.420859292	0.413433656	0.512493413	0.422111238	0.667605712	0.508090216	0.392115147	0.448417879	0.329738247	0.426578197
AX.1.13	0.507949334	0.522612148	0.599554935	0.538419964	0.41846093	0.44065641	0.78588047	0.535631233	0.50713681	0.415964195	0.546421226	0.637393149	0.696525264	0.574247115	0.38472582	0.361094108	0.441385511	0.649197806	0.445018759	0.38264994	0.465079933	0.418331488	0.370428214	0.389357388	0.355448024	0.358042096	0.37305937	0.447984941	0.408869565	0.365811959	0.350285878	0.369540794	0.52687419	0.352734629	0.487134029	0.448364783	0.443940491	0.436505484	0.404436594	0.435490462	0.355419948	0.525289377	0.400239603	0.673787182	0.547916824	0.369408155	0.481543849	0.425661515	0.502363609
AX.1.14	0.496381545	0.489987324	0.598851528	0.544084682	0.379260662	0.412431087	0.779345347	0.557837423	0.498180797	0.34104202	0.5180895	0.642731274	0.711989093	0.564840677	0.340452988	0.284006143	0.373017398	0.656173098	0.371701216	0.336556942	0.437090556	0.391953317	0.282992905	0.282868434	0.306046517	0.315686005	0.337805654	0.444390687	0.394880178	0.349260398	0.277392219	0.329128926	0.500424366	0.348562196	0.474247474	0.396214025	0.419467841	0.404366465	0.340289531	0.356570257	0.349176185	0.547356198	0.380791024	0.676328475	0.548328687	0.324220062	0.490478297	0.388672436	0.466914867
AX.1.15	0.563830305	0.540523531	0.65738625	0.561846874	0.419291476	0.434381809	0.805228836	0.607788535	0.518450665	0.377833574	0.548012247	0.653225793	0.741061099	0.577513101	0.319833483	0.277209021	0.360827344	0.665024518	0.40315608	0.330837121	0.497836153	0.372937057	0.310884688	0.347289924	0.323304668	0.306498337	0.37126203	0.479961757	0.430444958	0.351844392	0.302051268	0.358793695	0.508696503	0.335471494	0.472671394	0.403087661	0.436667227	0.424198787	0.351324802	0.363732268	0.404248682	0.568054286	0.431952638	0.683983243	0.552488283	0.357374211	0.518321352	0.399354442	0.484432947
AX.2.01	0.496887755	0.535373037	0.557112162	0.53104648	0.461276244	0.492114637	0.766012329	0.511063962	0.552933098	0.436685337	0.5930847	0.612828531	0.682194094	0.563056024	0.411580127	0.369314735	0.388812907	0.622133625	0.457481065	0.349064265	0.441935721	0.378034561	0.388023228	0.393224292	0.399904849	0.381927001	0.380865013	0.449428391	0.378715879	0.440196694	0.36266226	0.379807854	0.517815672	0.423236415	0.535465737	0.456978059	0.407855831	0.37153023	0.421970694	0.453440302	0.425152964	0.528499166	0.421057153	0.644481749	0.513228118	0.414689294	0.447493365	0.379521942	0.461836842
AX.2.02	0.471959879	0.492015183	0.528708357	0.498175488	0.486417268	0.470462092	0.737405555	0.500505012	0.492221552	0.444359616	0.537888193	0.572451268	0.657509944	0.524273139	0.438356434	0.390190022	0.447334106	0.597040775	0.461669214	0.432170924	0.355439894	0.439184281	0.402110349	0.430016786	0.394998678	0.36229145	0.373221898	0.462101349	0.343969005	0.45955391	0.430281611	0.401198466	0.483158629	0.426363013	0.559121461	0.486395762	0.410004366	0.469390439	0.481168992	0.447081497	0.45234047	0.474336787	0.405423043	0.622880854	0.492320081	0.405725834	0.43379902	0.444049887	0.494248259
AX.2.03	0.494156163	0.495519815	0.577415584	0.571261398	0.349682059	0.406537349	0.783502105	0.537609629	0.490453956	0.33527815	0.52400675	0.655519779	0.711244601	0.592511275	0.358854093	0.288531691	0.366676492	0.663415371	0.376738936	0.389897824	0.462866109	0.412271387	0.305944298	0.311171907	0.296846019	0.353393823	0.2751542	0.468547882	0.448841863	0.34761599	0.281706884	0.341578689	0.511751264	0.322406413	0.449649127	0.381955761	0.445103383	0.424206116	0.337561195	0.350100613	0.306953221	0.535944011	0.347735146	0.685331731	0.578466495	0.344847721	0.513502195	0.420129003	0.455377402
AX.2.05	0.48817817	0.519227977	0.504253463	0.461992069	0.522391745	0.56714572	0.715906736	0.538569942	0.525678105	0.535378767	0.572183975	0.533632588	0.636312439	0.522649021	0.510308173	0.478521356	0.506459113	0.569815204	0.512754957	0.469468099	0.401333577	0.461429621	0.503555957	0.521268016	0.486784171	0.470275811	0.502631333	0.480839707	0.400843359	0.532244408	0.472490672	0.480275858	0.443528663	0.41995416	0.607111907	0.495130499	0.363787274	0.421140169	0.528661906	0.556767594	0.478035494	0.468758195	0.457560242	0.554784228	0.419435996	0.462371203	0.439969696	0.478598907	0.517536721
AX.2.06	0.44132759	0.434477883	0.560290119	0.515479817	0.418369948	0.441384813	0.73941353	0.489239437	0.468528775	0.403624552	0.500437583	0.582238371	0.665836116	0.545977974	0.411134532	0.382199622	0.467155401	0.599624765	0.42568404	0.416884306	0.447942673	0.459563935	0.40032099	0.390624758	0.417109498	0.421737412	0.381712084	0.483331142	0.45322464	0.422382666	0.344923873	0.397151397	0.505871615	0.347055904	0.489446391	0.436583894	0.425741867	0.420568447	0.407872581	0.416719487	0.403583694	0.475639404	0.412112497	0.6186065	0.544658149	0.380928123	0.472825397	0.451567798	0.492755219
AX.2.07	0.504052672	0.508483762	0.602429403	0.546952346	0.421173969	0.447920218	0.798219432	0.571230769	0.497340261	0.382177189	0.556319634	0.658942784	0.727386728	0.598907555	0.282068977	0.262771806	0.385060993	0.674838838	0.405263648	0.342359369	0.456761017	0.380192373	0.318322222	0.335040015	0.313902491	0.310335618	0.336163879	0.474051326	0.420286125	0.351033754	0.28891547	0.364717565	0.503943709	0.370635404	0.467282326	0.394914716	0.465299881	0.410959937	0.329072776	0.384245058	0.371905025	0.547008366	0.391904524	0.694178805	0.582642541	0.337426157	0.475528378	0.383579427	0.463888199
AX.2.08	0.493815233	0.465358235	0.59672544	0.522457434	0.445238234	0.465640142	0.759247496	0.559965832	0.449071459	0.403337255	0.530233955	0.625311393	0.691378824	0.563528071	0.364825836	0.364967291	0.460362865	0.634198088	0.460757309	0.399490878	0.446417322	0.434766362	0.37888537	0.368723088	0.396778546	0.424592455	0.383688611	0.50028705	0.381312645	0.388210662	0.329494621	0.403742476	0.513505666	0.3374112	0.497328022	0.451564703	0.399521373	0.447474448	0.376581143	0.399848634	0.410542928	0.525725619	0.441771261	0.654444227	0.509217466	0.343100588	0.453715427	0.439551405	0.526532173
AX.2.11	0.512795185	0.517169643	0.616801913	0.539296581	0.395833936	0.417823671	0.775880041	0.574303254	0.45232121	0.381101343	0.50247176	0.645312087	0.715045985	0.564087244	0.412480185	0.374871819	0.478504451	0.670403648	0.438349547	0.398438798	0.477732127	0.484860312	0.378988645	0.361057429	0.392404728	0.430896836	0.428690367	0.515509161	0.439778165	0.366416824	0.345271197	0.416134965	0.523479294	0.337163701	0.45277434	0.418720234	0.442915856	0.471546359	0.367752938	0.374985877	0.406872766	0.525529633	0.433827707	0.668821403	0.551882942	0.300113782	0.492771028	0.477891823	0.539144805
AX.2.12	0.545808206	0.563696533	0.611446586	0.569893789	0.468349638	0.521277778	0.76201437	0.546102261	0.531011238	0.461061127	0.563556893	0.631886889	0.692456503	0.567994616	0.449616093	0.379029862	0.461890137	0.655205808	0.5020581	0.428566513	0.480605277	0.482553205	0.428152058	0.436583082	0.422941258	0.402547985	0.434315753	0.511359986	0.423043703	0.45696957	0.391393928	0.440706453	0.55015095	0.407351954	0.547452218	0.460701151	0.453222266	0.480324688	0.461188334	0.490874239	0.415363818	0.519098057	0.395323362	0.673186668	0.536911857	0.401479496	0.491602385	0.478896698	0.53773501
AX.2.13	0.477632535	0.50753108	0.580722415	0.478671477	0.477495159	0.50168841	0.723586879	0.503903775	0.511602237	0.438109668	0.537262615	0.578280374	0.648923004	0.520635197	0.467660081	0.433447803	0.446622463	0.581749831	0.476242125	0.369786082	0.450210069	0.434348793	0.447780303	0.434051001	0.478651394	0.431529012	0.440042892	0.478498821	0.419792966	0.463154599	0.380312852	0.431081021	0.467002029	0.447771758	0.557719613	0.467036064	0.416392685	0.401708405	0.472113596	0.450692564	0.432108729	0.481153534	0.428406554	0.600607442	0.487669785	0.423945438	0.433026534	0.41644297	0.459539565
AX.2.14	0.48654493	0.515188859	0.497791703	0.480087149	0.510854427	0.535970084	0.693598848	0.526791377	0.518088457	0.504779414	0.527545411	0.520988224	0.612743433	0.507097844	0.544959348	0.470907441	0.489447935	0.54606623	0.466101666	0.447260915	0.449585106	0.488236791	0.495275212	0.478943298	0.47509589	0.482741759	0.487766014	0.471985498	0.430527249	0.514079249	0.445461785	0.460707618	0.492126734	0.447472647	0.587558681	0.455532159	0.358537518	0.437881486	0.528098022	0.518894261	0.464816982	0.471568449	0.454384332	0.557559655	0.454160313	0.458795757	0.432934083	0.500394518	0.491429992
AX.3.01	0.524728978	0.589699032	0.594837683	0.505489376	0.523433209	0.556019325	0.772784994	0.571568989	0.599529297	0.499608853	0.632465899	0.564536844	0.685105243	0.526307433	0.351991715	0.397516032	0.356661727	0.611586782	0.492234455	0.369225013	0.391010686	0.289139133	0.415187399	0.440357286	0.403636112	0.345946421	0.424935816	0.433287811	0.361078984	0.450002645	0.419106927	0.420829724	0.47689406	0.443668518	0.5665685	0.480518578	0.37731644	0.390074661	0.456881027	0.514356007	0.48861482	0.52768937	0.466475166	0.607332912	0.454898509	0.446959872	0.446586986	0.370527456	0.479373516
AX.3.02	0.533273052	0.576515653	0.586956859	0.55953532	0.482106062	0.505287275	0.796633436	0.5634396	0.583433196	0.461603289	0.621792089	0.608318117	0.718450049	0.556888699	0.333529646	0.334331501	0.309097395	0.623379996	0.435673857	0.329081095	0.423538869	0.289568008	0.380542574	0.383164689	0.370341617	0.335711257	0.409194658	0.432400642	0.338140805	0.419527408	0.372700116	0.347770177	0.504750154	0.471521783	0.509989774	0.459414309	0.407037945	0.383263518	0.411847061	0.463095913	0.46875991	0.540573361	0.460696947	0.65812697	0.506823908	0.444013728	0.502402258	0.343923219	0.440633544
AX.3.03	0.467360856	0.52058731	0.556992011	0.505737719	0.470522221	0.506050525	0.749861672	0.47227261	0.562783775	0.434697846	0.583421957	0.555423027	0.689845305	0.529932604	0.322872809	0.323058396	0.292416976	0.57634371	0.413823878	0.287769045	0.39732937	0.243857625	0.354453953	0.389441768	0.355444693	0.318978628	0.376838499	0.370551451	0.360869619	0.401344365	0.342421308	0.315532022	0.409624161	0.421424717	0.529089241	0.453386833	0.369953647	0.318849895	0.4121385	0.436760528	0.415380676	0.471474272	0.417842132	0.595867531	0.451577757	0.429996732	0.438322118	0.286345241	0.376414768
AX.3.04	0.532713229	0.515853477	0.596417666	0.549587388	0.452604568	0.45810886	0.805468017	0.569924139	0.522315671	0.418617842	0.589868623	0.622982609	0.729692603	0.567310838	0.335630427	0.36151675	0.412385847	0.642133269	0.407967637	0.370424971	0.478969305	0.349094065	0.340854341	0.355793022	0.370162981	0.320210504	0.380484151	0.440493325	0.344746583	0.353783357	0.364157394	0.365928889	0.537603425	0.411084476	0.477482156	0.439133206	0.415587603	0.412949199	0.37045828	0.425530281	0.406976889	0.566274354	0.405381189	0.661468151	0.526671486	0.387793356	0.505867561	0.400493827	0.520774255
AX.3.05	0.572017533	0.550793572	0.656719636	0.582522846	0.500810921	0.515487469	0.814886846	0.598885114	0.537769914	0.462291325	0.616711262	0.66706462	0.75763068	0.6092639	0.338902657	0.333606624	0.377964692	0.680626741	0.445970222	0.395302152	0.509696439	0.377236858	0.371447432	0.400485956	0.354382668	0.351150662	0.380503876	0.474667956	0.442647594	0.408253654	0.364809584	0.383973662	0.524761851	0.390628958	0.544703497	0.462949291	0.460538804	0.461990115	0.415348274	0.456036321	0.456950627	0.578318735	0.480181957	0.699421024	0.571907514	0.419882093	0.533870289	0.418163229	0.510884784
AX.3.06	0.520339155	0.574725009	0.589382333	0.529290431	0.512798272	0.540852479	0.774286127	0.543669516	0.559349623	0.484218336	0.615181307	0.590401232	0.720712496	0.537699523	0.361660431	0.367536745	0.337495029	0.604674558	0.469876683	0.345790826	0.430274929	0.319534471	0.411152562	0.424787094	0.400394299	0.384668393	0.438148135	0.445482306	0.337860995	0.434829719	0.367868337	0.357780362	0.44013584	0.422904197	0.552246533	0.466248342	0.382376499	0.400847319	0.426089652	0.476973522	0.504192527	0.532368883	0.490353284	0.642038403	0.485576385	0.455703867	0.461228627	0.37272439	0.455248894
AX.3.07	0.575374009	0.548482783	0.647806316	0.573973494	0.430726118	0.447428567	0.80471224	0.605831581	0.529482291	0.437654623	0.557306489	0.661583943	0.758078766	0.609363571	0.37444566	0.339799197	0.408977619	0.678726953	0.410690128	0.444405253	0.510194795	0.417905154	0.374675113	0.406189301	0.344863937	0.385728606	0.412568189	0.498556138	0.434255585	0.353399356	0.34762917	0.378775961	0.518570819	0.428156989	0.495094198	0.4198706	0.46827959	0.494734054	0.401618698	0.437089355	0.401256227	0.602958424	0.474458786	0.693655211	0.575968056	0.374343165	0.524819813	0.443713403	0.539113005
AX.3.08	0.579356909	0.559519157	0.66008171	0.601658182	0.452638608	0.466459996	0.831551384	0.628097689	0.539160752	0.408016014	0.590469555	0.677070307	0.757583365	0.612701659	0.34654004	0.328249557	0.381032346	0.690534914	0.401643477	0.384282051	0.523920014	0.399205568	0.35765602	0.365005342	0.36300834	0.370409292	0.390220089	0.515593097	0.477364174	0.360311262	0.325076854	0.395921993	0.561258742	0.425006479	0.477689773	0.439721336	0.474545514	0.444718612	0.355830209	0.408652839	0.425994436	0.573186146	0.454239035	0.710688124	0.590801471	0.391743244	0.551249915	0.423881303	0.516159392
AX.3.09	0.585878374	0.564463732	0.666734125	0.580438018	0.414339922	0.417981903	0.822874223	0.625575872	0.525463474	0.402002483	0.525590774	0.680332802	0.755882346	0.603855991	0.33513884	0.302198912	0.370077766	0.685903441	0.369438185	0.386611766	0.508944445	0.391976231	0.329256421	0.354836116	0.286368574	0.337528053	0.382074842	0.494809468	0.444247151	0.307728745	0.328880791	0.387424435	0.532683	0.363522538	0.457526164	0.42490837	0.455309229	0.458610601	0.358756593	0.396294829	0.372655106	0.590923024	0.457738605	0.709943121	0.586273494	0.359670532	0.539858138	0.414018753	0.522327947
AX.3.10	0.552221234	0.558407963	0.623237112	0.579151339	0.435847547	0.457881625	0.797610064	0.601072989	0.541355968	0.415495514	0.588304043	0.65452619	0.737790641	0.587069979	0.399702717	0.331739733	0.355369079	0.660448302	0.413162276	0.393458326	0.486762993	0.405082191	0.372989491	0.382748691	0.349931136	0.347787899	0.400375682	0.48562709	0.472982152	0.402260708	0.344816397	0.351604364	0.526224083	0.464926577	0.50745959	0.424701413	0.453223735	0.439896672	0.403712926	0.418897558	0.420600307	0.558724	0.435144013	0.680677145	0.55660196	0.396561825	0.51903958	0.412151744	0.497016219
AX.3.11	0.616582243	0.595934756	0.698440625	0.62986984	0.427936376	0.432348499	0.851822449	0.653579937	0.546137641	0.431712197	0.574606934	0.715095279	0.783847655	0.654343721	0.38752658	0.373413687	0.431919135	0.727796329	0.430444649	0.445826339	0.572241183	0.466285625	0.385312618	0.410631466	0.359947609	0.403935343	0.428414611	0.534473241	0.508958737	0.35492125	0.380116896	0.428065873	0.596633017	0.438206175	0.459149391	0.464368822	0.518858857	0.51511516	0.378699722	0.422435104	0.419421147	0.623427317	0.494186513	0.742025676	0.638326002	0.406995352	0.59451578	0.485104122	0.561037179
AX.3.12	0.525276904	0.558820062	0.580641195	0.578120767	0.437132609	0.484337382	0.789066978	0.548698612	0.55063168	0.410502295	0.584281653	0.629734885	0.718979465	0.583001159	0.346107749	0.303400887	0.319362469	0.637700573	0.393796268	0.351396047	0.430904181	0.339202868	0.364893528	0.345300783	0.334900829	0.336188199	0.360467724	0.429798605	0.37439491	0.389117603	0.336115206	0.323521011	0.512342566	0.437267812	0.488279774	0.430360773	0.442274563	0.391319728	0.390523923	0.435502793	0.423096557	0.544352	0.416095497	0.671604748	0.531135422	0.392315897	0.493671463	0.35846115	0.416171501
AX.3.13	0.597659006	0.554346122	0.653414349	0.577563814	0.501776503	0.502616535	0.812909395	0.624703147	0.518014681	0.461315092	0.589153773	0.672415788	0.753295443	0.608814576	0.402913778	0.404494512	0.465330516	0.671473566	0.445562995	0.428582776	0.509511777	0.440655242	0.418275628	0.423575898	0.42106005	0.40876974	0.463078478	0.524693358	0.445312357	0.398768921	0.387926561	0.42342431	0.537816842	0.402040268	0.536511326	0.460325859	0.476457114	0.511928748	0.419499177	0.452928864	0.477478122	0.603287027	0.478035822	0.694742051	0.569130388	0.403688823	0.514842424	0.485496044	0.582868004
AX.3.14	0.516583928	0.525058491	0.610237189	0.546987407	0.423918747	0.465440607	0.784631647	0.544786857	0.538015227	0.407452664	0.572831306	0.626837431	0.73293642	0.569941018	0.330079042	0.316762932	0.352867833	0.634768393	0.416039252	0.348170151	0.472206297	0.351104884	0.362616073	0.371992636	0.365468885	0.302899051	0.383405062	0.436591088	0.426422369	0.36441538	0.328866286	0.337570734	0.491517775	0.373823523	0.491491006	0.425623714	0.425468839	0.400115006	0.387168014	0.415876152	0.390389789	0.552847523	0.384004307	0.654569175	0.535194186	0.381249523	0.495700574	0.378795035	0.471481101
AX.3.15	0.516880031	0.602607365	0.532699853	0.551823835	0.487475302	0.561108767	0.736616497	0.526590272	0.572248515	0.486589018	0.577654852	0.546577396	0.669014856	0.493640023	0.440510798	0.404738374	0.385720775	0.58558522	0.478828739	0.419507778	0.405913873	0.384099078	0.451323871	0.441236923	0.407565867	0.412421353	0.45510206	0.448426291	0.345249645	0.464092841	0.425469336	0.402555189	0.485095565	0.478071498	0.551057845	0.46087228	0.407528833	0.420013229	0.484542614	0.522606399	0.461689167	0.509758126	0.438308451	0.606467789	0.451894377	0.441766614	0.438629996	0.407408946	0.457292388
[truncated: 193 more columns]
