# Supplementary material for: Stability of healthy subgingival microbiome across space and time
Source: Sci Rep. 2021 Dec 14;11:23987. doi: 10.1038/s41598-021-03479-2 (PMC8671439; doi:10.1038/s41598-021-03479-2)
Supplement: Supplementary file 6 — Supplementary Information 6. [file 41598_2021_3479_MOESM6_ESM.csv]

Data file containing the Weighted UniFrac distance matrix based on rarefied analysis used in this study
	AB.1.01	AB.1.02	AB.1.03	AB.1.04	AB.1.05	AB.1.06	AB.1.07	AB.1.08	AB.1.09	AB.1.10	AB.1.11	AB.1.14	AB.1.15	AB.1.16	AB.2.01	AB.2.02	AB.2.03	AB.2.04	AB.2.05	AB.2.06	AB.2.07	AB.2.08	AB.2.09	AB.2.10	AB.2.11	AB.2.12	AB.2.13	AB.2.14	AB.2.15	AB.2.16	AB.3.01	AB.3.02	AB.3.03	AB.3.04	AB.3.05	AB.3.06	AB.3.07	AB.3.08	AB.3.09	AB.3.10	AB.3.11	AB.3.12	AB.3.13	AB.3.14	AB.3.15	AB.3.16	AB.4.01	AB.4.02	AB.4.03
AB.1.01	0	0.184037618	0.304923217	0.197709138	0.271796458	0.334910105	0.322313315	0.304828007	0.351991361	0.337641581	0.372198366	0.321451514	0.305896694	0.222683066	0.180557866	0.205088482	0.25767719	0.340525765	0.287565554	0.328692097	0.37422705	0.276340383	0.309788818	0.225268552	0.322666624	0.385541886	0.311320355	0.424866832	0.303894791	0.273872507	0.273816594	0.312472557	0.449511596	0.256359968	0.387665301	0.297899005	0.370402698	0.270910692	0.291982036	0.364628716	0.352948731	0.387814861	0.420215168	0.432436092	0.420479345	0.219579717	0.3275849	0.270676439	0.346881764
AB.1.02	0.184037618	0	0.182973571	0.182256293	0.315325955	0.384009452	0.215467207	0.218108493	0.38216629	0.363423085	0.379593415	0.225658177	0.14997394	0.162568654	0.282841395	0.199632948	0.128519871	0.228645999	0.187856026	0.314671304	0.216814071	0.131124336	0.165368715	0.187040585	0.170416426	0.232091344	0.188561178	0.264691669	0.191736747	0.319495979	0.14624665	0.166687471	0.29067615	0.239173245	0.410749479	0.178696881	0.211183584	0.205953319	0.337138757	0.422797469	0.19366466	0.221183209	0.256950412	0.267801832	0.259290599	0.133648122	0.221286009	0.266769397	0.196015215
AB.1.03	0.304923217	0.182973571	0	0.188529727	0.459264772	0.524153762	0.175453439	0.152435043	0.521147762	0.48293907	0.50781862	0.19388378	0.157246855	0.223250145	0.3996985	0.340131911	0.149554207	0.200880814	0.241601164	0.305826498	0.122041179	0.155543774	0.135208063	0.30990451	0.192210439	0.168608551	0.213361072	0.165548345	0.166297006	0.464277887	0.140915064	0.166117368	0.208001588	0.323285029	0.550315274	0.210601301	0.121774751	0.202002806	0.487562523	0.567721281	0.187864884	0.144351522	0.156266017	0.166085377	0.155662015	0.239950581	0.210210466	0.275492585	0.148435317
AB.1.04	0.197709138	0.182256293	0.188529727	0	0.401786633	0.472218266	0.210998491	0.179230985	0.457049702	0.431883335	0.446164626	0.215104088	0.223909161	0.12434557	0.325793879	0.292330633	0.161556708	0.203091582	0.326071382	0.224116323	0.271528473	0.200557003	0.208425958	0.266047874	0.282415342	0.278541084	0.295925224	0.314831499	0.193682457	0.395044529	0.202845212	0.257875579	0.348002284	0.202726071	0.484779778	0.290972397	0.262908569	0.168413642	0.418374115	0.51033203	0.290347241	0.281725021	0.309512235	0.322045028	0.314733593	0.21927331	0.185403893	0.233261389	0.246716036
AB.1.05	0.271796458	0.315325955	0.459264772	0.401786633	0	0.136501131	0.475854388	0.467678887	0.259558264	0.217119437	0.231631736	0.419329686	0.400339635	0.377131693	0.189445605	0.215605564	0.406533802	0.455058761	0.281054577	0.438588249	0.46206698	0.389174612	0.408878414	0.213360142	0.348255303	0.424226083	0.324258547	0.46479374	0.445012688	0.161280505	0.37869294	0.360873628	0.481458883	0.322277668	0.233990284	0.319754054	0.438306733	0.425263118	0.162471922	0.15418533	0.375018628	0.440838241	0.459082615	0.473646289	0.470912638	0.271220578	0.448465501	0.393484936	0.409480061
AB.1.06	0.334910105	0.384009452	0.524153762	0.472218266	0.136501131	0	0.534193607	0.528128306	0.19385666	0.245013239	0.212561941	0.48406733	0.455037377	0.440457975	0.223912646	0.230224371	0.474618066	0.516290637	0.346767537	0.488649621	0.52128455	0.448384823	0.476833341	0.282169758	0.413610988	0.483538342	0.388303653	0.524444716	0.507073636	0.147450002	0.440397664	0.42194257	0.541824252	0.297936429	0.189986487	0.394641272	0.499589617	0.48625945	0.095472242	0.170406721	0.439436154	0.500112959	0.519829473	0.532619211	0.529437968	0.355228887	0.505610129	0.46222882	0.470906643
AB.1.07	0.322313315	0.215467207	0.175453439	0.210998491	0.475854388	0.534193607	0	0.136236811	0.52336872	0.497223592	0.507746221	0.189565615	0.156953146	0.167374121	0.463866898	0.381663807	0.181381413	0.158826941	0.322883168	0.266008629	0.158039143	0.18330492	0.184713459	0.327879872	0.283017609	0.255807553	0.294736037	0.246268407	0.121861253	0.490059209	0.213284845	0.261858305	0.238415012	0.310593309	0.557217846	0.287940955	0.195076005	0.129180909	0.501623762	0.58274558	0.27501786	0.211341073	0.233184192	0.186483322	0.202624839	0.245797622	0.129768952	0.362509202	0.241496987
AB.1.08	0.304828007	0.218108493	0.152435043	0.179230985	0.467678887	0.528128306	0.136236811	0	0.524792872	0.485945891	0.529462413	0.273607814	0.205336335	0.202302691	0.440827502	0.3690226	0.172921273	0.166211778	0.306733206	0.248956404	0.197779614	0.194968759	0.191978515	0.334099282	0.268273378	0.234800092	0.272829766	0.248517638	0.162811918	0.473768589	0.164021229	0.24344977	0.272761522	0.294041536	0.554602491	0.28146333	0.201128107	0.179354496	0.493168044	0.572211519	0.268204064	0.230054685	0.237748079	0.246361777	0.237088897	0.232194597	0.186805207	0.334331794	0.214530905
AB.1.09	0.351991361	0.38216629	0.521147762	0.457049702	0.259558264	0.19385666	0.52336872	0.524792872	0	0.396816109	0.178895148	0.482261091	0.453904108	0.440614117	0.277873422	0.258023072	0.46325979	0.507685098	0.350736573	0.487430012	0.515448541	0.448542018	0.470493774	0.265128851	0.39637664	0.479304819	0.35547726	0.517919514	0.504296122	0.149985056	0.43900905	0.42264913	0.535576609	0.284240176	0.154590953	0.341541798	0.496396978	0.48345999	0.146273022	0.307414234	0.428483706	0.497269086	0.512012476	0.523975664	0.521701982	0.332852382	0.499188924	0.458851595	0.472488811
AB.1.10	0.337641581	0.363423085	0.48293907	0.431883335	0.217119437	0.245013239	0.497223592	0.485945891	0.396816109	0	0.347049048	0.440770908	0.419691932	0.399147638	0.273278373	0.318942972	0.443142815	0.483784848	0.367243518	0.502900447	0.487812623	0.410079347	0.438005144	0.303100729	0.410446064	0.459543611	0.406038526	0.499543126	0.459278542	0.311392046	0.435161098	0.416854145	0.517025818	0.432542651	0.329550897	0.401245428	0.465080333	0.448135983	0.289885236	0.203284804	0.420972477	0.472756763	0.493846905	0.507329242	0.503834741	0.374074211	0.473023845	0.424126542	0.431382421
AB.1.11	0.372198366	0.379593415	0.50781862	0.446164626	0.231631736	0.212561941	0.507746221	0.529462413	0.178895148	0.347049048	0	0.465555312	0.444141568	0.426664726	0.30472102	0.275737002	0.459801863	0.494540115	0.347681147	0.482631947	0.509830786	0.444173277	0.4669173	0.260916135	0.391020397	0.47410653	0.353280477	0.509939255	0.499138701	0.178869318	0.440363513	0.419718558	0.522134725	0.327005872	0.086441083	0.33100666	0.492197021	0.479595697	0.194499545	0.258161018	0.419254008	0.48397063	0.503011333	0.507598609	0.514573744	0.332115599	0.485180287	0.46157623	0.465874111
AB.1.14	0.321451514	0.225658177	0.19388378	0.215104088	0.419329686	0.48406733	0.189565615	0.273607814	0.482261091	0.440770908	0.465555312	0	0.170310867	0.195373505	0.366233386	0.308513755	0.209073415	0.224301691	0.314213295	0.30616023	0.197996918	0.207070543	0.154026521	0.279011689	0.26964865	0.247099148	0.284337283	0.261756321	0.17753932	0.425695715	0.239426354	0.241783886	0.237598755	0.316530923	0.509647435	0.277453335	0.192536564	0.166553501	0.443758415	0.524696018	0.26781343	0.227146661	0.25390165	0.19250445	0.230408864	0.274186414	0.208956548	0.269824595	0.225474888
AB.1.15	0.305896694	0.14997394	0.157246855	0.223909161	0.400339635	0.455037377	0.156953146	0.205336335	0.453904108	0.419691932	0.444141568	0.170310867	0	0.168723267	0.38242171	0.301292171	0.168671944	0.211231981	0.206164823	0.305899098	0.135142556	0.120221778	0.11715709	0.256974664	0.17166036	0.179460526	0.188826345	0.196526722	0.17812019	0.408767124	0.1549571	0.145542581	0.215799699	0.282672744	0.484177392	0.18977986	0.139837319	0.191696048	0.419587946	0.503496986	0.173739877	0.151338426	0.185232165	0.167182959	0.174704485	0.207064342	0.180846052	0.301415841	0.150469856
AB.1.16	0.222683066	0.162568654	0.223250145	0.12434557	0.377131693	0.440457975	0.167374121	0.202302691	0.440614117	0.399147638	0.426664726	0.195373505	0.168723267	0	0.348044526	0.279943886	0.168017055	0.192704866	0.285037938	0.234060491	0.247041069	0.144846295	0.199567726	0.224910581	0.250903995	0.276521783	0.269771694	0.296821164	0.177738365	0.381706924	0.190234782	0.216783479	0.327184324	0.220635739	0.467705809	0.271839141	0.240085786	0.151473546	0.403231263	0.480704803	0.254414797	0.261426156	0.293555018	0.289796035	0.288535851	0.191892574	0.156895397	0.278584001	0.238983752
AB.2.01	0.180557866	0.282841395	0.3996985	0.325793879	0.189445605	0.223912646	0.463866898	0.440827502	0.277873422	0.273278373	0.30472102	0.366233386	0.38242171	0.348044526	0	0.15572493	0.351501011	0.440477258	0.319293279	0.399957501	0.451566076	0.367570262	0.371746353	0.228297125	0.36237216	0.425805381	0.339687469	0.466252113	0.417678717	0.18862761	0.33555481	0.338063115	0.487332101	0.293338365	0.311650083	0.339290412	0.419279207	0.409356884	0.183012543	0.261484861	0.392217852	0.435433141	0.462007448	0.473273019	0.467221416	0.295337051	0.410832234	0.311846513	0.385520612
AB.2.02	0.205088482	0.199632948	0.340131911	0.292330633	0.215605564	0.230224371	0.381663807	0.3690226	0.258023072	0.318942972	0.275737002	0.308513755	0.301292171	0.279943886	0.15572493	0	0.272817117	0.351292596	0.214591497	0.382852909	0.357867364	0.280339634	0.284084987	0.185292299	0.25520588	0.321416115	0.232710387	0.356059942	0.331857085	0.170546342	0.265762051	0.246968132	0.384258128	0.228299301	0.290690504	0.233599768	0.324856879	0.323298072	0.177432032	0.309450741	0.288871758	0.342448407	0.356600414	0.369188724	0.36377971	0.21918943	0.345420706	0.309020025	0.297090734
AB.2.03	0.25767719	0.128519871	0.149554207	0.161556708	0.406533802	0.474618066	0.181381413	0.172921273	0.46325979	0.443142815	0.459801863	0.209073415	0.168671944	0.168017055	0.351501011	0.272817117	0	0.17867126	0.238828628	0.238994041	0.159554092	0.116398	0.129407516	0.257660802	0.180182557	0.184066563	0.208222209	0.199216067	0.14566974	0.401846895	0.094713791	0.149248299	0.236583879	0.223981058	0.490856258	0.196796731	0.162319406	0.160986677	0.41891116	0.514892155	0.184444005	0.170903518	0.195632345	0.216383144	0.201959241	0.178775392	0.154853408	0.264227952	0.157996449
AB.2.04	0.340525765	0.228645999	0.200880814	0.203091582	0.455058761	0.516290637	0.158826941	0.166211778	0.507685098	0.483784848	0.494540115	0.224301691	0.211231981	0.192704866	0.440477258	0.351292596	0.17867126	0	0.312778454	0.215165704	0.212562177	0.208593801	0.209309525	0.328641001	0.268274463	0.24155218	0.281124572	0.243837185	0.19138162	0.467533405	0.214395014	0.248213887	0.26856744	0.288697907	0.539448625	0.278125116	0.220775974	0.188152368	0.477338205	0.564090914	0.265186096	0.221773985	0.230963708	0.232035072	0.235711475	0.261702922	0.14204514	0.335662761	0.228060453
AB.2.05	0.287565554	0.187856026	0.241601164	0.326071382	0.281054577	0.346767537	0.322883168	0.306733206	0.350736573	0.367243518	0.347681147	0.314213295	0.206164823	0.285037938	0.319293279	0.214591497	0.238828628	0.312778454	0	0.388508946	0.225258084	0.206372883	0.224860582	0.192257827	0.081315517	0.170638835	0.080167947	0.199399586	0.303334986	0.283859954	0.188623981	0.123223421	0.26231646	0.329764295	0.368190517	0.084435159	0.193243399	0.313442823	0.312141296	0.381968619	0.108273953	0.182828698	0.196362435	0.23047062	0.209875001	0.191454192	0.30829295	0.344151985	0.166264964
AB.2.06	0.328692097	0.314671304	0.305826498	0.224116323	0.438588249	0.488649621	0.266008629	0.248956404	0.487430012	0.502900447	0.482631947	0.30616023	0.305899098	0.234060491	0.399957501	0.382852909	0.238994041	0.215165704	0.388508946	0	0.284424846	0.285517246	0.269083748	0.331570386	0.348640681	0.335903426	0.3521666	0.337953981	0.24744568	0.441115345	0.258625873	0.314594607	0.368349741	0.255452415	0.514911709	0.361124663	0.284381885	0.231956184	0.446930115	0.53805297	0.357015101	0.325381775	0.328920306	0.329143042	0.330691591	0.312637888	0.165743813	0.354374125	0.319388964
AB.2.07	0.37422705	0.216814071	0.122041179	0.271528473	0.46206698	0.52128455	0.158039143	0.197779614	0.515448541	0.487812623	0.509830786	0.197996918	0.135142556	0.247041069	0.451566076	0.357867364	0.159554092	0.212562177	0.225258084	0.284424846	0	0.1286363	0.111510255	0.301259199	0.176501	0.156292233	0.20029864	0.120386985	0.126892056	0.472410999	0.164868456	0.149579154	0.145480886	0.335689384	0.54672874	0.196654493	0.079396598	0.159958963	0.484580601	0.572092846	0.162126762	0.116882568	0.121918153	0.084776024	0.082908715	0.256186679	0.192490945	0.340758097	0.153992767
AB.2.08	0.276340383	0.131124336	0.155543774	0.200557003	0.389174612	0.448384823	0.18330492	0.194968759	0.448542018	0.410079347	0.444173277	0.207070543	0.120221778	0.144846295	0.367570262	0.280339634	0.116398	0.208593801	0.206372883	0.285517246	0.1286363	0	0.135366136	0.231192114	0.159988007	0.183325385	0.191514172	0.187102089	0.142144539	0.395460583	0.135920297	0.132200911	0.223706873	0.268460991	0.477213173	0.187810184	0.147895951	0.153320543	0.408717129	0.497255297	0.163826659	0.164566061	0.187233395	0.191653501	0.180353638	0.162792162	0.196513091	0.287831222	0.163493825
AB.2.09	0.309788818	0.165368715	0.135208063	0.208425958	0.408878414	0.476833341	0.184713459	0.191978515	0.470493774	0.438005144	0.4669173	0.154026521	0.11715709	0.199567726	0.371746353	0.284084987	0.129407516	0.209309525	0.224860582	0.269083748	0.111510255	0.135366136	0	0.248077038	0.17881721	0.160893228	0.194920942	0.180780388	0.124103737	0.409645131	0.129434561	0.153863155	0.206385972	0.275895105	0.499310167	0.188532134	0.093133973	0.143534358	0.423777498	0.51602555	0.181603569	0.150977337	0.173632798	0.166560756	0.164013129	0.209903965	0.184315944	0.261618157	0.145120311
AB.2.10	0.225268552	0.187040585	0.30990451	0.266047874	0.213360142	0.282169758	0.327879872	0.334099282	0.265128851	0.303100729	0.260916135	0.279011689	0.256974664	0.224910581	0.228297125	0.185292299	0.257660802	0.328641001	0.192257827	0.331570386	0.301259199	0.231192114	0.248077038	0	0.23845866	0.313766778	0.207832916	0.359384296	0.270940925	0.192347518	0.242807882	0.251082267	0.384832002	0.263840551	0.285425967	0.201471359	0.287476447	0.254382968	0.227491072	0.311014267	0.270224544	0.325764945	0.350467852	0.353847257	0.353301113	0.159377028	0.311722147	0.322351191	0.295593586
AB.2.11	0.322666624	0.170416426	0.192210439	0.282415342	0.348255303	0.413610988	0.283017609	0.268273378	0.39637664	0.410446064	0.391020397	0.26964865	0.17166036	0.250903995	0.36237216	0.25520588	0.180182557	0.268274463	0.081315517	0.348640681	0.176501	0.159988007	0.17881721	0.23845866	0	0.109866915	0.057121066	0.133556323	0.25953077	0.345669068	0.154635173	0.07361964	0.217827761	0.303978361	0.421888062	0.07965762	0.135073424	0.268941055	0.364468239	0.448744934	0.048024196	0.119151599	0.130338223	0.180029699	0.145575641	0.180204618	0.266648626	0.303788557	0.106489757
AB.2.12	0.385541886	0.232091344	0.168608551	0.278541084	0.424226083	0.483538342	0.255807553	0.234800092	0.479304819	0.459543611	0.47410653	0.247099148	0.179460526	0.276521783	0.425805381	0.321416115	0.184066563	0.24155218	0.170638835	0.335903426	0.156292233	0.183325385	0.160893228	0.313766778	0.109866915	0	0.13084643	0.061391011	0.22922901	0.431896591	0.162734893	0.132302337	0.213968315	0.329899065	0.507641746	0.169070206	0.114272274	0.244093554	0.44369672	0.531835156	0.10068269	0.068246493	0.058367539	0.166703027	0.106327245	0.25337519	0.248556452	0.307858559	0.059793671
AB.2.13	0.311320355	0.188561178	0.213361072	0.295925224	0.324258547	0.388303653	0.294736037	0.272829766	0.35547726	0.406038526	0.353280477	0.284337283	0.188826345	0.269771694	0.339687469	0.232710387	0.208222209	0.281124572	0.080167947	0.3521666	0.20029864	0.191514172	0.194920942	0.207832916	0.057121066	0.13084643	0	0.173503919	0.273003829	0.309910989	0.152837571	0.099111345	0.243013672	0.294116395	0.382986531	0.068898216	0.165083412	0.282560406	0.339511775	0.424221032	0.09030795	0.157051501	0.166450465	0.204871759	0.184330058	0.150765839	0.277156249	0.315585551	0.134066405
AB.2.14	0.424866832	0.264691669	0.165548345	0.314831499	0.46479374	0.524444716	0.246268407	0.248517638	0.517919514	0.499543126	0.509939255	0.261756321	0.196526722	0.296821164	0.466252113	0.356059942	0.199216067	0.243837185	0.199399586	0.337953981	0.120386985	0.187102089	0.180780388	0.359384296	0.133556323	0.061391011	0.173503919	0	0.232035831	0.470270918	0.203332735	0.13980835	0.164774043	0.371701377	0.542912065	0.189976871	0.110098478	0.257864419	0.488712267	0.572364876	0.105515826	0.064530238	0.033565419	0.125792097	0.067387789	0.300935607	0.247581339	0.34790137	0.098813037
AB.2.15	0.303894791	0.191736747	0.166297006	0.193682457	0.445012688	0.507073636	0.121861253	0.162811918	0.504296122	0.459278542	0.499138701	0.17753932	0.17812019	0.177738365	0.417678717	0.331857085	0.14566974	0.19138162	0.303334986	0.24744568	0.126892056	0.142144539	0.124103737	0.270940925	0.25953077	0.22922901	0.273003829	0.232035831	0	0.440315578	0.180045942	0.232572096	0.240052566	0.288399658	0.533449321	0.270123244	0.139160377	0.07183582	0.464127225	0.549711407	0.259098464	0.212119629	0.227029908	0.197213822	0.199663023	0.221862671	0.164865149	0.319229594	0.22156685
AB.2.16	0.273872507	0.319495979	0.464277887	0.395044529	0.161280505	0.147450002	0.490059209	0.473768589	0.149985056	0.311392046	0.178869318	0.425695715	0.408767124	0.381706924	0.18862761	0.170546342	0.401846895	0.467533405	0.283859954	0.441115345	0.472410999	0.395460583	0.409645131	0.192347518	0.345669068	0.431896591	0.309910989	0.470270918	0.440315578	0	0.380045021	0.364635295	0.490718923	0.248896138	0.165080361	0.302313641	0.44219676	0.4326618	0.103367884	0.243433528	0.375933363	0.452477607	0.469436047	0.483114935	0.479144773	0.264257476	0.453964266	0.39216327	0.420248815
AB.3.01	0.273816594	0.14624665	0.140915064	0.202845212	0.37869294	0.440397664	0.213284845	0.164021229	0.43900905	0.435161098	0.440363513	0.239426354	0.1549571	0.190234782	0.33555481	0.265762051	0.094713791	0.214395014	0.188623981	0.258625873	0.164868456	0.135920297	0.129434561	0.242807882	0.154635173	0.162734893	0.152837571	0.203332735	0.180045942	0.380045021	0	0.111392042	0.23706273	0.212997046	0.468436234	0.166622784	0.156852328	0.194398335	0.39768165	0.482072429	0.174400451	0.174801384	0.199491199	0.221766571	0.204825962	0.146072253	0.187641644	0.281456113	0.13353659
AB.3.02	0.312472557	0.166687471	0.166117368	0.257875579	0.360873628	0.42194257	0.261858305	0.24344977	0.42264913	0.416854145	0.419718558	0.241783886	0.145542581	0.216783479	0.338063115	0.246968132	0.149248299	0.248213887	0.123223421	0.314594607	0.149579154	0.132200911	0.153863155	0.251082267	0.07361964	0.132302337	0.099111345	0.13980835	0.232572096	0.364635295	0.111392042	0	0.199085019	0.274686874	0.450718661	0.111612738	0.126418894	0.245456726	0.380130033	0.465172341	0.083887741	0.124617664	0.135832387	0.163623674	0.142525691	0.194656296	0.236019746	0.282095827	0.103323689
AB.3.03	0.449511596	0.29067615	0.208001588	0.348002284	0.481458883	0.541824252	0.238415012	0.272761522	0.535576609	0.517025818	0.522134725	0.237598755	0.215799699	0.327184324	0.487332101	0.384258128	0.236583879	0.26856744	0.26231646	0.368349741	0.145480886	0.223706873	0.206385972	0.384832002	0.217827761	0.213968315	0.243013672	0.164774043	0.240052566	0.490718923	0.23706273	0.199085019	0	0.40539233	0.558573909	0.226987847	0.175970384	0.264893213	0.511074575	0.588499007	0.202065559	0.178655206	0.172318747	0.101204983	0.125928302	0.332460595	0.264575181	0.388222855	0.216438731
AB.3.04	0.256359968	0.239173245	0.323285029	0.202726071	0.322277668	0.297936429	0.310593309	0.294041536	0.284240176	0.432542651	0.327005872	0.316530923	0.282672744	0.220635739	0.293338365	0.228299301	0.223981058	0.288697907	0.329764295	0.255452415	0.335689384	0.268460991	0.275895105	0.263840551	0.303978361	0.329899065	0.294116395	0.371701377	0.288399658	0.248896138	0.212997046	0.274686874	0.40539233	0	0.318523727	0.307013885	0.329169533	0.262537921	0.239980212	0.426633717	0.33153127	0.344128109	0.363644388	0.384076762	0.373581023	0.192754748	0.253151994	0.294112082	0.297110127
AB.3.05	0.387665301	0.410749479	0.550315274	0.484779778	0.233990284	0.189986487	0.557217846	0.554602491	0.154590953	0.329550897	0.086441083	0.509647435	0.484177392	0.467705809	0.311650083	0.290690504	0.490856258	0.539448625	0.368190517	0.514911709	0.54672874	0.477213173	0.499310167	0.285425967	0.421888062	0.507641746	0.382986531	0.542912065	0.533449321	0.165080361	0.468436234	0.450718661	0.558573909	0.318523727	0	0.365052546	0.525791046	0.51278729	0.175916656	0.237107043	0.451166772	0.528127157	0.539979456	0.554605476	0.553044284	0.354875972	0.532319497	0.484642116	0.500775456
AB.3.06	0.297899005	0.178696881	0.210601301	0.290972397	0.319754054	0.394641272	0.287940955	0.28146333	0.341541798	0.401245428	0.33100666	0.277453335	0.18977986	0.271839141	0.339290412	0.233599768	0.196796731	0.278125116	0.084435159	0.361124663	0.196654493	0.187810184	0.188532134	0.201471359	0.07965762	0.169070206	0.068898216	0.189976871	0.270123244	0.302313641	0.166622784	0.111612738	0.226987847	0.307013885	0.365052546	0	0.179007364	0.280908251	0.336885638	0.425664349	0.106054932	0.170237543	0.184340782	0.198012499	0.195276963	0.167489317	0.27419721	0.323775757	0.163865829
AB.3.07	0.370402698	0.211183584	0.121774751	0.262908569	0.438306733	0.499589617	0.195076005	0.201128107	0.496396978	0.465080333	0.492197021	0.192536564	0.139837319	0.240085786	0.419279207	0.324856879	0.162319406	0.220775974	0.193243399	0.284381885	0.079396598	0.147895951	0.093133973	0.287476447	0.135073424	0.114272274	0.165083412	0.110098478	0.139160377	0.44219676	0.156852328	0.126418894	0.175970384	0.329169533	0.525791046	0.179007364	0	0.170921604	0.457719703	0.543761934	0.132569721	0.09076661	0.102541922	0.114117126	0.087828388	0.258149547	0.201613335	0.308149354	0.10615586
AB.3.08	0.270910692	0.205953319	0.202002806	0.168413642	0.425263118	0.48625945	0.129180909	0.179354496	0.48345999	0.448135983	0.479595697	0.166553501	0.191696048	0.151473546	0.409356884	0.323298072	0.160986677	0.188152368	0.313442823	0.231956184	0.159958963	0.153320543	0.143534358	0.254382968	0.268941055	0.244093554	0.282560406	0.257864419	0.07183582	0.4326618	0.194398335	0.245456726	0.264893213	0.262537921	0.51278729	0.280908251	0.170921604	0	0.443516948	0.532941179	0.270572022	0.229453181	0.254099204	0.225605952	0.229451142	0.226509574	0.177476787	0.310208252	0.230009016
AB.3.09	0.291982036	0.337138757	0.487562523	0.418374115	0.162471922	0.095472242	0.501623762	0.493168044	0.146273022	0.289885236	0.194499545	0.443758415	0.419587946	0.403231263	0.183012543	0.177432032	0.41891116	0.477338205	0.312141296	0.446930115	0.484580601	0.408717129	0.423777498	0.227491072	0.364468239	0.44369672	0.339511775	0.488712267	0.464127225	0.103367884	0.39768165	0.380130033	0.511074575	0.239980212	0.175916656	0.336885638	0.457719703	0.443516948	0	0.210456909	0.396954721	0.46589759	0.481931407	0.493969064	0.492145977	0.293944355	0.464678018	0.419782243	0.429892059
AB.3.10	0.364628716	0.422797469	0.567721281	0.51033203	0.15418533	0.170406721	0.58274558	0.572211519	0.307414234	0.203284804	0.258161018	0.524696018	0.503496986	0.480704803	0.261484861	0.309450741	0.514892155	0.564090914	0.381968619	0.53805297	0.572092846	0.497255297	0.51602555	0.311014267	0.448744934	0.531835156	0.424221032	0.572364876	0.549711407	0.243433528	0.482072429	0.465172341	0.588499007	0.426633717	0.237107043	0.425664349	0.543761934	0.532941179	0.210456909	0	0.477460694	0.550680754	0.567953316	0.581820407	0.578615022	0.385011525	0.555350604	0.504649667	0.517501636
AB.3.11	0.352948731	0.19366466	0.187864884	0.290347241	0.375018628	0.439436154	0.27501786	0.268204064	0.428483706	0.420972477	0.419254008	0.26781343	0.173739877	0.254414797	0.392217852	0.288871758	0.184444005	0.265186096	0.108273953	0.357015101	0.162126762	0.163826659	0.181603569	0.270224544	0.048024196	0.10068269	0.09030795	0.105515826	0.259098464	0.375933363	0.174400451	0.083887741	0.202065559	0.33153127	0.451166772	0.106054932	0.132569721	0.270572022	0.396954721	0.477460694	0	0.093517533	0.099622557	0.163338149	0.1151252	0.21473448	0.262754762	0.314797443	0.094398281
AB.3.12	0.387814861	0.221183209	0.144351522	0.281725021	0.440838241	0.500112959	0.211341073	0.230054685	0.497269086	0.472756763	0.48397063	0.227146661	0.151338426	0.261426156	0.435433141	0.342448407	0.170903518	0.221773985	0.182828698	0.325381775	0.116882568	0.164566061	0.150977337	0.325764945	0.119151599	0.068246493	0.157051501	0.064530238	0.212119629	0.452477607	0.174801384	0.124617664	0.178655206	0.344128109	0.528127157	0.170237543	0.09076661	0.229453181	0.46589759	0.550680754	0.093517533	0	0.055467979	0.128998759	0.072655552	0.26623835	0.213604227	0.324451254	0.06998435
AB.3.13	0.420215168	0.256950412	0.156266017	0.309512235	0.459082615	0.519829473	0.233184192	0.237748079	0.512012476	0.493846905	0.503011333	0.25390165	0.185232165	0.293555018	0.462007448	0.356600414	0.195632345	0.230963708	0.196362435	0.328920306	0.121918153	0.187233395	0.173632798	0.350467852	0.130338223	0.058367539	0.166450465	0.033565419	0.227029908	0.469436047	0.199491199	0.135832387	0.172318747	0.363644388	0.539979456	0.184340782	0.102541922	0.254099204	0.481931407	0.567953316	0.099622557	0.055467979	0	0.121440934	0.070177111	0.294305726	0.233589002	0.345897511	0.094174886
AB.3.14	0.432436092	0.267801832	0.166085377	0.322045028	0.473646289	0.532619211	0.186483322	0.246361777	0.523975664	0.507329242	0.507598609	0.19250445	0.167182959	0.289796035	0.473273019	0.369188724	0.216383144	0.232035072	0.23047062	0.329143042	0.084776024	0.191653501	0.166560756	0.353847257	0.180029699	0.166703027	0.204871759	0.125792097	0.197213822	0.483114935	0.221766571	0.163623674	0.101204983	0.384076762	0.554605476	0.198012499	0.114117126	0.225605952	0.493969064	0.581820407	0.163338149	0.128998759	0.121440934	0	0.071477482	0.315038944	0.219705657	0.370537867	0.169091622
AB.3.15	0.420479345	0.259290599	0.155662015	0.314733593	0.470912638	0.529437968	0.202624839	0.237088897	0.521701982	0.503834741	0.514573744	0.230408864	0.174704485	0.288535851	0.467221416	0.36377971	0.201959241	0.235711475	0.209875001	0.330691591	0.082908715	0.180353638	0.164013129	0.353301113	0.145575641	0.106327245	0.184330058	0.067387789	0.199663023	0.479144773	0.204825962	0.142525691	0.125928302	0.373581023	0.553044284	0.195276963	0.087828388	0.229451142	0.492145977	0.578615022	0.1151252	0.072655552	0.070177111	0.071477482	0	0.300316199	0.225923112	0.352919515	0.10984555
AB.3.16	0.219579717	0.133648122	0.239950581	0.21927331	0.271220578	0.355228887	0.245797622	0.232194597	0.332852382	0.374074211	0.332115599	0.274186414	0.207064342	0.191892574	0.295337051	0.21918943	0.178775392	0.261702922	0.191454192	0.312637888	0.256186679	0.162792162	0.209903965	0.159377028	0.180204618	0.25337519	0.150765839	0.300935607	0.221862671	0.264257476	0.146072253	0.194656296	0.332460595	0.192754748	0.354875972	0.167489317	0.258149547	0.226509574	0.293944355	0.385011525	0.21473448	0.26623835	0.294305726	0.315038944	0.300316199	0	0.2400692	0.293499316	0.234767069
AB.4.01	0.3275849	0.221286009	0.210210466	0.185403893	0.448465501	0.505610129	0.129768952	0.186805207	0.499188924	0.473023845	0.485180287	0.208956548	0.180846052	0.156895397	0.410832234	0.345420706	0.154853408	0.14204514	0.30829295	0.165743813	0.192490945	0.196513091	0.184315944	0.311722147	0.266648626	0.248556452	0.277156249	0.247581339	0.164865149	0.453964266	0.187641644	0.236019746	0.264575181	0.253151994	0.532319497	0.27419721	0.201613335	0.177476787	0.464678018	0.555350604	0.262754762	0.213604227	0.233589002	0.219705657	0.225923112	0.2400692	0	0.335158757	0.225550338
AB.4.02	0.270676439	0.266769397	0.275492585	0.233261389	0.393484936	0.46222882	0.362509202	0.334331794	0.458851595	0.424126542	0.46157623	0.269824595	0.301415841	0.278584001	0.311846513	0.309020025	0.264227952	0.335662761	0.344151985	0.354374125	0.340758097	0.287831222	0.261618157	0.322351191	0.303788557	0.307858559	0.315585551	0.34790137	0.319229594	0.39216327	0.281456113	0.282095827	0.388222855	0.294112082	0.484642116	0.323775757	0.308149354	0.310208252	0.419782243	0.504649667	0.314797443	0.324451254	0.345897511	0.370537867	0.352919515	0.293499316	0.335158757	0	0.280312354
AB.4.03	0.346881764	0.196015215	0.148435317	0.246716036	0.409480061	0.470906643	0.241496987	0.214530905	0.472488811	0.431382421	0.465874111	0.225474888	0.150469856	0.238983752	0.385520612	0.297090734	0.157996449	0.228060453	0.166264964	0.319388964	0.153992767	0.163493825	0.145120311	0.295593586	0.106489757	0.059793671	0.134066405	0.098813037	0.22156685	0.420248815	0.13353659	0.103323689	0.216438731	0.297110127	0.500775456	0.163865829	0.10615586	0.230009016	0.429892059	0.517501636	0.094398281	0.06998435	0.094174886	0.169091622	0.10984555	0.234767069	0.225550338	0.280312354	0
AB.4.04	0.273911587	0.247194317	0.234251822	0.240862006	0.380196883	0.449622907	0.322069579	0.294951799	0.435569905	0.462261102	0.437389695	0.242790508	0.296132176	0.275053631	0.300097796	0.265863534	0.240276356	0.298736223	0.311491601	0.330638765	0.302197208	0.290801872	0.235079728	0.279355776	0.278525254	0.280079677	0.267783883	0.310169757	0.286101302	0.373715012	0.228998999	0.254376918	0.349821209	0.271722916	0.462697116	0.281887838	0.266468512	0.28376935	0.401843708	0.486833218	0.299861739	0.288549864	0.305630226	0.330524351	0.312799798	0.240772623	0.296916708	0.105805036	0.26403534
AB.4.05	0.229755722	0.272541992	0.406601709	0.350980319	0.09821344	0.188244251	0.442015058	0.431846955	0.231523897	0.250925105	0.224821968	0.364906514	0.363139067	0.331651406	0.151787471	0.164489321	0.354841408	0.418528296	0.250284034	0.401099941	0.423891105	0.345954316	0.353811815	0.146517958	0.309565645	0.387546358	0.271694562	0.435114796	0.399696797	0.121285912	0.333878097	0.319686285	0.456260695	0.293079908	0.239631303	0.273368868	0.39272422	0.38228956	0.140096844	0.208593672	0.342421352	0.405587968	0.430374585	0.440866316	0.434158982	0.233814082	0.408880667	0.349882705	0.363355743
AB.4.06	0.260687597	0.25678111	0.389807645	0.339960191	0.138941005	0.202906758	0.4161882	0.412366613	0.198301392	0.266306331	0.188559644	0.351547251	0.338739107	0.311263742	0.190858127	0.156063	0.338367123	0.388526958	0.223568243	0.401663027	0.397256171	0.320780778	0.342669972	0.122408208	0.277053679	0.357816305	0.240114471	0.403379548	0.378893585	0.123126634	0.311526041	0.2908625	0.423709884	0.27080487	0.210802748	0.232793548	0.369844715	0.35677848	0.147339619	0.241767014	0.309183316	0.375541442	0.396999377	0.406601643	0.403554855	0.217457785	0.384475321	0.355010238	0.338148552
AB.4.07	0.280352183	0.250756627	0.235671231	0.160705945	0.441866292	0.500494782	0.181607666	0.123101539	0.498731601	0.451243855	0.494456433	0.265991092	0.255995086	0.166371369	0.419705209	0.357514979	0.196567363	0.17863221	0.355190102	0.180315076	0.244362269	0.218753515	0.232023577	0.290812163	0.309997798	0.281244619	0.321457505	0.305284252	0.170378506	0.442122105	0.217921438	0.288890445	0.337608964	0.260496266	0.528320117	0.32681035	0.25453986	0.149747477	0.460360733	0.548475354	0.312915954	0.286429918	0.295011584	0.306457022	0.295963373	0.251386392	0.183122339	0.318528462	0.261891819
AB.4.08	0.260035072	0.21207123	0.216857708	0.159874256	0.404349412	0.469507359	0.140621177	0.188206352	0.479350554	0.429560837	0.467848012	0.187544206	0.204567693	0.134539372	0.395093816	0.325020789	0.173229158	0.191279292	0.328323799	0.214955041	0.183749159	0.179884827	0.153492114	0.250782844	0.285901633	0.265121958	0.298773119	0.27642415	0.102625031	0.418325265	0.203169514	0.260119945	0.289387696	0.24579204	0.50305189	0.298029753	0.197190077	0.062205797	0.43305239	0.513166704	0.286426466	0.247750295	0.27265863	0.245441434	0.246965638	0.226065561	0.166523053	0.298267592	0.237878802
AB.4.09	0.22448209	0.168771852	0.279116416	0.187104337	0.313064571	0.380459676	0.279630346	0.284403925	0.36878265	0.390946293	0.364383307	0.247934933	0.22532539	0.181470533	0.255959129	0.20490296	0.178485442	0.261378324	0.254607816	0.246868673	0.278624779	0.197283218	0.208647519	0.189441827	0.228220164	0.277928261	0.223717543	0.322220232	0.236614678	0.301013106	0.168930378	0.205984153	0.35199462	0.170527791	0.39469769	0.227610703	0.264644792	0.224452529	0.317360308	0.416472323	0.254390175	0.288655473	0.309554824	0.321277703	0.31622435	0.159382494	0.212228219	0.261532068	0.245744718
AB.4.10	0.191907803	0.252525941	0.384861882	0.25423621	0.252789786	0.293304369	0.339786626	0.325778744	0.275013503	0.365838898	0.27935334	0.379672717	0.330591264	0.226222283	0.262875067	0.253103333	0.306994162	0.332075688	0.264448929	0.304307481	0.391402815	0.296685159	0.34647656	0.175505201	0.320751623	0.394294908	0.286049964	0.441402939	0.332320427	0.221235928	0.28897029	0.338322851	0.464234222	0.220702548	0.305755665	0.286194222	0.400794542	0.303549823	0.244681068	0.327589828	0.350166147	0.40219051	0.428474116	0.444070442	0.435096467	0.186023546	0.306440085	0.376988873	0.376017111
AB.4.11	0.283084046	0.359975382	0.492707842	0.432922524	0.125543006	0.144976465	0.527035831	0.509669504	0.264547995	0.180633515	0.212641474	0.451515692	0.447861929	0.417121552	0.1652269	0.225592728	0.444695006	0.506072341	0.329951839	0.4801102	0.512723384	0.43402167	0.440047522	0.238908643	0.387214943	0.471746541	0.353359367	0.512943083	0.482792621	0.156740022	0.417559181	0.401327802	0.530461599	0.36033391	0.218641728	0.35377181	0.480778631	0.470619819	0.161413304	0.150003707	0.417627481	0.492297006	0.509320104	0.523337708	0.519534355	0.320325898	0.494137864	0.426422914	0.455508327
AB.4.12	0.193263005	0.143689902	0.253571851	0.234769099	0.274798608	0.345014548	0.286736883	0.312141599	0.357755086	0.312971984	0.368477234	0.213939111	0.22263261	0.181562755	0.247077161	0.17699243	0.206316006	0.280975459	0.197618621	0.318690257	0.244244696	0.168320694	0.19596889	0.1320562	0.21914616	0.279438214	0.228782132	0.305998074	0.223892782	0.28369888	0.226406177	0.213976197	0.334219587	0.286108238	0.390680072	0.21097814	0.23822746	0.21123803	0.301431093	0.377265563	0.239462789	0.271176905	0.301146476	0.297257637	0.297967136	0.190221816	0.266295466	0.280949429	0.249929551
AB.4.13	0.259316875	0.140404388	0.238855644	0.277080479	0.300595659	0.36640924	0.279901549	0.295455224	0.372876698	0.348394569	0.375802162	0.225685647	0.198256411	0.214025131	0.288058243	0.192247386	0.17533496	0.271629551	0.148843874	0.347000092	0.21175143	0.135367242	0.186473412	0.186157334	0.155135062	0.222255688	0.171069637	0.222921111	0.230080549	0.304078074	0.207617003	0.140842812	0.251603121	0.317143243	0.398227664	0.152390072	0.197697281	0.245998461	0.320989885	0.402355898	0.165278123	0.213895891	0.224176009	0.224236061	0.218783123	0.193942834	0.258193405	0.297623557	0.201757601
AB.4.14	0.363259977	0.259832558	0.28444074	0.299906892	0.357122692	0.378685342	0.275832642	0.333053197	0.375843127	0.456104354	0.371183475	0.209482509	0.251524964	0.260289658	0.341583316	0.2156737	0.225383551	0.278145122	0.275105506	0.306302669	0.208466766	0.217483963	0.224450024	0.265447652	0.233632325	0.262438021	0.245815109	0.246012665	0.229449465	0.322902944	0.225631039	0.196967842	0.232313239	0.226535949	0.399224656	0.238701657	0.224444922	0.210277665	0.336038587	0.462654676	0.241549076	0.250194492	0.254129841	0.201742526	0.209926135	0.251867494	0.258967862	0.334017752	0.249694506
AB.4.15	0.308098703	0.278846788	0.254378653	0.189180197	0.464865542	0.517037575	0.181438331	0.148487139	0.511140368	0.483931624	0.499560671	0.284825646	0.272033039	0.192973693	0.444561593	0.39533689	0.233616814	0.184442567	0.385642888	0.19281629	0.265627267	0.248175743	0.264437604	0.325860066	0.343494146	0.312457467	0.353694441	0.3276234	0.206155529	0.470361217	0.256518324	0.32037873	0.353175245	0.280705668	0.544071319	0.35317703	0.283809436	0.181306891	0.477130158	0.566963423	0.3389473	0.301097837	0.314271032	0.312610498	0.31256547	0.282931004	0.193547999	0.345491207	0.296100887
AB.4.16	0.320918537	0.316782923	0.416844908	0.373982667	0.20479253	0.284568336	0.396757421	0.457137691	0.266211286	0.323096238	0.170790907	0.344776259	0.333437791	0.313059933	0.284345209	0.291147087	0.37562164	0.396087181	0.288813033	0.382003828	0.403631871	0.334486878	0.360683257	0.176682295	0.311768918	0.390223393	0.279744451	0.419423144	0.389431755	0.218999614	0.359932714	0.323941833	0.435293057	0.341383318	0.211599457	0.262009525	0.385396754	0.370444737	0.246025762	0.310865953	0.336989797	0.385564062	0.408385819	0.398991393	0.414729086	0.260800549	0.362151113	0.394387727	0.378801261
AC.1.01	0.293392333	0.200635977	0.188440029	0.156433652	0.44046207	0.499758816	0.165010361	0.106721587	0.497388247	0.458706923	0.49525237	0.245791111	0.210976159	0.181550335	0.412702592	0.334240387	0.136732416	0.146266005	0.300176507	0.205244311	0.197124704	0.176035801	0.190055341	0.300787998	0.259858313	0.221727594	0.26483135	0.249604652	0.154293859	0.447248192	0.161488122	0.238842057	0.282093249	0.24708895	0.527603147	0.27692326	0.200814645	0.159492396	0.454608709	0.546038996	0.2640249	0.226137108	0.241758599	0.259669289	0.242899618	0.20770033	0.148813919	0.316018196	0.207753591
AC.1.02	0.318627132	0.294062321	0.260996502	0.216249596	0.460667777	0.512150084	0.228096739	0.166158063	0.508804348	0.479357104	0.51600355	0.310291356	0.294364981	0.23934431	0.448125849	0.390937085	0.24155361	0.201798155	0.386646594	0.21978172	0.274923881	0.267695159	0.284741319	0.341860615	0.348491707	0.312189815	0.351458183	0.326471102	0.239279126	0.46547112	0.264790914	0.337034961	0.354423153	0.29015826	0.538322649	0.365302784	0.293013399	0.218284154	0.478335686	0.56238176	0.352187665	0.309436234	0.321225928	0.332463088	0.315891855	0.284811316	0.23343008	0.341739018	0.30818632
AC.1.03	0.279259789	0.266239807	0.292980483	0.174151947	0.402281872	0.457700306	0.270303989	0.207109324	0.456730665	0.43931874	0.466785399	0.298246462	0.283784832	0.200280166	0.36269635	0.340486009	0.204902727	0.221222436	0.347944729	0.122327471	0.30596167	0.266122367	0.274472976	0.306106425	0.316352019	0.310169797	0.313713525	0.346182336	0.259699191	0.406561255	0.206575555	0.280218905	0.377777734	0.206573307	0.485096977	0.326541973	0.300883834	0.232048153	0.420721552	0.500691135	0.326711891	0.317482654	0.340500871	0.362037265	0.345165272	0.246941549	0.176638695	0.308417456	0.285368752
AC.1.04	0.259723943	0.211775375	0.2482047	0.219816026	0.285808638	0.335744468	0.323071281	0.309420142	0.339319822	0.409477271	0.321849504	0.230313187	0.258468125	0.223047968	0.241147145	0.18481508	0.229688216	0.306409426	0.2609745	0.323243753	0.295759924	0.232629878	0.220622015	0.211561414	0.240016036	0.274007258	0.229234771	0.318955868	0.27062762	0.2596948	0.215279339	0.218549846	0.355170072	0.179897848	0.357065377	0.246536148	0.263982466	0.267267731	0.292593906	0.403773528	0.264778482	0.292515154	0.311122468	0.328813231	0.315787891	0.17270651	0.292795012	0.224201937	0.256434995
AC.1.05	0.23216188	0.195483391	0.227669014	0.138588104	0.382637787	0.449974069	0.222618541	0.160786992	0.440838691	0.411145584	0.442330479	0.241482128	0.236959994	0.149671895	0.361043748	0.293703808	0.165170598	0.182815699	0.298825711	0.21868057	0.259454797	0.19983623	0.214262389	0.242887827	0.259190591	0.259970188	0.262703211	0.306061191	0.200213773	0.384044215	0.189077917	0.246127606	0.342526009	0.228113185	0.470001786	0.276868384	0.254686472	0.168506517	0.402251453	0.485782993	0.264393575	0.273448911	0.300698764	0.323146593	0.306025518	0.195836238	0.2055088	0.268497867	0.241517534
AC.1.06	0.334044164	0.180005314	0.129921768	0.243439362	0.412642079	0.475182602	0.197286482	0.205417623	0.468206345	0.43704221	0.465424881	0.200060964	0.112794124	0.208178946	0.402026905	0.311937673	0.137198543	0.208592736	0.180520631	0.286969061	0.081177876	0.101317979	0.108788417	0.262854855	0.125745042	0.129840973	0.153174433	0.136789209	0.16112563	0.420043929	0.136031962	0.108292242	0.193925044	0.292570957	0.498167456	0.152436171	0.091312183	0.18254384	0.432780626	0.519120192	0.125714963	0.11043929	0.132077554	0.140286819	0.1286239	0.209070627	0.191380673	0.298130049	0.116716758
AC.1.07	0.341681965	0.217206604	0.164086225	0.260457297	0.429382533	0.48269549	0.241100848	0.199634343	0.484285919	0.446267168	0.496527968	0.277467788	0.162800077	0.258192626	0.418031616	0.34533606	0.186551998	0.261780797	0.207456804	0.348949192	0.162241588	0.181073435	0.175085419	0.312846778	0.160648936	0.084928267	0.177199085	0.117131326	0.229397965	0.436279999	0.153297604	0.169259391	0.257546502	0.305219364	0.513425432	0.214179849	0.151036567	0.247075391	0.45698087	0.531549247	0.143400785	0.109558027	0.120984004	0.221362792	0.15684475	0.222923374	0.252733717	0.306452961	0.09556054
AC.1.08	0.230226338	0.215949825	0.324789064	0.230119954	0.306606955	0.296416698	0.29028198	0.274704612	0.297359459	0.404909596	0.314090781	0.331369878	0.275823318	0.206615455	0.306139061	0.223009971	0.247821844	0.281399398	0.294291624	0.297902062	0.331381733	0.246473479	0.299847391	0.237707106	0.285264073	0.332795172	0.27309428	0.375101394	0.288739435	0.256803488	0.229834735	0.278153215	0.4063194	0.134833916	0.326363014	0.295892941	0.339181087	0.250075028	0.282234074	0.396721952	0.309321579	0.343658245	0.370122182	0.391492917	0.376520542	0.179396664	0.275697487	0.322846978	0.315364236
AC.1.09	0.286824945	0.199637136	0.181037709	0.172636445	0.435483887	0.49329587	0.161470011	0.085419812	0.490983267	0.446560472	0.497200819	0.257526339	0.199247533	0.185052945	0.406849074	0.338089838	0.137581997	0.154658761	0.291126812	0.223368956	0.19672609	0.175574262	0.186521826	0.306647757	0.251663105	0.218790596	0.256665335	0.245812475	0.160113588	0.435918159	0.145878412	0.227040812	0.276894345	0.252673943	0.520930399	0.26884099	0.203587587	0.171066784	0.454090293	0.540505998	0.254512425	0.221940948	0.238599839	0.259780438	0.243116736	0.197128701	0.156046026	0.312338141	0.200827778
AC.1.10	0.31986526	0.310182295	0.271071793	0.215836179	0.472618221	0.524141417	0.214042245	0.15533814	0.515934342	0.49165097	0.524937028	0.329975556	0.311686967	0.242277438	0.457162832	0.413589278	0.259870641	0.218444016	0.400558479	0.233399227	0.292375496	0.285684721	0.309873243	0.365063588	0.369000612	0.333454334	0.369069891	0.345954641	0.241520158	0.481449936	0.278152462	0.354267021	0.365033718	0.30349112	0.548883014	0.379998498	0.315893562	0.218299151	0.497693633	0.574373684	0.364925804	0.324504674	0.336736572	0.345610048	0.333651985	0.296827158	0.242011471	0.359349484	0.324902826
AC.1.11	0.303536324	0.210915819	0.13113052	0.205150521	0.447691326	0.508357767	0.146066133	0.1080809	0.500739099	0.471417477	0.506515741	0.263414011	0.174044404	0.207244742	0.437435292	0.35312478	0.159117161	0.188790341	0.220231562	0.283698942	0.138043477	0.169201839	0.167426364	0.322391178	0.182023664	0.148163911	0.191198001	0.172336508	0.161279188	0.461461965	0.137616552	0.175868633	0.237013334	0.283230513	0.533551047	0.218538678	0.142364537	0.163703531	0.475837504	0.557288919	0.181946379	0.1511878	0.164179389	0.200035702	0.167717063	0.212068848	0.185861323	0.32490115	0.140408822
AC.1.12	0.196996621	0.248099968	0.384628391	0.271676795	0.242717815	0.282072014	0.386539434	0.36462555	0.301032602	0.334485319	0.31129781	0.374570858	0.341710721	0.266897828	0.2232217	0.254246015	0.290683964	0.381187563	0.298416775	0.334123252	0.403969476	0.309275244	0.345014431	0.199028143	0.347365555	0.408544706	0.32668025	0.450987054	0.336549174	0.216811518	0.279579479	0.331169002	0.471469165	0.237611452	0.328851368	0.320088173	0.395599172	0.33192708	0.259224977	0.319554993	0.376564335	0.420200381	0.446842221	0.457442275	0.447917252	0.230286461	0.343170955	0.350162258	0.373426932
AC.1.13	0.270312548	0.243433701	0.361051236	0.341019565	0.27852725	0.338876128	0.339819513	0.405674416	0.372978509	0.299996093	0.376609444	0.263725769	0.280797497	0.284987184	0.257219053	0.197451041	0.29080884	0.345752919	0.242706194	0.362902448	0.264219986	0.242719808	0.270620518	0.202937708	0.260478762	0.327449403	0.277364558	0.323072823	0.269675065	0.298170031	0.314656333	0.25095241	0.316285867	0.361444814	0.400718939	0.255388335	0.289027666	0.259890017	0.297148025	0.369198095	0.271076759	0.314009215	0.324011818	0.281387469	0.300794995	0.29065488	0.315309969	0.372232684	0.313722262
AC.2.01	0.311220457	0.334345808	0.328640439	0.243068694	0.471630556	0.502984692	0.278407955	0.20068544	0.492242597	0.506982536	0.50277554	0.358419908	0.343634531	0.269152665	0.447602864	0.432360264	0.285385557	0.276653436	0.427573992	0.262325842	0.347210398	0.307424967	0.331422144	0.388361342	0.389956254	0.359712045	0.39376986	0.391938466	0.285671154	0.46460736	0.301132956	0.374320256	0.426145387	0.320160023	0.521790936	0.407614922	0.359829898	0.245189493	0.474006808	0.545781341	0.391702687	0.364203778	0.389542758	0.409794872	0.392411762	0.32278996	0.303132611	0.366979378	0.347483253
AC.2.02	0.268218684	0.308894493	0.436039026	0.384601863	0.147123844	0.161411363	0.462595462	0.449129677	0.239926883	0.2851763	0.237718314	0.395552987	0.38588156	0.34747004	0.186843901	0.200925198	0.37540839	0.442971836	0.313582662	0.415618785	0.439303397	0.357385142	0.385724433	0.217046295	0.365662381	0.426524499	0.342726582	0.469312793	0.411811366	0.160789467	0.349934584	0.353043985	0.490758552	0.287648779	0.258352975	0.351288841	0.424185346	0.396912545	0.151169692	0.215470352	0.397250421	0.438429393	0.467133141	0.478115115	0.468655547	0.29426073	0.425688363	0.391134207	0.395351774
AC.2.03	0.122864203	0.157703401	0.290878328	0.224118322	0.243535183	0.303311721	0.310078087	0.307348009	0.333642602	0.305625899	0.350664605	0.294976573	0.273655315	0.200964197	0.20633107	0.153286996	0.210281703	0.306350089	0.230442599	0.318123484	0.315863992	0.211120193	0.27223094	0.157715114	0.261432894	0.331709501	0.256189407	0.36537487	0.262301041	0.256019206	0.22926929	0.250032993	0.393522657	0.241233191	0.370115931	0.247736688	0.313849531	0.239191661	0.261857709	0.339960557	0.297781558	0.33333233	0.363679874	0.3757237	0.361226863	0.187839486	0.303805193	0.301049731	0.297051495
AC.2.04	0.346454579	0.366804076	0.486120677	0.426548335	0.242048323	0.255049706	0.491301224	0.491511433	0.246324168	0.382223893	0.242733367	0.44311362	0.427276327	0.401988967	0.27412642	0.279449827	0.42842245	0.47439281	0.336849794	0.451596745	0.478796069	0.4095385	0.431977601	0.267874575	0.384037989	0.446251678	0.357127966	0.487469802	0.463151022	0.216136029	0.402328153	0.391731807	0.504970084	0.323758279	0.249135474	0.350080706	0.458837291	0.446144187	0.234608773	0.307954451	0.410963871	0.465308569	0.481417463	0.493754085	0.486221775	0.320019612	0.461673808	0.425934074	0.437371074
AC.2.05	0.286774031	0.260883156	0.369280811	0.320814137	0.215597563	0.27366921	0.374947809	0.398596411	0.267497244	0.328193153	0.248242197	0.321748631	0.313366958	0.286778228	0.225695598	0.200699866	0.322366626	0.356785193	0.24992824	0.370794337	0.367932311	0.28908911	0.328943937	0.179586844	0.271156742	0.331930457	0.250784173	0.374026724	0.356462174	0.218384956	0.299404395	0.269683283	0.394851189	0.274718937	0.277902507	0.245430574	0.352084988	0.336224183	0.241506091	0.325091543	0.302997757	0.345460102	0.368306818	0.378042319	0.373499892	0.240722538	0.348428673	0.341967416	0.317240298
AC.2.06	0.24523476	0.174848838	0.258289426	0.232623206	0.340042293	0.406278097	0.268496623	0.313697969	0.409199287	0.36590181	0.400624691	0.201703643	0.206436262	0.184318568	0.313113271	0.252224049	0.200455135	0.279452226	0.259146667	0.314917355	0.209297626	0.150327857	0.203515771	0.195259006	0.24210114	0.289587268	0.259139505	0.286181049	0.209565074	0.344431941	0.247825942	0.221987511	0.286948946	0.291732005	0.433046702	0.250342431	0.239416965	0.194408508	0.362585006	0.444139494	0.247183605	0.269990194	0.292055205	0.254861884	0.255331149	0.218776702	0.264869128	0.291071901	0.262341996
AC.2.07	0.287980092	0.29781414	0.301281081	0.210964985	0.446877733	0.481106791	0.266929525	0.220252986	0.474304036	0.485172425	0.475952772	0.324483657	0.313338669	0.237543433	0.422977087	0.397314336	0.252771294	0.247445513	0.388133785	0.240194455	0.315380438	0.266357854	0.307520517	0.354613162	0.348718793	0.323895177	0.351984592	0.359885869	0.258732796	0.440160686	0.271057016	0.334447379	0.397372687	0.290349403	0.505115953	0.366960443	0.330912879	0.221751382	0.444807791	0.529298296	0.353030918	0.332164117	0.357976602	0.380182664	0.3600905	0.294614641	0.277616791	0.341019247	0.310648641
AC.2.08	0.438630485	0.421902766	0.445299563	0.421293874	0.432975089	0.366227383	0.459525457	0.446125817	0.277913935	0.5459117	0.405794359	0.430256368	0.433045474	0.423014088	0.423894777	0.365912369	0.413334723	0.439299371	0.431868757	0.409532016	0.447975491	0.432620237	0.415566424	0.419712579	0.407720335	0.417242128	0.396395782	0.441271509	0.433816125	0.346153452	0.375894683	0.396573155	0.471430932	0.271566904	0.393847506	0.413103104	0.423871285	0.420391899	0.346257885	0.497625289	0.423334791	0.433956102	0.440322913	0.461847874	0.453702045	0.381475087	0.430311428	0.427632795	0.416745639
AC.2.09	0.244960411	0.25100243	0.295031655	0.196111528	0.389593329	0.432477016	0.268827163	0.224205096	0.434877367	0.442982464	0.430405621	0.307122355	0.287993591	0.198621163	0.381410876	0.354006851	0.226857801	0.236195647	0.339328609	0.212075484	0.306809883	0.241416829	0.281584762	0.295818321	0.304251316	0.310156616	0.308654503	0.35207171	0.254947918	0.386234687	0.237663496	0.294339079	0.391664488	0.23893503	0.461933954	0.324766987	0.315544456	0.214132552	0.398078879	0.481177922	0.314810807	0.325185744	0.349135654	0.370559827	0.352900112	0.245080242	0.254517373	0.313957915	0.291305884
AC.2.10	0.318949255	0.337606344	0.310671533	0.238315977	0.484232878	0.516801966	0.273927644	0.215342873	0.500932112	0.521129032	0.50720091	0.358440937	0.347963462	0.260180482	0.458548245	0.440771549	0.283409816	0.257460746	0.429281385	0.236631915	0.326784476	0.312107316	0.33614624	0.397669774	0.395055061	0.360329443	0.396023179	0.373293762	0.283941733	0.478091847	0.301157347	0.38019572	0.404658352	0.31648785	0.533312008	0.408260084	0.348794416	0.254709262	0.485797418	0.55943875	0.393628485	0.356606377	0.369040765	0.38850818	0.371342543	0.331010165	0.274900316	0.379762827	0.351164145
AC.2.11	0.26095777	0.210515078	0.2367305	0.154057028	0.398386596	0.460765009	0.206778887	0.207850919	0.458816988	0.420891529	0.456595695	0.209699724	0.210971158	0.141946624	0.374222104	0.31160098	0.160752838	0.181346116	0.30946573	0.20736842	0.20716355	0.161995094	0.189076316	0.251335693	0.259290594	0.261857282	0.282729896	0.27568613	0.164710393	0.403767044	0.210430665	0.229032901	0.311859244	0.237424261	0.488076523	0.27823276	0.20851209	0.134754538	0.418339497	0.502359246	0.26138082	0.246320107	0.272981735	0.270209114	0.267142362	0.240813094	0.186216798	0.27862989	0.232649308
AC.2.12	0.268799174	0.293975399	0.369096417	0.254661611	0.412988066	0.442125527	0.312006085	0.243840324	0.440989663	0.453525746	0.451062895	0.387016236	0.339539706	0.245809805	0.404417212	0.394039774	0.308098455	0.308451699	0.370209563	0.290638236	0.383466602	0.295651955	0.357857106	0.33355818	0.359920728	0.389237694	0.365055806	0.428913292	0.31408386	0.399839919	0.315585815	0.360312715	0.459734183	0.311938779	0.469383759	0.381145365	0.394446705	0.279755316	0.420394206	0.481621415	0.359838318	0.39682845	0.423566438	0.445461763	0.429306311	0.28692677	0.3226491	0.36786089	0.368717608
AC.2.13	0.266431561	0.269461985	0.405652089	0.3403767	0.205672635	0.272296791	0.419284807	0.424880805	0.320293104	0.275033429	0.294006244	0.353553531	0.343126771	0.316483405	0.235854148	0.230285994	0.341242439	0.393451021	0.263411814	0.382632304	0.394892542	0.317865903	0.337265657	0.192603541	0.308620921	0.366530885	0.305994293	0.412159327	0.361306846	0.224080033	0.332234815	0.301858219	0.435451071	0.330098808	0.322088557	0.291476249	0.370409703	0.358504162	0.23546612	0.297799852	0.337268692	0.386465223	0.402722668	0.408024162	0.408874759	0.292379125	0.37431193	0.355838379	0.34423344
AC.3.01	0.285328521	0.190853814	0.161799486	0.166031274	0.443433026	0.500466278	0.127440281	0.115141493	0.498551624	0.462622197	0.495788604	0.235402794	0.165582642	0.166579356	0.425347098	0.340191934	0.1299233	0.171670585	0.275470847	0.23160929	0.155666443	0.142577837	0.14779833	0.27598448	0.229372066	0.1968843	0.241212297	0.219890407	0.117262737	0.450041467	0.154734701	0.21112733	0.260434128	0.270445719	0.527795508	0.246477031	0.159512892	0.122052096	0.459831241	0.549678193	0.230029799	0.19462471	0.216627348	0.221108751	0.215992062	0.202202576	0.157014566	0.315785216	0.191809375
AC.3.02	0.362690428	0.208779485	0.123815992	0.259406458	0.454391276	0.512919907	0.184035676	0.196865747	0.507196025	0.479449419	0.503407081	0.221250888	0.136262725	0.237807802	0.443508207	0.352646577	0.156353705	0.207009526	0.202000954	0.275820369	0.076525436	0.14045219	0.114401699	0.29795158	0.150071504	0.106467146	0.172891596	0.104956102	0.147635179	0.463816655	0.150683208	0.15265159	0.200339568	0.317368463	0.538117165	0.197151691	0.068749542	0.175405607	0.475107934	0.563433589	0.136294789	0.084818434	0.100326231	0.136685131	0.09786997	0.241179213	0.189617582	0.326822833	0.104867298
AC.3.03	0.314183422	0.163541776	0.115384446	0.218078827	0.418631125	0.478788798	0.186468703	0.183417198	0.477886685	0.441275189	0.476244499	0.201326254	0.112944441	0.196800604	0.400760571	0.310331152	0.118142741	0.205322796	0.186716216	0.270086137	0.086495397	0.111671688	0.089022809	0.254016153	0.139758374	0.121087909	0.155087848	0.144877818	0.140144733	0.425260366	0.106148771	0.117608293	0.21105528	0.27751028	0.506022768	0.170100774	0.085992261	0.153190702	0.437158073	0.525662125	0.139999478	0.11513598	0.139959513	0.154892788	0.139847103	0.199342484	0.190545852	0.289308954	0.103505056
AC.3.04	0.393149078	0.428938045	0.552950263	0.496451759	0.193079073	0.196990845	0.558393419	0.556868513	0.268619153	0.304796299	0.215479521	0.511232765	0.488532984	0.468499815	0.294782745	0.305127938	0.499549545	0.538185706	0.369644762	0.512446459	0.54584065	0.475285997	0.503062409	0.32133554	0.432178822	0.508201497	0.40886699	0.542901742	0.529612652	0.231186934	0.466016279	0.449984285	0.558973209	0.386733701	0.205533852	0.40564744	0.526212664	0.514964311	0.221199426	0.186775161	0.461034293	0.527898248	0.540326114	0.555084284	0.552184602	0.383543768	0.526774368	0.498847839	0.503524475
AC.3.05	0.288034248	0.180028713	0.238921108	0.23943876	0.346125622	0.405962472	0.217628159	0.282527168	0.399061334	0.429626089	0.392847126	0.207832351	0.191099454	0.202127122	0.343694309	0.262188107	0.175086474	0.240263617	0.250350105	0.26853438	0.171518449	0.147492349	0.174533425	0.197208993	0.213271939	0.254332722	0.21971918	0.261989068	0.16844558	0.356063204	0.180409884	0.194162099	0.271919424	0.237130816	0.429527413	0.215268988	0.198003445	0.157386289	0.371454691	0.454504002	0.223655887	0.228008977	0.254378434	0.235527831	0.238451101	0.170110931	0.216723763	0.319048581	0.246758688
AC.3.06	0.230125332	0.160648381	0.263387346	0.227400516	0.308435155	0.370227906	0.273820083	0.285885788	0.365985549	0.344463122	0.364998597	0.240274125	0.207816299	0.185816592	0.28203266	0.215477348	0.195484927	0.273615079	0.230985569	0.295093001	0.250574451	0.181509052	0.199488489	0.155303422	0.229512136	0.281200394	0.238174231	0.320599749	0.20671386	0.300195366	0.200937416	0.219287792	0.346526561	0.24643091	0.391983496	0.221808843	0.246926861	0.211470971	0.321288504	0.40547728	0.255722249	0.286714331	0.314002284	0.309061472	0.311498942	0.169943992	0.239278455	0.296047302	0.251057549
AC.3.07	0.280189707	0.309138435	0.433523594	0.370602167	0.207711241	0.235975893	0.447239621	0.46041625	0.286836851	0.291227484	0.257785756	0.377469	0.372647059	0.342429753	0.218415536	0.240736297	0.361631572	0.429022699	0.303196231	0.375795724	0.419062343	0.350241345	0.355025568	0.203384817	0.344354239	0.406909934	0.334567268	0.445746586	0.380658232	0.204872713	0.350143489	0.328933371	0.468538342	0.334402952	0.292260426	0.32215049	0.391962498	0.383722797	0.209925064	0.270576664	0.372829628	0.424964252	0.43977262	0.436186065	0.442932279	0.303619043	0.397312105	0.387479234	0.38521942
AC.3.08	0.307840899	0.332081216	0.455557265	0.395856615	0.192027281	0.209326506	0.455284261	0.474268446	0.262158175	0.293545718	0.228773851	0.399719029	0.385276151	0.364008324	0.22359127	0.2551646	0.383065903	0.440497474	0.312118503	0.385970978	0.429787676	0.364824545	0.379946345	0.211290077	0.358047227	0.418142219	0.340152088	0.459490501	0.397495264	0.198137288	0.364992972	0.347283276	0.47975768	0.333182386	0.262023157	0.327921198	0.408644207	0.399462031	0.193138324	0.246498184	0.385216077	0.434432798	0.451656956	0.447038806	0.454301266	0.310300295	0.403407268	0.415390231	0.40003148
AC.3.09	0.308879699	0.332444783	0.467493114	0.395153202	0.23826469	0.266316027	0.474991127	0.4842284	0.284315263	0.34110296	0.261036302	0.415810567	0.401725263	0.37575678	0.243537871	0.262075525	0.387254714	0.454905755	0.317056339	0.40477059	0.453091489	0.381284037	0.397730327	0.243010246	0.369618178	0.427566309	0.350876076	0.469248454	0.420033555	0.216361664	0.370329225	0.360822842	0.490502185	0.332900071	0.288969204	0.342885007	0.428642443	0.419758576	0.230652072	0.287779462	0.398684077	0.45043345	0.461897882	0.463358117	0.467005765	0.32027102	0.422547198	0.409117335	0.411700941
AC.3.10	0.263974801	0.18244167	0.240117481	0.185071845	0.385323903	0.444814779	0.195200525	0.215519647	0.432037374	0.429229488	0.428278954	0.244541416	0.20743092	0.160673889	0.354170817	0.287255485	0.162629249	0.196586944	0.255816086	0.20497907	0.21633302	0.177007205	0.195676078	0.226054407	0.219319844	0.24854802	0.222228776	0.281530153	0.17420745	0.388573163	0.167593259	0.207798836	0.309393658	0.21152605	0.464357556	0.223188651	0.220231649	0.175554392	0.3953659	0.488108999	0.233152863	0.250704945	0.269593896	0.269412744	0.2672468	0.168851862	0.126757767	0.318564295	0.232635033
AC.3.11	0.238709567	0.138159052	0.23649468	0.221853389	0.325182339	0.38793682	0.247289695	0.258362181	0.380493312	0.363101453	0.377921833	0.227186835	0.184927791	0.181689411	0.296325814	0.225854455	0.169180804	0.252267829	0.218633111	0.292119208	0.224621001	0.161082138	0.168154782	0.173632892	0.205083402	0.253895181	0.213733304	0.29259533	0.183151032	0.317526089	0.174630233	0.189829629	0.321092631	0.239265347	0.408060733	0.195516402	0.220115794	0.209681854	0.336748561	0.422878313	0.22899102	0.260099305	0.28476678	0.281633097	0.283215982	0.145179159	0.214628299	0.287651448	0.223067269
AC.3.12	0.299535706	0.185582526	0.106428331	0.202566017	0.44988829	0.50728788	0.160713802	0.133696387	0.504524105	0.468991507	0.500298986	0.227110651	0.142691191	0.197175657	0.423017721	0.337882505	0.124766246	0.19935868	0.233615181	0.267528824	0.113296145	0.144065175	0.119051016	0.277188688	0.188214438	0.150493356	0.200144812	0.17245157	0.121840399	0.448307661	0.128738571	0.169767983	0.230146861	0.281718073	0.533192972	0.213563016	0.101360368	0.1560088	0.466160083	0.551238965	0.192274863	0.14900767	0.163831071	0.177995591	0.164206557	0.213870566	0.184990032	0.305639066	0.144077834
AC.3.13	0.395027546	0.264875934	0.165652738	0.303591281	0.474964036	0.528779918	0.234980045	0.19780554	0.522130105	0.495824116	0.526900961	0.291896152	0.197759106	0.302412464	0.462845673	0.382749405	0.224941273	0.259693943	0.241852679	0.345334068	0.160017164	0.224015126	0.192793625	0.349172054	0.19500251	0.096754219	0.209688885	0.10508825	0.237600409	0.482867999	0.193625362	0.206819865	0.2496364	0.34447301	0.553771331	0.244696615	0.14525896	0.266853235	0.494549541	0.579340676	0.17812615	0.117036026	0.107940174	0.20393148	0.13992225	0.270676747	0.250908602	0.344550302	0.125038104
AH.1.01	0.274345444	0.282031752	0.259793063	0.188906541	0.462850218	0.500199426	0.226600875	0.256425595	0.497779922	0.498766033	0.492815065	0.223310355	0.271816146	0.220069783	0.392367979	0.395992595	0.21486004	0.252274614	0.403720972	0.233190664	0.227336688	0.233424213	0.238155152	0.33043424	0.352680646	0.34262354	0.381393869	0.324274687	0.195882555	0.446909011	0.27585446	0.312916774	0.295344458	0.293787365	0.526462155	0.366971532	0.2588631	0.169918629	0.454802505	0.542578637	0.344460339	0.310052875	0.32177833	0.26032625	0.273179041	0.322381036	0.232603875	0.333876658	0.322980819
AH.1.03	0.267804115	0.244393764	0.249023622	0.225113669	0.409788146	0.468483883	0.286671338	0.334010334	0.461050174	0.467698671	0.459328856	0.203852774	0.255190966	0.245532543	0.31417685	0.338619587	0.210110568	0.308188444	0.354577205	0.288086998	0.231751866	0.223746867	0.215634676	0.285944808	0.304509101	0.325592607	0.33450277	0.317757015	0.230010427	0.400337703	0.24739422	0.264223659	0.293602796	0.282170957	0.488992315	0.314572463	0.261836403	0.215333974	0.416352291	0.507005453	0.30741155	0.300908671	0.321630499	0.265031229	0.270655613	0.285987549	0.281756726	0.223752008	0.301360763
AH.1.04	0.273651675	0.321128949	0.464349467	0.382056842	0.268720486	0.213770653	0.480832322	0.470569719	0.200577208	0.380982816	0.247705326	0.422764663	0.400663486	0.376110212	0.22183122	0.196017851	0.381865996	0.457559037	0.333778936	0.410581467	0.464590141	0.384283679	0.40376207	0.265222103	0.371878674	0.434949993	0.350943714	0.473433645	0.427566778	0.166541998	0.362072129	0.359621912	0.495820019	0.228537236	0.239044743	0.346119346	0.432822081	0.422795244	0.162969765	0.323636056	0.407874417	0.452990665	0.468893953	0.478640742	0.475258934	0.313168708	0.427842029	0.386580009	0.406344164
AH.1.05	0.297856978	0.315166762	0.437162529	0.362871065	0.323073097	0.279582398	0.442117329	0.455724802	0.193256989	0.444670283	0.28300482	0.389609634	0.369898748	0.356581575	0.288231357	0.233012705	0.368758047	0.421312105	0.330897107	0.392059079	0.422946442	0.352625987	0.37475759	0.2864037	0.343067644	0.396324805	0.327128577	0.43843898	0.405539853	0.238095971	0.357584221	0.339886623	0.462333276	0.227898525	0.283116244	0.326904374	0.403194483	0.390560242	0.224361908	0.393176618	0.374611643	0.412101053	0.429452339	0.441164517	0.433621669	0.303294804	0.409075692	0.367742435	0.384387268
AH.1.06	0.211784354	0.228428943	0.268502005	0.21866873	0.371123039	0.416742986	0.298353797	0.328577818	0.403809152	0.451547192	0.395023311	0.25190305	0.285971118	0.239093047	0.288387434	0.297235929	0.213042823	0.311020183	0.339330243	0.280210864	0.271426716	0.221369273	0.248355196	0.256209412	0.305107266	0.34857712	0.30983141	0.34036068	0.232420098	0.338407892	0.240292669	0.268893263	0.354594448	0.253803391	0.42846741	0.295202393	0.28954028	0.231337525	0.36079324	0.454030805	0.318043345	0.320855527	0.340616835	0.330644335	0.321762962	0.234885187	0.283567333	0.298237676	0.329295594
AH.1.07	0.303946102	0.300068339	0.301744974	0.234055345	0.475057901	0.508890178	0.24634005	0.211919618	0.498161697	0.505685952	0.497302853	0.31353028	0.312646023	0.230796099	0.439696387	0.423670259	0.244648255	0.252082899	0.410550463	0.230705724	0.281635899	0.261020442	0.290208463	0.366011941	0.359968533	0.365349345	0.388629444	0.339748667	0.228281296	0.455517839	0.283694154	0.318737548	0.339438221	0.318713491	0.527174946	0.378061204	0.302972027	0.203992023	0.472824345	0.546181189	0.348854357	0.330529307	0.34555053	0.326206457	0.307995776	0.325831277	0.260993755	0.373334198	0.3445702
AH.1.08	0.31624779	0.280775797	0.382553066	0.333220347	0.333973108	0.294490101	0.384200676	0.422033246	0.264942586	0.452545047	0.30209944	0.325845804	0.321538276	0.307188866	0.310285466	0.260715995	0.304965617	0.383258145	0.33048482	0.357088568	0.33325908	0.276510725	0.319012669	0.279834262	0.306384585	0.379863878	0.312553616	0.3745479	0.342093307	0.25095902	0.314171597	0.285695138	0.365125838	0.195164883	0.300991173	0.300531588	0.340665937	0.322230061	0.236814042	0.407738822	0.321558012	0.357434957	0.380205637	0.351140157	0.339852535	0.266097385	0.363915347	0.367307448	0.354257954
AH.1.09	0.355368794	0.229783177	0.156906477	0.272166529	0.441196527	0.50949134	0.244983784	0.255857981	0.500554526	0.498013122	0.492696932	0.200878966	0.212350779	0.282304571	0.374189482	0.312659939	0.181196201	0.259195912	0.241594799	0.32548991	0.158556808	0.20183182	0.153705274	0.330955744	0.195203151	0.216159811	0.226593255	0.173109628	0.211021116	0.437157877	0.199435423	0.16928341	0.164096103	0.347096656	0.519872756	0.209752454	0.160593243	0.245127651	0.460511087	0.547059058	0.199128101	0.195158239	0.184021939	0.151988494	0.141735773	0.282729001	0.243157285	0.267674124	0.208217186
AH.1.11	0.314511322	0.356160612	0.492360778	0.416902418	0.22379425	0.211065388	0.508653434	0.502458639	0.221887784	0.348730669	0.222685333	0.446681626	0.439560879	0.402799899	0.215103676	0.217083087	0.410522193	0.486440358	0.330554358	0.435401091	0.496155138	0.415352368	0.434135656	0.265404505	0.387979495	0.456958379	0.364284628	0.496076917	0.463869011	0.155766335	0.390106223	0.384261829	0.514507778	0.297969496	0.234047233	0.355190362	0.466459274	0.457279134	0.171823157	0.275957828	0.416345902	0.47965256	0.491196264	0.503687267	0.50295057	0.327559375	0.456138014	0.42206278	0.43840292
AH.1.12	0.279485752	0.289549093	0.422637952	0.348609766	0.243971649	0.264867619	0.442258849	0.446171295	0.269469122	0.361655137	0.252145664	0.372579839	0.371490764	0.334969193	0.214800839	0.198398863	0.339554292	0.415605038	0.279701315	0.369008781	0.420784309	0.340507022	0.3602083	0.219732177	0.321692325	0.383633585	0.303712997	0.42607012	0.387100281	0.18534494	0.324622811	0.315388635	0.449980449	0.260908413	0.283318224	0.293831146	0.390651282	0.381745232	0.214398468	0.322330733	0.350500881	0.408639954	0.418313062	0.42934434	0.428321667	0.273207393	0.387954347	0.364854335	0.367518379
AH.2.01	0.269598961	0.246092294	0.294115477	0.231996466	0.405681252	0.456904583	0.265870571	0.309122588	0.448503265	0.471685042	0.440656622	0.242100822	0.27804368	0.223363875	0.340272967	0.339714835	0.202185408	0.286317677	0.357593467	0.207043407	0.249440642	0.241200063	0.225397935	0.282004095	0.319256522	0.346641361	0.332069217	0.353028606	0.180265664	0.390262067	0.237260585	0.289011355	0.340052738	0.243493933	0.473226333	0.319617558	0.260585896	0.175540657	0.403365702	0.495669332	0.334060381	0.329070455	0.347085531	0.301057944	0.317337417	0.276834578	0.22716364	0.336359113	0.324737291
AH.2.03	0.299650158	0.262265654	0.264204811	0.243463507	0.402682327	0.47065889	0.318022195	0.353565332	0.462127819	0.455171625	0.460130851	0.214233077	0.27003064	0.259930566	0.322846011	0.32614696	0.236594226	0.322667174	0.338432576	0.33161319	0.26153642	0.238063996	0.22734899	0.307985941	0.285923858	0.30915156	0.315280758	0.299930376	0.262863298	0.402017539	0.276495959	0.248788836	0.290427009	0.308525477	0.490538502	0.296770383	0.257888585	0.254533152	0.420277365	0.506921845	0.282195302	0.28994711	0.306055898	0.271603554	0.260035305	0.303654234	0.309938378	0.167746127	0.287831709
AH.2.04	0.298842877	0.28823553	0.404024689	0.33671601	0.327638239	0.279030932	0.42890372	0.430811458	0.197051174	0.454491895	0.289351786	0.366116163	0.355756745	0.329499897	0.29716324	0.229780598	0.337641822	0.403864933	0.328538575	0.373193761	0.405790883	0.331759029	0.347986408	0.289988047	0.321468165	0.376184543	0.308367438	0.413821702	0.376006624	0.23152131	0.328299225	0.312137575	0.44432429	0.197289105	0.294969865	0.314158785	0.370587127	0.363555832	0.221618694	0.396288815	0.356430888	0.396646424	0.408234789	0.420951143	0.412078499	0.283172463	0.397200928	0.341563969	0.358977013
AH.2.05	0.227075788	0.247159222	0.378590425	0.267409339	0.279250996	0.306545815	0.388609099	0.371956781	0.295473824	0.3769321	0.297347303	0.358898651	0.338206278	0.263942985	0.221232407	0.238851864	0.27075129	0.36611353	0.310598995	0.295246955	0.396390344	0.304779969	0.333663869	0.221172537	0.332236511	0.392707822	0.313034294	0.433827474	0.327770981	0.246293901	0.265630602	0.314210323	0.457078223	0.214253598	0.325464011	0.315859485	0.379787748	0.326229714	0.258923292	0.344272545	0.367072343	0.404779963	0.42967587	0.441216908	0.430719603	0.23735392	0.307755957	0.354403345	0.357514227
AH.2.06	0.322598304	0.305572875	0.235820637	0.232779833	0.482679434	0.53281537	0.289757126	0.298701461	0.53088977	0.520164067	0.52895118	0.266538521	0.307055506	0.272019375	0.384438873	0.410945613	0.238536787	0.291682856	0.409772116	0.277712457	0.264459653	0.264542833	0.269195725	0.37740677	0.357490541	0.34812633	0.385161712	0.310929377	0.254971082	0.473254086	0.285983684	0.315964701	0.31990084	0.315854192	0.560065898	0.376986203	0.277799289	0.263661853	0.495274173	0.576639346	0.347967495	0.307205366	0.31627281	0.298862907	0.282539046	0.344133926	0.264087303	0.187047697	0.328150992
AH.2.08	0.241626134	0.27007681	0.350725162	0.317699531	0.2295536	0.263708733	0.414433622	0.430283582	0.282333198	0.358010198	0.279860272	0.301374037	0.339896569	0.306966615	0.202868046	0.169648944	0.318755194	0.389404227	0.245566579	0.373869239	0.363508183	0.291789466	0.32857909	0.202611282	0.280986292	0.371188428	0.282373935	0.358954696	0.364833803	0.197122141	0.32512428	0.271090081	0.374869469	0.279072617	0.302005281	0.269962601	0.349717549	0.348719564	0.228409833	0.329446879	0.298749112	0.362033768	0.369728529	0.367805553	0.362671642	0.274002908	0.386779113	0.333236788	0.356302205
AH.3.01	0.298373057	0.31988383	0.41879961	0.308550349	0.306094688	0.343703453	0.414413011	0.407703831	0.326338751	0.388002078	0.309610214	0.39310567	0.371549637	0.319622015	0.280494804	0.312880182	0.313486937	0.391422762	0.358816497	0.312393592	0.419492696	0.348409764	0.369650892	0.281977303	0.362838632	0.407203406	0.344097868	0.450028762	0.36699129	0.290711594	0.298738424	0.348761845	0.469160125	0.258485838	0.332496832	0.337401583	0.412811778	0.363773065	0.294484171	0.368047328	0.386465878	0.421798613	0.444750234	0.455494538	0.450248582	0.280406128	0.329386622	0.379823511	0.382131607
AH.3.02	0.321691626	0.302468218	0.270980321	0.265234482	0.469709424	0.514984024	0.316778988	0.352465767	0.501596789	0.512721834	0.49609092	0.241015008	0.30991095	0.291889164	0.365790855	0.399893934	0.252023843	0.332135526	0.414969974	0.327866145	0.273572794	0.270178387	0.275489025	0.358955944	0.364838351	0.368868252	0.393964547	0.350089941	0.26595408	0.453050054	0.295184463	0.321209706	0.274891689	0.337356307	0.527973747	0.375454392	0.305009923	0.263058255	0.4661291	0.54486064	0.358472902	0.340212782	0.354203387	0.296350052	0.302594084	0.343249715	0.310467554	0.258752417	0.34395407
AH.3.03	0.271036438	0.296097528	0.349066084	0.278274074	0.336274601	0.360769792	0.389152678	0.384930346	0.342746401	0.427732731	0.338546886	0.316465702	0.347049635	0.30477891	0.231359143	0.255042789	0.285081493	0.371085898	0.353917246	0.289599277	0.372675537	0.326656959	0.302682249	0.251867146	0.35255285	0.377965487	0.334770694	0.41369128	0.334679696	0.289722417	0.281891095	0.326384113	0.43845505	0.245464957	0.369234491	0.32818646	0.355013295	0.333728955	0.302684021	0.409725696	0.37687277	0.388784195	0.407432744	0.411880466	0.407500275	0.287010511	0.324438512	0.329443228	0.352376162
AH.3.04	0.315746405	0.340519786	0.461579684	0.387554374	0.326728636	0.27637995	0.474441692	0.474685589	0.221754595	0.454147912	0.279698635	0.42227811	0.401775704	0.381052362	0.309215808	0.245990549	0.391596572	0.450680465	0.340453457	0.415881142	0.456995625	0.382725225	0.401587733	0.311660784	0.361816848	0.424331988	0.346663932	0.454366933	0.429333428	0.224258528	0.374288443	0.360334943	0.47997511	0.229749371	0.27323779	0.342822905	0.428822725	0.41787116	0.220115541	0.388659241	0.392615787	0.44597536	0.455105881	0.465200764	0.463917742	0.312539148	0.434238158	0.381560838	0.409167002
AH.3.05	0.267681145	0.270119913	0.380116293	0.310110048	0.269246888	0.317984891	0.410884836	0.411750973	0.311846949	0.358258092	0.296905992	0.332611472	0.339753907	0.309223956	0.216866194	0.247797047	0.302317773	0.382938089	0.301146737	0.338757007	0.388111704	0.311168072	0.324535702	0.228696974	0.312815698	0.365927733	0.303835379	0.408423713	0.353646854	0.245696426	0.291593988	0.297112297	0.430281194	0.280728524	0.334025429	0.295630534	0.361889094	0.351546384	0.267413391	0.353606272	0.346000905	0.380175232	0.402044854	0.411610525	0.403436227	0.270142248	0.352981029	0.336267986	0.336005707
AH.3.06	0.228659556	0.268358246	0.301043569	0.205680985	0.407952659	0.452260802	0.326113508	0.337173863	0.427132137	0.458646275	0.422368944	0.282010615	0.311715839	0.244120095	0.283232153	0.325142055	0.234419945	0.322485967	0.368557329	0.258447735	0.347213782	0.292067057	0.279685707	0.295599356	0.34806356	0.366977551	0.351495555	0.39732508	0.284766295	0.380216311	0.277983522	0.329255665	0.426470922	0.261479399	0.454498634	0.32994679	0.333880235	0.276725763	0.393574214	0.477481713	0.366551911	0.368668427	0.392838746	0.393236252	0.390094858	0.290744519	0.258992844	0.261167901	0.340320204
AH.3.07	0.260375266	0.232345762	0.256356032	0.223666024	0.385769059	0.452593382	0.32703345	0.337381987	0.440636107	0.431089324	0.438799875	0.230878199	0.27451348	0.240548456	0.279214742	0.296840016	0.207059557	0.310118436	0.32091012	0.296670182	0.282146902	0.218303819	0.22877905	0.274167326	0.275341017	0.313109307	0.298021289	0.323053656	0.261974538	0.378077608	0.250966892	0.249373603	0.354674665	0.280544447	0.470175466	0.277501645	0.271021465	0.261275406	0.396714309	0.489744789	0.289283931	0.297586048	0.31986334	0.324476074	0.316352455	0.271574843	0.283344795	0.175374924	0.279004678
AH.3.08	0.27054195	0.224614317	0.233402849	0.217292219	0.397237309	0.465488234	0.287834203	0.318817525	0.455173057	0.428742994	0.452765059	0.20257732	0.252130282	0.227915498	0.302988127	0.305123154	0.19785589	0.290675087	0.325169672	0.287963469	0.236781453	0.200933855	0.196160415	0.260551606	0.273141621	0.300552798	0.301980961	0.302709142	0.2134965	0.389495938	0.241896076	0.246220707	0.327373894	0.279045637	0.484817177	0.282362292	0.238180432	0.220854105	0.411617761	0.502225466	0.279868222	0.279446422	0.301035663	0.287956328	0.290282812	0.266189241	0.257615243	0.202017752	0.276766088
AH.3.09	0.320977044	0.313689652	0.417290087	0.353454372	0.277640081	0.313583435	0.433458493	0.447833746	0.317275345	0.372179431	0.279290908	0.356863851	0.368924792	0.330899918	0.250381974	0.266454655	0.337206007	0.413974064	0.33646102	0.357736793	0.404330596	0.337033468	0.340836071	0.243525491	0.34374148	0.393717755	0.335177837	0.429956298	0.361270065	0.251329558	0.337984803	0.321848881	0.452291476	0.307252461	0.316809402	0.324509503	0.375112169	0.370402736	0.261720529	0.339377747	0.365266274	0.410872506	0.423523836	0.418341261	0.426745583	0.306715063	0.379807237	0.374690733	0.376309754
AH.3.10	0.198484865	0.23019706	0.248613704	0.155118245	0.401006985	0.461676506	0.281055648	0.274662622	0.447902372	0.438127168	0.443513327	0.257661395	0.287476669	0.200345618	0.284634959	0.314522231	0.191505824	0.286978749	0.354696792	0.263946193	0.310858397	0.236364965	0.245198613	0.290787488	0.321176222	0.323091282	0.329427401	0.363285699	0.225741258	0.377047854	0.232956352	0.296397301	0.394423157	0.237679963	0.474580054	0.321197863	0.30446815	0.220619846	0.404290464	0.497345138	0.330626491	0.334029499	0.357669849	0.370436429	0.356892596	0.25527187	0.254984201	0.223747585	0.295602296
AH.3.11	0.274395205	0.297650984	0.396291084	0.296873528	0.345185486	0.352268691	0.378190073	0.39335143	0.322672639	0.455480764	0.312655512	0.35848956	0.3439343	0.300910057	0.298839045	0.280183546	0.300648082	0.363399149	0.352320413	0.309836625	0.382909366	0.318671514	0.33144995	0.285907537	0.351045179	0.386913469	0.334991601	0.427807246	0.341859351	0.297469378	0.292208967	0.33700293	0.448898205	0.200842681	0.348470445	0.321632992	0.380970724	0.332549088	0.306468111	0.411804541	0.374344197	0.395310559	0.415352024	0.420635701	0.420728553	0.263051001	0.319946911	0.35970729	0.365197797
AH.3.12	0.306233297	0.308523141	0.402244287	0.313326914	0.329242244	0.346660323	0.407291256	0.405212799	0.32220144	0.419255265	0.317109578	0.366702648	0.359820975	0.319630237	0.265967975	0.283640232	0.308115145	0.384811281	0.359269434	0.306375183	0.404656213	0.33908299	0.342509426	0.272295261	0.363231852	0.398892487	0.346288335	0.441083562	0.361458931	0.283384462	0.292017304	0.341707869	0.463241709	0.234633478	0.347149675	0.336409697	0.396232343	0.35916773	0.288932724	0.391031831	0.387093784	0.41081814	0.428707613	0.438838092	0.437488605	0.285341596	0.337822262	0.376309157	0.370505446
AH.4.01	0.241623486	0.236322475	0.339142885	0.278628873	0.280438141	0.321318489	0.335646971	0.370296478	0.302425797	0.397308034	0.292066351	0.293000827	0.277751163	0.261165795	0.244764696	0.224185396	0.257000532	0.33143552	0.282401918	0.275307384	0.299296471	0.244753093	0.26333227	0.19138766	0.280493518	0.340112547	0.263834189	0.368519246	0.280165344	0.251449427	0.257995033	0.272300458	0.388623084	0.207354299	0.325769503	0.254265278	0.300580174	0.262328246	0.265463409	0.375572483	0.308902646	0.334944303	0.361216128	0.355696315	0.357543709	0.208956164	0.299869337	0.323274194	0.316131228
AH.4.02	0.303301883	0.191633498	0.186782633	0.222078546	0.392097082	0.454206452	0.229703661	0.252265837	0.454655542	0.435378221	0.449844856	0.162033962	0.179635737	0.215419356	0.338574418	0.270703127	0.149119195	0.24431044	0.241404843	0.275798894	0.150096058	0.146252595	0.131374095	0.253158955	0.189835296	0.208128648	0.218544545	0.196543104	0.170133717	0.393671665	0.173595938	0.15072868	0.216508519	0.283356688	0.481876348	0.207497089	0.147729805	0.180623188	0.410016314	0.497893801	0.19395037	0.183737812	0.200427335	0.177603548	0.177821823	0.23744676	0.212610357	0.264800033	0.186743986
AH.4.03	0.377922874	0.340934781	0.271151978	0.309879133	0.475982116	0.53957355	0.319435954	0.357028037	0.540695489	0.513238614	0.531665629	0.223492559	0.326934038	0.335916677	0.406620029	0.409196775	0.297331989	0.33010081	0.412645675	0.355254033	0.269276602	0.304879891	0.28960323	0.388119746	0.362578848	0.354241281	0.390078168	0.317723737	0.287601071	0.481552818	0.344048764	0.32601233	0.168852571	0.392263487	0.562196107	0.377506881	0.288395193	0.28481094	0.505534009	0.579410957	0.353349533	0.315200498	0.322542239	0.255207262	0.271163817	0.391024978	0.333031325	0.293416466	0.341551266
AH.4.04	0.277886186	0.23784999	0.23466927	0.216982215	0.399003554	0.467146597	0.328200477	0.320049486	0.454950613	0.455262816	0.449196705	0.236196512	0.292962114	0.271293379	0.308378341	0.310549051	0.208239758	0.302109214	0.323370007	0.311599467	0.287389425	0.256138183	0.23121134	0.300530267	0.269116157	0.291967433	0.300243819	0.307577234	0.280372421	0.390571101	0.234928116	0.242495046	0.344635472	0.275178829	0.481579365	0.281077445	0.265289345	0.268941887	0.41423886	0.504537072	0.287075191	0.282085185	0.30309155	0.324778132	0.309714182	0.28110818	0.297036177	0.112318888	0.267804836
AH.4.05	0.227214143	0.264224397	0.361116957	0.271040714	0.299115336	0.287886155	0.402197937	0.386581456	0.278743639	0.414832079	0.285444618	0.328686087	0.325452987	0.288059145	0.22496085	0.190232157	0.286103024	0.376528792	0.308835031	0.320610458	0.381363591	0.305619956	0.30410254	0.246086261	0.314753816	0.369068218	0.299198748	0.408127796	0.345034533	0.208113638	0.279906448	0.295190575	0.435851578	0.167860484	0.299278361	0.298071215	0.358627887	0.339922161	0.229352293	0.384073561	0.348185269	0.382543003	0.403283629	0.413683937	0.408351717	0.243812721	0.337953594	0.296477172	0.337279028
AH.4.06	0.285568776	0.257472489	0.3408932	0.268763324	0.318989856	0.294311402	0.361642966	0.343651838	0.240411575	0.432719041	0.314942186	0.321491653	0.293848558	0.273964017	0.287382328	0.217153744	0.274552987	0.340293091	0.310868984	0.332705815	0.346132658	0.275839163	0.292720776	0.265629366	0.286992287	0.326341456	0.279733298	0.366571174	0.325463299	0.239209081	0.253525188	0.263299704	0.397486949	0.133458082	0.307812168	0.292294386	0.322315397	0.308534211	0.236211457	0.41610475	0.314824008	0.338865609	0.361920736	0.380223832	0.367574264	0.217764887	0.32408771	0.291637721	0.29651851
AH.4.07	0.411569563	0.333385404	0.250993109	0.31222382	0.49130054	0.553216477	0.29996473	0.335808681	0.551296316	0.522298679	0.540262252	0.207974903	0.313499512	0.328255713	0.431388531	0.383493944	0.289745508	0.313905856	0.379435425	0.373826298	0.252802726	0.293244754	0.275626466	0.385965603	0.330683724	0.329623466	0.359556449	0.279700268	0.272862392	0.490364124	0.335221537	0.304524406	0.131742988	0.412248589	0.570838491	0.346069	0.267244885	0.276435742	0.517453782	0.592424731	0.322189798	0.29732518	0.291518159	0.21619653	0.237610956	0.38072661	0.317549525	0.300962699	0.323633514
AH.4.09	0.336478422	0.205468642	0.141169655	0.230019628	0.450347464	0.510947377	0.178880878	0.204977901	0.508096668	0.471398871	0.503034229	0.162108619	0.169520618	0.230465755	0.395103713	0.331010115	0.150136861	0.220980357	0.277898483	0.282800227	0.108194567	0.143231633	0.121283475	0.295333226	0.225875947	0.21456764	0.253975369	0.184785113	0.149194016	0.451073617	0.184469051	0.189442866	0.164467953	0.319470401	0.537123352	0.242738905	0.133647431	0.177234576	0.469780218	0.553722134	0.219646947	0.184098818	0.187173129	0.127424155	0.129602552	0.259980502	0.197278121	0.29713101	0.197059661
AH.4.10	0.386210486	0.273752884	0.186302532	0.279121441	0.476770777	0.537645	0.259781671	0.280563	0.531187304	0.50836827	0.527576215	0.220280941	0.258707626	0.297659341	0.408366978	0.35535928	0.223094301	0.266466274	0.321396549	0.34420622	0.206867858	0.232441632	0.212135598	0.364339669	0.266359655	0.258945496	0.293830933	0.215056285	0.228000597	0.474047286	0.26657183	0.237652982	0.223030453	0.379420315	0.559751851	0.289351084	0.199863139	0.261061289	0.4982477	0.578928052	0.257432972	0.22830511	0.22302595	0.204297199	0.187162816	0.316822965	0.258549134	0.192561437	0.254918648
AH.4.11	0.24584588	0.293102001	0.368623269	0.229839347	0.383304076	0.423546692	0.340524662	0.315548024	0.397546384	0.464759636	0.394713097	0.359284413	0.34656591	0.257520789	0.320340818	0.319048226	0.272367679	0.305217411	0.364528314	0.200446967	0.37489008	0.324179303	0.331075104	0.310011644	0.356656848	0.383793123	0.344619322	0.413541897	0.320000201	0.361761626	0.274055465	0.336255941	0.438694065	0.233422733	0.425721773	0.334274941	0.365982391	0.300166846	0.365536291	0.452513351	0.37831408	0.390053336	0.407892777	0.418813425	0.409674468	0.278084182	0.241050207	0.343558177	0.35766023
AH.4.12	0.235469318	0.251016823	0.388351194	0.301116721	0.261111089	0.27855586	0.405253944	0.386312577	0.274998495	0.370708785	0.274295143	0.368033131	0.338022992	0.291028647	0.217143563	0.210042514	0.300717059	0.385821263	0.297127938	0.338311586	0.402319352	0.312750808	0.338929909	0.229317465	0.330569999	0.393803889	0.309733706	0.438913109	0.35867401	0.204172727	0.27744723	0.316374865	0.463774722	0.196840768	0.293044622	0.309524217	0.390118299	0.351737055	0.230147527	0.336402853	0.358373914	0.403932556	0.431319814	0.444950464	0.43714862	0.220491299	0.343890414	0.346029733	0.3592813
AJ.1.01	0.196901496	0.24685772	0.362659467	0.235457445	0.299318727	0.326123916	0.376870102	0.354107053	0.31900146	0.401749415	0.326410533	0.346847513	0.330013654	0.251460212	0.223452205	0.236058881	0.263945507	0.359607029	0.322376566	0.286191686	0.397718463	0.306399742	0.322734514	0.258117952	0.320869661	0.385345375	0.303638789	0.431385633	0.336275442	0.251959983	0.257169524	0.303325136	0.458812634	0.175159346	0.341717531	0.311523749	0.37770944	0.324685648	0.282415762	0.371668861	0.348844357	0.396460522	0.425503242	0.443267268	0.429965007	0.216735766	0.302288987	0.296844787	0.349219235
AJ.1.02	0.130082514	0.222343919	0.334472447	0.260610712	0.253670628	0.282868787	0.391241964	0.374049977	0.297765098	0.355879741	0.327771018	0.349162109	0.337273368	0.279142107	0.145187111	0.179307953	0.3086546	0.397861716	0.306111535	0.37547604	0.402645858	0.302874984	0.331068553	0.225921816	0.34436048	0.408246165	0.321522928	0.449030323	0.342361294	0.211096412	0.288326873	0.328377428	0.475336337	0.239698382	0.332752745	0.322579102	0.395416476	0.339490899	0.250574823	0.331389204	0.375354092	0.416736198	0.444769585	0.460423158	0.447329583	0.22248303	0.382686345	0.283362558	0.373026514
AJ.1.03	0.204366133	0.230678156	0.31270382	0.247503579	0.283449669	0.332172389	0.380143347	0.352375373	0.333958357	0.389870225	0.341791543	0.31392537	0.312596892	0.269803327	0.198330656	0.245316651	0.275965313	0.368151038	0.307730077	0.335290288	0.37989697	0.291889127	0.30377835	0.236156562	0.307196588	0.371625523	0.287562561	0.417540058	0.338498118	0.262220102	0.254532351	0.29200122	0.447527695	0.215589037	0.35495258	0.299424776	0.364342999	0.330403803	0.29734177	0.373450893	0.336746372	0.383425314	0.411435961	0.431659129	0.419001033	0.195500007	0.344607161	0.243794004	0.33667098
AJ.1.04	0.138161828	0.218166511	0.335864324	0.240302072	0.268057269	0.307725593	0.372661943	0.35343445	0.312505975	0.362506911	0.325145893	0.347781057	0.335272288	0.262028176	0.205620834	0.231714217	0.290537103	0.383169757	0.300287543	0.35765265	0.401013874	0.29764234	0.328736158	0.219662653	0.333058314	0.400511838	0.311458294	0.447405531	0.324213577	0.230547527	0.276673181	0.322404265	0.473641302	0.237604698	0.334629218	0.312716074	0.390766636	0.319013773	0.273028705	0.345312069	0.364708843	0.412407987	0.441650112	0.457793112	0.445408182	0.194647694	0.364370043	0.297797126	0.368719087
AJ.1.05	0.225782708	0.260572599	0.247885041	0.154235397	0.410282706	0.469765067	0.256944893	0.171647824	0.464721337	0.460610841	0.474212822	0.278713731	0.308730969	0.212937193	0.333689116	0.349739406	0.229735468	0.250060973	0.367881401	0.252819379	0.329020549	0.279753101	0.26597977	0.311164852	0.331291329	0.328631157	0.337740142	0.371055637	0.241046156	0.406748032	0.23408025	0.312053817	0.40483248	0.249518565	0.493719405	0.344564802	0.319730231	0.214066646	0.429187623	0.507850986	0.349224655	0.341110048	0.364115791	0.388768462	0.372013944	0.250960242	0.265402629	0.230011583	0.314532859
AJ.1.06	0.263625531	0.335526433	0.452276214	0.391895271	0.174800671	0.212162693	0.502987568	0.485151592	0.238621082	0.288970543	0.233305594	0.418759687	0.425346731	0.393322173	0.183430611	0.247257347	0.417038425	0.488493088	0.335893044	0.467508587	0.492013638	0.415100406	0.415819707	0.220340794	0.38273876	0.462654602	0.346350458	0.508689145	0.455908707	0.156512728	0.395698335	0.391028785	0.526908161	0.35028337	0.240420137	0.338856003	0.457682438	0.449523138	0.179614211	0.227015307	0.41468732	0.477379811	0.502132148	0.516251369	0.506958668	0.288240293	0.474548886	0.387447332	0.441481467
AJ.1.07	0.281453391	0.342979128	0.46849748	0.39993198	0.221209405	0.207341163	0.507326643	0.493861209	0.205570119	0.349984539	0.232758748	0.429280062	0.431495947	0.401746723	0.205181779	0.202772052	0.423148292	0.488002978	0.333921254	0.463924116	0.496442102	0.419753301	0.425062355	0.259781845	0.385180624	0.456025712	0.36104468	0.495500136	0.465093698	0.128248668	0.403446069	0.387677654	0.516063243	0.293517101	0.211527585	0.354446099	0.465496335	0.455796507	0.177076576	0.287512454	0.411357344	0.475712893	0.492017414	0.50594508	0.502770172	0.319332974	0.474653032	0.394665863	0.441084633
AJ.1.08	0.162587554	0.168009212	0.285904049	0.167726584	0.311485706	0.372627378	0.271758793	0.249833558	0.366310521	0.377799034	0.382442797	0.302510724	0.266694901	0.182487672	0.26252061	0.226139505	0.222502636	0.293919197	0.288974249	0.302994317	0.337177111	0.236226803	0.272149627	0.208798664	0.282163011	0.340291429	0.266561608	0.379728871	0.244735567	0.29521363	0.212830381	0.263226362	0.410645667	0.193421057	0.390737017	0.284453253	0.325524762	0.224809414	0.32984669	0.407095871	0.313486029	0.351014458	0.376140358	0.395427914	0.380755801	0.155985298	0.28003649	0.281404842	0.307823522
AJ.1.09	0.177899426	0.240913598	0.371466918	0.27888743	0.24346276	0.254058736	0.411599003	0.388590652	0.264743858	0.351829763	0.290307287	0.359874229	0.338524709	0.295168182	0.168369538	0.180142243	0.306269655	0.398454213	0.306099778	0.355440494	0.411745806	0.323026669	0.337074177	0.225380681	0.346378108	0.411116973	0.323309464	0.45074338	0.36320196	0.194665811	0.288179812	0.328073323	0.474959681	0.21182249	0.306544081	0.319887891	0.394448958	0.359385377	0.223809155	0.320031779	0.379518492	0.420520216	0.446890025	0.458920808	0.448597734	0.231574821	0.364488389	0.324876697	0.373019271
AJ.1.10	0.242216868	0.195187194	0.190514986	0.151582168	0.409418346	0.474444677	0.254713359	0.218638731	0.459341594	0.44105479	0.464523289	0.226976562	0.240780217	0.19041152	0.315077242	0.292445517	0.166056622	0.252483311	0.314475198	0.296406512	0.266844223	0.211123598	0.20090981	0.2842297	0.276799276	0.271723117	0.285124182	0.309132781	0.210296642	0.397803686	0.176073236	0.251840678	0.345281705	0.230661477	0.487811314	0.283233301	0.256174652	0.214663861	0.421871353	0.510815973	0.283851648	0.284689906	0.305285558	0.325315419	0.30944011	0.198464278	0.23129166	0.170296821	0.247853103
AJ.1.11	0.175804744	0.23234154	0.307578009	0.18019669	0.367698128	0.406702338	0.330361989	0.301421587	0.404331903	0.40648489	0.422416793	0.32607236	0.319299974	0.211304612	0.264319064	0.313558134	0.252539941	0.336795931	0.352595309	0.301232863	0.385076273	0.283023338	0.312623973	0.293550201	0.336414591	0.387361566	0.345749026	0.427562532	0.301154887	0.340839877	0.266091366	0.320950635	0.45901714	0.246904265	0.432896055	0.352236196	0.375953581	0.285416345	0.370754889	0.437593851	0.358851514	0.396448219	0.424143796	0.443530199	0.429168212	0.246189796	0.29555448	0.256294748	0.346688158
AJ.1.12	0.241232572	0.205617482	0.214335224	0.123657152	0.413382252	0.471593014	0.17298741	0.160038309	0.470610446	0.444403733	0.466065408	0.219066919	0.230473071	0.134974324	0.353226146	0.302498899	0.15016073	0.195467793	0.324088713	0.196298464	0.237812775	0.195469119	0.184654656	0.245710489	0.277887136	0.273112586	0.292640526	0.300000779	0.147972771	0.412612587	0.177008471	0.242543161	0.336600398	0.22023948	0.500102282	0.292916814	0.231715632	0.130638824	0.42260106	0.513681648	0.286887569	0.274291969	0.290780404	0.294477133	0.294998587	0.216938912	0.159565055	0.284585868	0.249646097
AJ.1.13	0.237782054	0.191230473	0.311022716	0.263211558	0.255593341	0.284684945	0.331965778	0.328866195	0.280313445	0.362843894	0.274940802	0.27792234	0.259552827	0.231541937	0.229750512	0.134016857	0.248844197	0.31942877	0.224617276	0.335844284	0.318629904	0.243078621	0.253968055	0.16626471	0.249827934	0.305967774	0.229979316	0.349969411	0.287356736	0.218383575	0.236896815	0.239039673	0.377044395	0.193786254	0.30391129	0.224004206	0.290719599	0.282007447	0.242698985	0.36647717	0.281097123	0.315805403	0.341552078	0.350628289	0.343404294	0.178585307	0.29818744	0.307287074	0.280061788
AJ.1.14	0.377176732	0.377115272	0.320059038	0.330871585	0.491308601	0.531563711	0.40537648	0.369765598	0.512562276	0.537598915	0.527836163	0.348833398	0.392842882	0.385624132	0.40117717	0.430187107	0.355271649	0.386291361	0.452124035	0.39339402	0.393558815	0.395540158	0.342014026	0.428671873	0.414207109	0.387195035	0.420743013	0.406881555	0.377853204	0.47039972	0.366450758	0.394744337	0.440384709	0.386721021	0.541682158	0.423027152	0.363228965	0.384142452	0.490742666	0.565059917	0.416981872	0.396177352	0.400169183	0.420589425	0.403565103	0.395041367	0.392237089	0.16713781	0.375315923
AJ.1.15	0.253090288	0.195361424	0.207986635	0.185985696	0.389687363	0.448880085	0.279599862	0.245943816	0.443702834	0.425349553	0.459143774	0.230115273	0.239697796	0.206425734	0.309384009	0.289758408	0.194721882	0.2702845	0.300257434	0.319245689	0.284681314	0.220476036	0.215088477	0.272615898	0.263938306	0.279210648	0.272458532	0.322111632	0.244085336	0.388997905	0.179594814	0.235913337	0.358823574	0.233496914	0.473923997	0.281558404	0.271733922	0.244572659	0.412252614	0.486098686	0.281787188	0.292435835	0.315755463	0.339174174	0.323457373	0.193970758	0.257547808	0.152565856	0.244529023
AJ.1.16	0.284999725	0.334574657	0.452210867	0.397272655	0.193386043	0.196563561	0.481207015	0.461537746	0.22248849	0.322308499	0.235765278	0.41874739	0.404275113	0.371686404	0.203754421	0.212484539	0.403335399	0.468809484	0.316660225	0.436973156	0.469620431	0.390495261	0.405562024	0.217066173	0.369595281	0.443240774	0.341545935	0.489558408	0.439004403	0.139463212	0.372089979	0.371865338	0.510497253	0.294720071	0.248475845	0.348013417	0.437065472	0.426756423	0.165316031	0.261199703	0.396858279	0.456778012	0.48304864	0.495851089	0.487536048	0.279454871	0.450132512	0.406239284	0.419097417
AJ.2.01	0.231989027	0.276929792	0.427249944	0.349191074	0.251630564	0.204525773	0.436193084	0.423453387	0.203112416	0.375284697	0.269495357	0.419778825	0.365337175	0.333850905	0.242850587	0.207134438	0.357787206	0.429479545	0.318829519	0.396472554	0.432303573	0.347286613	0.385179565	0.255458478	0.368850603	0.433014763	0.345312747	0.474177292	0.404468438	0.15989751	0.333206879	0.364836886	0.499389016	0.187279509	0.250854011	0.344254528	0.431935284	0.389688831	0.170663583	0.32536394	0.395275995	0.440738556	0.468907393	0.484023428	0.472320899	0.242251909	0.405208511	0.383267977	0.403115031
AJ.2.02	0.171404861	0.161071283	0.234266109	0.168560257	0.312014962	0.382329892	0.30374441	0.27867698	0.378412107	0.372525135	0.389011581	0.257531856	0.258542616	0.192161413	0.232226817	0.229237865	0.210217794	0.306876158	0.271404341	0.317035363	0.314311874	0.213403304	0.242059871	0.208972802	0.253712383	0.311560812	0.246145189	0.356446917	0.25306875	0.305913112	0.19799483	0.233763486	0.388572662	0.216321116	0.405077364	0.261623759	0.30574895	0.251792303	0.341189043	0.417380672	0.282957254	0.322601267	0.350976094	0.37400236	0.358439405	0.155422464	0.290544372	0.190283421	0.28112318
AJ.2.03	0.206989422	0.289549242	0.394836795	0.331058706	0.248827385	0.240680684	0.459072022	0.441400626	0.256237321	0.349036496	0.289948016	0.376893979	0.383280107	0.346541694	0.137311016	0.177178638	0.356197416	0.448463809	0.336197274	0.414387001	0.44988787	0.366218277	0.371907297	0.246908553	0.378332018	0.443591733	0.356285301	0.483359639	0.40873493	0.199104153	0.336871011	0.359163264	0.508078465	0.265660665	0.298037798	0.353402975	0.429071986	0.405304875	0.209434618	0.297173888	0.411726002	0.45242598	0.479764975	0.49227044	0.48187676	0.283238863	0.423410372	0.313703433	0.406549604
AJ.2.04	0.26022652	0.320985432	0.468332945	0.39621368	0.194522443	0.153392796	0.49898572	0.480885493	0.216933325	0.294816636	0.247264646	0.433004961	0.415969995	0.390451326	0.155234665	0.17692271	0.408602413	0.48233473	0.341967698	0.453828735	0.486501206	0.405723906	0.413511798	0.250739011	0.392329232	0.457932921	0.369368795	0.499861883	0.452257962	0.127008071	0.387982655	0.382102705	0.519725471	0.278918299	0.243830357	0.367363579	0.452502383	0.44212222	0.135356654	0.244084693	0.423234888	0.472757128	0.496238255	0.506963789	0.499030332	0.315297355	0.465637585	0.390838173	0.431683148
AJ.2.05	0.321576536	0.369534207	0.50852375	0.436423091	0.215300317	0.154580539	0.516010391	0.509982788	0.157228522	0.313897452	0.220835255	0.468722228	0.442567563	0.420733392	0.212696452	0.232591341	0.44271718	0.501840641	0.358662307	0.472572184	0.507125104	0.425197556	0.453592856	0.271643435	0.400507778	0.476104083	0.369306409	0.519902816	0.479065949	0.147363999	0.416138487	0.403917806	0.536669217	0.283754615	0.195843476	0.364651882	0.482379957	0.466268638	0.109994466	0.255137507	0.430773807	0.488974856	0.513196273	0.525801232	0.519008923	0.32569803	0.482067324	0.439815183	0.453383884
AJ.2.06	0.220411882	0.304963307	0.409963438	0.359296599	0.183201912	0.190063787	0.471975377	0.452141521	0.312925999	0.228014731	0.318999733	0.39216776	0.393760444	0.359442948	0.13711045	0.233384008	0.395108734	0.466773408	0.350357038	0.443606225	0.460761711	0.37825276	0.393657785	0.233133513	0.395288765	0.458609075	0.369177344	0.497236812	0.427094003	0.232560696	0.365522622	0.380879037	0.517941041	0.345880413	0.319597308	0.380482462	0.445166881	0.415478891	0.211706838	0.231093941	0.426378594	0.466651684	0.493571304	0.505990652	0.496229522	0.30437146	0.452032591	0.354476247	0.425014161
AJ.2.07	0.285488473	0.342083159	0.485521232	0.415058932	0.222146353	0.171634988	0.51240971	0.50020008	0.13311934	0.352094239	0.252690815	0.448999498	0.431187192	0.412607897	0.201325101	0.187942756	0.431006886	0.494231979	0.344116967	0.46684445	0.5005559	0.426289923	0.433422527	0.266164766	0.390606282	0.464788727	0.366851891	0.506425116	0.47439504	0.142014447	0.406806304	0.393391598	0.529426544	0.267590907	0.214273023	0.36117163	0.47118833	0.459666378	0.129114658	0.273190729	0.422167341	0.481318191	0.501216964	0.515945458	0.50794158	0.325019545	0.483961708	0.415674166	0.447568775
AJ.2.08	0.287623075	0.351583404	0.477854018	0.41772228	0.199729921	0.192298176	0.515567274	0.497384783	0.315503838	0.213013157	0.292454443	0.447704634	0.433225178	0.412441598	0.200035759	0.265886859	0.437853141	0.504843001	0.390240957	0.479047571	0.504836957	0.427843819	0.434619266	0.282999482	0.430833575	0.492378988	0.405779234	0.531485438	0.467299033	0.251619445	0.408821221	0.417474048	0.549290557	0.379033321	0.291493183	0.410872572	0.480814693	0.463118135	0.233186234	0.199953202	0.463445306	0.501947228	0.527924151	0.540474242	0.530159955	0.351252759	0.490194561	0.423242518	0.462458941
AJ.2.09	0.212618202	0.257074283	0.343964773	0.24761705	0.338657358	0.29229857	0.366828471	0.343954133	0.269572698	0.46204867	0.319471081	0.35862307	0.347922174	0.280649536	0.283245692	0.253967747	0.298907499	0.378945964	0.364333256	0.355641182	0.405715879	0.319237563	0.336604337	0.29300712	0.348922557	0.408642201	0.332519668	0.446831163	0.329907216	0.243492182	0.292028573	0.34031285	0.477061303	0.156374598	0.295036786	0.340123059	0.396147249	0.319952129	0.253862778	0.409286474	0.381157169	0.418877503	0.441553736	0.461704131	0.447945003	0.227311813	0.37148644	0.319059911	0.383288339
AJ.2.10	0.215956361	0.235325705	0.321964613	0.156809464	0.373145621	0.423636333	0.268817825	0.222541565	0.410916203	0.434897732	0.405750985	0.32579286	0.296207771	0.186020805	0.33833516	0.32784454	0.236281033	0.254171028	0.341827464	0.209461025	0.340207662	0.264623226	0.291719807	0.291407402	0.310100962	0.343242755	0.311142524	0.385742524	0.260626579	0.352888704	0.235688396	0.293771083	0.416529974	0.193523801	0.440137285	0.307450664	0.341439153	0.233262745	0.376167778	0.467184087	0.333048107	0.35071139	0.377090842	0.393713561	0.382872585	0.221829332	0.234450052	0.315542202	0.313361694
AJ.2.11	0.145677643	0.191242708	0.254800281	0.138979148	0.359794757	0.425220268	0.268623182	0.241731373	0.411211717	0.403690298	0.419990273	0.277160633	0.271854756	0.174948681	0.258281103	0.275735453	0.214630882	0.293198996	0.317949574	0.297575243	0.334313863	0.228500057	0.262475256	0.260274036	0.289727695	0.337754562	0.301402278	0.377252348	0.242360601	0.343122617	0.226262201	0.270562661	0.409733207	0.217880467	0.439241292	0.304592425	0.326063128	0.221429667	0.374707258	0.459983727	0.315568837	0.348474277	0.372755673	0.393204859	0.378988728	0.203555881	0.27369443	0.190655816	0.302451551
AJ.2.12	0.232948588	0.246278936	0.327470032	0.226086015	0.33662709	0.391789641	0.298501323	0.283539729	0.385758008	0.401393033	0.384717525	0.300765625	0.288606091	0.214713539	0.294752065	0.280851022	0.24219756	0.240279058	0.303311202	0.235480014	0.332627641	0.262583666	0.275743765	0.244407187	0.290555058	0.327588062	0.271206735	0.370596985	0.265403761	0.322534774	0.226790591	0.268647024	0.402004032	0.21179055	0.414681733	0.281820831	0.32199336	0.251646937	0.337207352	0.427534126	0.3127922	0.340554553	0.360417805	0.375930969	0.36655933	0.214143939	0.240102531	0.320178599	0.301266994
AJ.2.13	0.270684796	0.174664209	0.187248081	0.155647943	0.410067574	0.468903177	0.119152575	0.139279572	0.465634679	0.429027469	0.460164795	0.206622979	0.169880166	0.137674998	0.396458518	0.31766187	0.141958321	0.171362351	0.276496999	0.235467895	0.188618543	0.144326445	0.157193165	0.254224716	0.230258914	0.219742877	0.246206638	0.249572407	0.113200922	0.414680638	0.166158906	0.206441464	0.284181273	0.235420449	0.495530927	0.243327056	0.191857236	0.115741619	0.423320002	0.513857277	0.229309971	0.216225562	0.237559141	0.245996855	0.243505495	0.173713958	0.142807331	0.298999683	0.203718057
AJ.2.14	0.178694684	0.199383673	0.214503248	0.141015604	0.380480469	0.444581867	0.26122915	0.231143907	0.433013442	0.432707064	0.439217631	0.242531898	0.270577886	0.192111936	0.284349509	0.278128857	0.174322063	0.268202529	0.320477899	0.279503253	0.296204775	0.240594444	0.224854222	0.261064806	0.28960698	0.297677093	0.285815384	0.338453219	0.218899139	0.363824044	0.178085962	0.254721272	0.370706626	0.201781721	0.459459091	0.289908116	0.287353642	0.214045152	0.397894474	0.481684766	0.311083511	0.308726674	0.333238518	0.35580243	0.34033331	0.195174984	0.245188169	0.199242394	0.270721434
AJ.2.15	0.208649688	0.188643946	0.239915288	0.166619833	0.339806616	0.404671241	0.305604288	0.27071326	0.395556436	0.405438706	0.414419446	0.250947582	0.24589636	0.189942819	0.245645214	0.243275054	0.200229047	0.292677448	0.290638781	0.288473249	0.311720446	0.222968218	0.238276623	0.227411637	0.268475725	0.308378149	0.260997167	0.349468611	0.268233854	0.339068839	0.178971853	0.231923428	0.38360628	0.192420476	0.426190281	0.280989595	0.300091395	0.260748022	0.362819238	0.440704103	0.295275518	0.323066126	0.346658247	0.367651224	0.352126899	0.176431076	0.266489341	0.181700393	0.271163138
AJ.2.16	0.388929613	0.433151983	0.551642885	0.502300231	0.247805074	0.201861396	0.561489238	0.555250421	0.195150523	0.32997094	0.149984535	0.512437614	0.488576375	0.470883548	0.313011477	0.297044196	0.505489397	0.5447386	0.380665142	0.515306267	0.549369454	0.478045661	0.506496538	0.301882598	0.431315326	0.511176425	0.394667805	0.545626811	0.530653477	0.186807522	0.469416212	0.452707275	0.561341056	0.359465284	0.106513044	0.384967095	0.52704968	0.514936808	0.20377124	0.257818048	0.457548493	0.532664381	0.542917369	0.557268967	0.555781503	0.379920424	0.532412055	0.501852131	0.504848929
AJ.3.01	0.307423804	0.194963224	0.144023597	0.210390935	0.416498884	0.477074385	0.199388346	0.154680114	0.470085815	0.445351136	0.478782596	0.262642084	0.156059857	0.22146508	0.405922892	0.329542448	0.14225168	0.213574099	0.199649216	0.300568196	0.151114983	0.157341572	0.151600598	0.297744069	0.158246713	0.13040156	0.164733975	0.168499402	0.179694021	0.423195013	0.117375679	0.157539566	0.242339454	0.253443719	0.49830329	0.193165798	0.133647929	0.19346076	0.438972029	0.523329444	0.163861605	0.141563272	0.163469852	0.202038087	0.170168075	0.183881153	0.20907323	0.30000631	0.121496678
AJ.3.02	0.279035242	0.172382679	0.114555512	0.184797421	0.415854099	0.47561069	0.210434803	0.15478299	0.475874209	0.436008433	0.48389977	0.237828578	0.150413563	0.195820657	0.376808074	0.295519276	0.136377242	0.235000166	0.198824903	0.315226239	0.1597137	0.145099445	0.13012846	0.279686346	0.154734123	0.136808293	0.167142296	0.179908965	0.175882033	0.416792975	0.106336401	0.137126986	0.255492462	0.263504193	0.504995401	0.199867933	0.136225033	0.198582857	0.433271619	0.517305703	0.162838583	0.154298086	0.175345479	0.216174727	0.183211913	0.181503671	0.226446676	0.262628376	0.107715061
AJ.3.03	0.30790681	0.362813452	0.510603429	0.436096787	0.218342597	0.157672756	0.5198541	0.515773118	0.174465671	0.335315135	0.213961256	0.470486026	0.440422623	0.428181549	0.225702804	0.215194696	0.446403899	0.500770973	0.362790009	0.473706838	0.509906947	0.436048921	0.456470429	0.288995189	0.408255572	0.477688343	0.382824704	0.515073679	0.480761631	0.14183676	0.419295503	0.407356101	0.530824832	0.283163128	0.181997936	0.375400835	0.484743598	0.471948141	0.133863467	0.265645244	0.440897646	0.496979554	0.51075272	0.520771153	0.516705147	0.342930779	0.485943268	0.431289111	0.459377619
AJ.3.04	0.273362233	0.184868639	0.17222041	0.234183478	0.374198098	0.436415771	0.216945272	0.173158447	0.421993773	0.463302259	0.428409524	0.287585968	0.201644741	0.241597693	0.350256008	0.271728339	0.1728033	0.240269138	0.251378935	0.297796983	0.200593227	0.198116826	0.177276503	0.280570624	0.222327606	0.222969168	0.209908209	0.24670907	0.195615917	0.360200204	0.115764274	0.195131068	0.271966202	0.215478853	0.450541255	0.219843838	0.207909089	0.231996539	0.390900281	0.479196455	0.241746023	0.227253618	0.236174654	0.25776511	0.242656685	0.161802896	0.222103533	0.29571	0.209089301
AJ.3.05	0.429949806	0.298234999	0.195881521	0.33842916	0.472516154	0.523392496	0.273335501	0.229162542	0.517965751	0.498839702	0.531726375	0.3142037	0.231294534	0.338458997	0.471139668	0.387402635	0.263513293	0.2852454	0.246553295	0.37385148	0.20061208	0.263740974	0.226883986	0.386244129	0.199525971	0.106708105	0.215106513	0.114993676	0.279658872	0.479638582	0.226042806	0.208712347	0.251402108	0.377733752	0.548942777	0.24769633	0.167786903	0.312210944	0.500492856	0.572692079	0.182280465	0.137645849	0.115583232	0.211128631	0.151188094	0.304493602	0.281103222	0.356246924	0.140895697
AJ.3.06	0.281760403	0.215685636	0.128773597	0.176587421	0.450076062	0.503176982	0.167939239	0.086245244	0.511704977	0.46310583	0.526955114	0.260361326	0.193092271	0.212044617	0.412733979	0.353670993	0.170176974	0.212932107	0.278359156	0.297783524	0.191578679	0.199240435	0.164575902	0.330254	0.242791368	0.212203066	0.248397907	0.230045958	0.173264608	0.456581222	0.154190147	0.220587899	0.270703073	0.297986557	0.540505263	0.259495587	0.188420353	0.185991291	0.485288721	0.549708798	0.243120581	0.210847996	0.225540963	0.249533657	0.232494505	0.231560058	0.212911677	0.294875829	0.198057103
AJ.3.07	0.25152916	0.165291748	0.188587673	0.216885231	0.32657489	0.392095759	0.28355027	0.240109485	0.383220656	0.422747026	0.392175018	0.240194921	0.201866227	0.250094827	0.255192247	0.208652863	0.176493791	0.287838179	0.21229246	0.337691127	0.242840681	0.20897706	0.166388983	0.237982895	0.183276856	0.219882972	0.170800483	0.258831022	0.248802629	0.319060862	0.147134627	0.166019808	0.295938051	0.228078333	0.410751455	0.187742002	0.209322963	0.274337751	0.342451542	0.428183221	0.208529857	0.229144445	0.255929797	0.278509934	0.261776631	0.163248145	0.271711414	0.237989453	0.193278357
AJ.3.08	0.299728466	0.199625529	0.107320128	0.218255553	0.435560373	0.489120143	0.232005666	0.169881283	0.486975885	0.453851055	0.501949893	0.23519344	0.178400784	0.241660333	0.38450885	0.334396402	0.180025963	0.255665822	0.229341538	0.330264909	0.167881525	0.193440294	0.1500886	0.307466478	0.178798341	0.135985591	0.198420587	0.159549039	0.209246437	0.434810352	0.143580986	0.17959488	0.265452043	0.300794245	0.516296533	0.229777283	0.14217592	0.235051938	0.463014518	0.532561439	0.169037722	0.143086774	0.155080164	0.228841255	0.171035985	0.218730688	0.247069492	0.270709755	0.123840237
AJ.3.09	0.324909169	0.228342449	0.09078901	0.23309861	0.472017279	0.526059923	0.220938822	0.158078653	0.524789657	0.484881466	0.538020033	0.25182255	0.19531345	0.269312576	0.408748516	0.366542315	0.197515032	0.249291385	0.262645833	0.334429817	0.172226865	0.21147264	0.174097206	0.345332868	0.210391029	0.153076886	0.229869481	0.166134179	0.214988258	0.471990817	0.169930229	0.206718153	0.263657404	0.32622325	0.554120726	0.260682612	0.149554579	0.255291479	0.498298198	0.570057618	0.198250356	0.154442476	0.159317457	0.218856205	0.166334939	0.249536893	0.247037238	0.292750777	0.141314676
AJ.3.10	0.341166618	0.231933936	0.123125693	0.24514006	0.477225429	0.529733404	0.204188874	0.143911955	0.527367335	0.49002793	0.540410078	0.28423686	0.196139749	0.256921853	0.445466148	0.373760542	0.191632202	0.244650732	0.257288213	0.330488038	0.17090455	0.206400212	0.184247581	0.345216665	0.206258061	0.125033958	0.226408516	0.138081305	0.196125757	0.475891267	0.164964465	0.204610464	0.261697293	0.326418985	0.557424015	0.25874003	0.148585132	0.237280922	0.501628628	0.574403581	0.190637343	0.139653411	0.134867599	0.215673094	0.155549502	0.246069139	0.244013488	0.331562242	0.130104297
AJ.3.11	0.224851219	0.214029785	0.1829822	0.114947343	0.42686467	0.493074527	0.202402477	0.153337712	0.479312348	0.459856812	0.479767193	0.228211195	0.259162071	0.170000753	0.338919417	0.310905622	0.175318622	0.201308267	0.339912528	0.242682752	0.261612589	0.228164608	0.209553482	0.285611878	0.300720339	0.282379861	0.307254257	0.311984448	0.181163157	0.421106837	0.197500572	0.277050997	0.342274025	0.238662432	0.50932635	0.307446078	0.250054399	0.172851749	0.436862963	0.529342145	0.309580772	0.291224225	0.300723924	0.31977864	0.305213757	0.223171885	0.197757205	0.240133935	0.263878497
AJ.3.12	0.264016364	0.254045617	0.322593035	0.211839957	0.393850242	0.443984003	0.262713706	0.281995089	0.438370574	0.446255324	0.435533361	0.26731286	0.260023806	0.199162611	0.349190434	0.342337878	0.225629728	0.228491056	0.347835037	0.201397309	0.278077979	0.240878863	0.219437041	0.277955062	0.310668463	0.333841313	0.324561729	0.357119007	0.207394967	0.385767582	0.244625802	0.287513506	0.378190638	0.232473897	0.468611097	0.313672447	0.278296195	0.196340524	0.392798775	0.481827443	0.32193825	0.325958298	0.349484472	0.335402357	0.343613376	0.261517643	0.207706881	0.328566695	0.309025855
AJ.3.13	0.428881109	0.295692336	0.187008225	0.332631514	0.471539956	0.525950145	0.262129509	0.220763803	0.516124297	0.500659183	0.523020053	0.306986577	0.228918719	0.334520727	0.469206632	0.380281165	0.259602715	0.276004843	0.242390261	0.365896964	0.19126971	0.254844749	0.222543187	0.381590156	0.194249843	0.104609239	0.209762543	0.110234029	0.271380281	0.477754734	0.22591196	0.20795319	0.241873145	0.374390473	0.54872841	0.241006564	0.159095112	0.305223585	0.495261387	0.574109833	0.178854944	0.134211791	0.112115261	0.196792441	0.144345258	0.300857019	0.272922763	0.352604359	0.140127219
AJ.3.14	0.247160063	0.278199114	0.308922056	0.256298168	0.361296801	0.419283702	0.389875962	0.363012049	0.409047596	0.453900856	0.41524199	0.30207895	0.322922937	0.29775025	0.26164472	0.289778117	0.291257368	0.371170719	0.34713013	0.347302327	0.370422959	0.312283382	0.292374655	0.301346368	0.318288433	0.346477791	0.309789928	0.385473199	0.335726373	0.335832688	0.273233368	0.282883653	0.421103566	0.259182475	0.435106513	0.325600002	0.337480857	0.33864168	0.37342677	0.457225181	0.343584546	0.356801282	0.382761986	0.403311503	0.387979489	0.266594745	0.356221576	0.089508811	0.319072773
AJ.3.16	0.275519647	0.299741053	0.422556784	0.353872536	0.244731421	0.217877069	0.441630473	0.428419176	0.205632606	0.368983442	0.247557985	0.387364279	0.36843428	0.338249357	0.24643009	0.201289269	0.359805018	0.424103603	0.287005007	0.398106011	0.428288666	0.35203316	0.367662008	0.232919632	0.321506174	0.393892255	0.296411973	0.4402659	0.396310046	0.148318313	0.33436599	0.32596694	0.46264149	0.200832599	0.22831183	0.289360911	0.399259308	0.38904924	0.170580047	0.32952706	0.349466191	0.413612896	0.434214698	0.448117117	0.43922082	0.246882042	0.407399465	0.353913499	0.379947185
AJ.4.01	0.198512991	0.218272769	0.321355142	0.217594332	0.298554032	0.342718151	0.316197062	0.30373922	0.331271243	0.398855793	0.33338723	0.328048641	0.292778168	0.217478092	0.245103344	0.222180489	0.221078872	0.320640986	0.296309956	0.275697147	0.339618277	0.248650943	0.290198159	0.225255585	0.29497031	0.346896968	0.2783908	0.38732988	0.272760405	0.266844601	0.210053436	0.27513817	0.417761441	0.15188728	0.357904107	0.279085059	0.337864725	0.264042312	0.290334152	0.396698793	0.327972238	0.35921646	0.384004131	0.398106569	0.384860468	0.174577922	0.286114379	0.294795269	0.313540588
AJ.4.02	0.226475956	0.236018572	0.240730189	0.170728656	0.413859909	0.475053037	0.300838752	0.272024174	0.463233282	0.434202729	0.474441164	0.27705535	0.27493988	0.226899606	0.319922821	0.32473008	0.231059854	0.310777328	0.359176137	0.339133961	0.325058785	0.242671995	0.259256075	0.310962619	0.324407554	0.322563372	0.334661085	0.364349444	0.262391808	0.400429006	0.248410097	0.294895926	0.401308982	0.264564236	0.48911874	0.341959632	0.315831254	0.25470886	0.431311641	0.511705736	0.334210858	0.336381086	0.361156914	0.38399003	0.367354156	0.250231007	0.315305941	0.103813991	0.293907326
AJ.4.03	0.225614096	0.295402249	0.419430616	0.349288237	0.254847152	0.264612072	0.461427444	0.447651126	0.273727635	0.351919764	0.304214737	0.41125371	0.387292593	0.363417873	0.166805318	0.208997792	0.376116936	0.457267316	0.356883041	0.427830887	0.453912212	0.374898408	0.392380317	0.24326597	0.396960355	0.459050987	0.373162139	0.500099608	0.414264578	0.214551654	0.350009142	0.379118896	0.520708788	0.296205497	0.309850855	0.371482779	0.448714686	0.411062734	0.230479158	0.304811931	0.428585313	0.469550942	0.495136914	0.50598008	0.497281227	0.294057329	0.437206609	0.375928118	0.428155826
AJ.4.04	0.208852765	0.134060964	0.182270827	0.135770571	0.364945903	0.43361357	0.215604481	0.202547725	0.428728655	0.405451728	0.426331147	0.213366483	0.191004327	0.147304265	0.299098582	0.248086616	0.114373321	0.225205871	0.246911697	0.264042014	0.23367096	0.145219447	0.164509539	0.222073575	0.208488979	0.238101208	0.221673563	0.283140023	0.163828136	0.364477048	0.135517203	0.189384918	0.318972237	0.208081481	0.456277853	0.226595599	0.22599341	0.184300906	0.380500759	0.469572573	0.228865785	0.251027995	0.275782592	0.293094339	0.279519393	0.138853962	0.186618576	0.242452689	0.206828084
AJ.4.05	0.198970211	0.257190986	0.381907386	0.301453355	0.278101972	0.247175169	0.427363921	0.404851601	0.241905483	0.390614942	0.282314629	0.37219922	0.345964432	0.316756863	0.20806448	0.190741299	0.330286139	0.41646923	0.318765022	0.379768078	0.416236107	0.335883287	0.347630811	0.249284993	0.350359894	0.415483638	0.327009778	0.45595976	0.379420077	0.175797552	0.307242672	0.336782944	0.481453956	0.189597954	0.272030001	0.324882386	0.402334618	0.373837741	0.214484504	0.343051612	0.38390675	0.42682678	0.451598474	0.465902202	0.453415931	0.245692365	0.388756093	0.316762823	0.381927785
AJ.4.06	0.16642923	0.180790593	0.239694186	0.157765602	0.324417525	0.389248022	0.277117449	0.253493386	0.387487555	0.389394416	0.398190572	0.264729153	0.257846561	0.186141734	0.245594881	0.245075335	0.207071193	0.292004285	0.289539364	0.29557289	0.319925695	0.218306177	0.248909803	0.219028173	0.271740095	0.319886017	0.263753672	0.361790559	0.231582401	0.319808563	0.198658081	0.246781934	0.395826985	0.196735105	0.41561679	0.284363494	0.310691994	0.224653969	0.34371672	0.425203816	0.302585016	0.332296503	0.358246922	0.378341819	0.364177848	0.168632239	0.281106796	0.206031722	0.28560018
AJ.4.07	0.241628289	0.3181816	0.439431967	0.376117556	0.231780923	0.203338428	0.491999884	0.473514487	0.23586717	0.339214772	0.268735077	0.407283885	0.408774507	0.381557002	0.143364794	0.152314805	0.402577309	0.470989125	0.338113781	0.449451372	0.479581691	0.399455256	0.402510913	0.262193843	0.381046968	0.447212591	0.356601513	0.486577131	0.442118047	0.159553706	0.381435403	0.369211383	0.510916663	0.279370661	0.267258716	0.356821827	0.445558448	0.436689298	0.17689875	0.281792577	0.413728472	0.464761164	0.483210834	0.496505665	0.487861316	0.313018229	0.457484279	0.346535202	0.422006002
AJ.4.08	0.227525373	0.236093935	0.228134238	0.156279306	0.415891826	0.47573819	0.245737619	0.199689391	0.468355076	0.44812825	0.485224415	0.264639866	0.285080034	0.203305448	0.338009706	0.330543002	0.207886488	0.269242089	0.352955282	0.302130075	0.313056204	0.260351111	0.244997567	0.303882045	0.317075698	0.315531909	0.323656642	0.354406251	0.231615171	0.410375862	0.221461389	0.294696682	0.388271736	0.252350388	0.495800322	0.327063845	0.306449751	0.207416289	0.438247861	0.512264366	0.328404513	0.327386366	0.350588994	0.373139276	0.356797682	0.241173644	0.265835743	0.176510208	0.292525223
AJ.4.09	0.138923604	0.205336936	0.304876666	0.24209844	0.276594555	0.31616888	0.374007922	0.354300392	0.314644066	0.38789109	0.345990032	0.328024692	0.312998874	0.271151244	0.175498368	0.193437968	0.290816154	0.379792228	0.307939139	0.357199719	0.382693903	0.289216648	0.312750121	0.234431237	0.323467373	0.387833633	0.301209897	0.427180947	0.335489053	0.246821076	0.270812061	0.310864626	0.456255648	0.227799131	0.348449556	0.312561305	0.373018998	0.327446976	0.275714339	0.359899636	0.357764617	0.397491002	0.423770189	0.441055362	0.426516285	0.205081209	0.367292945	0.22912341	0.357414814
AJ.4.10	0.185299815	0.252526264	0.371116287	0.297887909	0.261108887	0.267543928	0.423272745	0.407451095	0.261296245	0.372955563	0.288543514	0.360919721	0.347934917	0.31866409	0.162464758	0.17314586	0.333827864	0.41936476	0.325198908	0.392339542	0.414198261	0.336976457	0.342637164	0.217425307	0.357431387	0.418815947	0.334324717	0.457675169	0.379620181	0.202541359	0.318803641	0.343315474	0.47979844	0.246619578	0.297702686	0.336386442	0.403101141	0.371485083	0.219441689	0.332729908	0.390402814	0.429233808	0.455269432	0.465232238	0.455319241	0.261555294	0.406681719	0.309459441	0.387762195
AJ.4.11	0.237065809	0.270113806	0.403154427	0.313127561	0.298985633	0.247715278	0.436687215	0.417203195	0.223437645	0.409942399	0.27901339	0.391686126	0.355024023	0.328002869	0.227834035	0.200490713	0.328203863	0.421313859	0.332340012	0.368348644	0.426816315	0.342713033	0.360477291	0.262868389	0.362028052	0.425813326	0.339144423	0.466621927	0.386181559	0.185574756	0.307410112	0.347585614	0.493352607	0.167442511	0.264261159	0.341946856	0.414866824	0.380944648	0.196168315	0.357704	0.398161236	0.437638735	0.46241353	0.475208645	0.464057591	0.256539728	0.380479985	0.357695986	0.391381355
AJ.4.12	0.193470902	0.250415378	0.358210857	0.215498059	0.345800147	0.379306005	0.354301994	0.334662072	0.355404907	0.417471164	0.36196074	0.359411768	0.333731099	0.228651131	0.260124184	0.27367045	0.265997609	0.356093574	0.345862496	0.269924142	0.396495237	0.294030816	0.332182995	0.273659515	0.349826631	0.402180988	0.339257659	0.443643622	0.323546921	0.301971488	0.265741103	0.329618365	0.472507582	0.211499589	0.380089959	0.3402604	0.389001838	0.302157867	0.32347202	0.406908937	0.377481926	0.414547413	0.439373177	0.454803395	0.441639838	0.238523816	0.301057123	0.32402619	0.364359801
AJ.4.13	0.206951297	0.205544517	0.219404999	0.096269697	0.39084116	0.457794903	0.244202554	0.200195187	0.442344294	0.438923732	0.446980236	0.237049019	0.263156119	0.156296514	0.303989398	0.279991558	0.167321452	0.222265772	0.322343453	0.206069085	0.284370518	0.236551103	0.221655411	0.266526962	0.287515597	0.291512546	0.290306005	0.326734246	0.220820041	0.380078867	0.175259272	0.253830437	0.359581243	0.182980666	0.470976127	0.29012313	0.275710202	0.203743066	0.403427426	0.493430007	0.306704248	0.301894324	0.322118451	0.342486693	0.328238524	0.204615489	0.174773892	0.237686894	0.264357023
AJ.4.14	0.16576926	0.17589207	0.291033875	0.228426181	0.27169843	0.336655042	0.342164942	0.32047339	0.325643609	0.343272234	0.34979498	0.271383596	0.264466801	0.234268951	0.183696256	0.151685132	0.230567654	0.327808341	0.228384706	0.341648322	0.330066957	0.246130388	0.249742308	0.177467057	0.259472103	0.321215362	0.238616531	0.36312245	0.298487519	0.260697097	0.214979194	0.236720479	0.388610682	0.241795935	0.362335742	0.238593246	0.307588799	0.296280621	0.284416212	0.37063491	0.293868151	0.333883422	0.359132329	0.373135408	0.36090503	0.18040606	0.300462281	0.251714862	0.284053574
AJ.4.15	0.253570823	0.304311995	0.269376097	0.196123914	0.457721899	0.50039683	0.277035131	0.179701703	0.492150424	0.51212235	0.50367322	0.323568459	0.351192491	0.25654834	0.358919107	0.397687121	0.265403921	0.263262493	0.42496906	0.230438296	0.351605995	0.326005797	0.309918644	0.367077963	0.387677324	0.379571955	0.393693047	0.402931008	0.27546694	0.440380375	0.278239422	0.36007573	0.427107662	0.288044247	0.523015878	0.398120482	0.352596694	0.257322235	0.459856341	0.539724626	0.400720145	0.384149275	0.395156084	0.410534326	0.395244757	0.303762366	0.278419211	0.274424334	0.357233982
AJ.4.16	0.387466779	0.425610473	0.546411891	0.495621408	0.242592764	0.262480116	0.562170139	0.55146302	0.25479347	0.306336811	0.148695037	0.506300039	0.48904663	0.466671743	0.314099927	0.327022595	0.498474475	0.544155467	0.379893572	0.515492013	0.550148865	0.476913885	0.499290293	0.290940906	0.429726873	0.510891912	0.391952421	0.546508178	0.524409166	0.229391186	0.462047526	0.445831778	0.562721097	0.411415856	0.131310196	0.383924045	0.521933981	0.511902027	0.259681436	0.22269101	0.458234269	0.53237	0.544158299	0.558615984	0.556696351	0.36788023	0.529961335	0.494551125	0.500832046
AX.1.01	0.294933502	0.259071119	0.319506479	0.285948721	0.338626906	0.399296266	0.299576131	0.354720941	0.392479794	0.410278297	0.38118845	0.246950412	0.267083916	0.252063314	0.307735948	0.28847949	0.252626057	0.301212025	0.290471231	0.241055993	0.254302042	0.240355507	0.235143596	0.229053868	0.278084874	0.323367009	0.275089556	0.338643871	0.224890284	0.342920941	0.245732721	0.263607348	0.341832841	0.257682457	0.416922228	0.262246719	0.265566981	0.221900424	0.348662866	0.440743874	0.29593978	0.311066001	0.330739365	0.302172834	0.313277434	0.248398987	0.254041258	0.343726169	0.301598445
AX.1.02	0.239497568	0.147089712	0.218613441	0.192314878	0.355853012	0.421645074	0.225458943	0.265186832	0.416447459	0.393573294	0.410854384	0.185872147	0.190631052	0.151828666	0.320131573	0.244642737	0.155538999	0.240805759	0.251472846	0.265594965	0.18731358	0.124558082	0.163710537	0.183199699	0.20162271	0.260741447	0.226239607	0.275559827	0.152860672	0.355523697	0.178897965	0.188187929	0.295523207	0.248418771	0.445385846	0.217688232	0.196352163	0.144214289	0.367786048	0.456781572	0.219055628	0.242555505	0.272217033	0.251552971	0.257695917	0.173130006	0.215323187	0.278022277	0.227759219
AX.1.04	0.243376161	0.242528102	0.331594248	0.28562502	0.279877153	0.321361926	0.388129165	0.412513514	0.316772268	0.41108053	0.309463641	0.27883968	0.30955277	0.285924544	0.211097144	0.195739482	0.276460197	0.35920633	0.280669895	0.335880474	0.329995446	0.263776651	0.288359004	0.235476537	0.268712875	0.347081891	0.271977117	0.34259605	0.32672787	0.247361209	0.293972912	0.246023752	0.366772924	0.2496643	0.342532903	0.259181153	0.317649341	0.318623821	0.268904375	0.376327163	0.291927437	0.33848121	0.345328638	0.343378229	0.338726069	0.258776731	0.345850308	0.303653209	0.329443198
AX.1.05	0.384514833	0.312832643	0.3165369	0.309710878	0.457787657	0.511702421	0.287985093	0.356388093	0.510293091	0.488592219	0.492240865	0.229121564	0.277820405	0.296241028	0.441356573	0.404502172	0.277985628	0.289898147	0.38666646	0.294282865	0.234813248	0.257962195	0.241179411	0.342673613	0.339355306	0.332912435	0.362979421	0.333082061	0.215762123	0.466980095	0.312086982	0.319004862	0.286432468	0.328217351	0.531850547	0.350110902	0.262079283	0.202308944	0.468551528	0.554146483	0.33474743	0.303908811	0.321934712	0.266598846	0.301188362	0.343705092	0.278074343	0.365656535	0.324778573
AX.1.06	0.282731638	0.25773229	0.255935361	0.176929825	0.43781946	0.496300698	0.192191583	0.17370002	0.494030768	0.472959807	0.485660468	0.250473992	0.24761786	0.184374943	0.417446321	0.376534151	0.209561693	0.198998433	0.368169983	0.204109587	0.242208379	0.20185467	0.236901905	0.310830015	0.313434366	0.299647512	0.338607549	0.306404225	0.179960771	0.443634844	0.252306682	0.287085483	0.340207972	0.271786489	0.524036471	0.3291797	0.249163215	0.145996993	0.45129611	0.54217327	0.31207978	0.272140334	0.298949604	0.29721197	0.29506279	0.282551778	0.21062787	0.329110934	0.282234095
AX.1.07	0.346885911	0.261031846	0.29501644	0.283127216	0.405025434	0.469832015	0.288923337	0.340869409	0.468411441	0.451081019	0.453993703	0.190198379	0.265975653	0.255379181	0.374430683	0.320899326	0.236464379	0.296140329	0.322661081	0.289135533	0.212213116	0.232224048	0.207334614	0.268652544	0.275694378	0.303967626	0.29933903	0.293231342	0.19770099	0.4089687	0.260190137	0.234951265	0.228347154	0.304772648	0.489340962	0.28548998	0.223858972	0.200821013	0.419082573	0.50612696	0.279226512	0.280256122	0.293697241	0.21058296	0.243213298	0.29214532	0.269247339	0.328912541	0.286468598
AX.1.08	0.301255624	0.221411366	0.268390324	0.242715031	0.381223513	0.447295221	0.267213513	0.31943698	0.445602433	0.409446507	0.433934784	0.178216996	0.227697248	0.218307776	0.351438291	0.297658472	0.210637021	0.258475831	0.30157927	0.28510457	0.212943924	0.188493242	0.180665012	0.244115134	0.250711497	0.290842158	0.275346482	0.297105897	0.179685468	0.382045981	0.253240276	0.239321012	0.289505186	0.288905556	0.468108164	0.262749879	0.227296205	0.168199488	0.392364649	0.483804528	0.25352981	0.271464913	0.291242928	0.246477448	0.272991296	0.252661563	0.255784152	0.302092747	0.261397754
AX.1.10	0.217594049	0.213848103	0.245856876	0.21578268	0.340376511	0.392454488	0.310411228	0.318880485	0.387076556	0.430156439	0.381543718	0.245127822	0.282738643	0.230378249	0.245570688	0.261486752	0.215225656	0.300409091	0.304710041	0.259536409	0.298250279	0.228184709	0.245313059	0.232970363	0.279250827	0.321946725	0.276244344	0.353632939	0.25672308	0.327506166	0.208884412	0.25616122	0.385574656	0.218209052	0.41592783	0.273395329	0.294451942	0.248069745	0.339400324	0.438821776	0.303245354	0.324504513	0.343870183	0.356422722	0.345817638	0.211429937	0.280231897	0.278438578	0.296351409
AX.1.11	0.285341732	0.278330812	0.338088856	0.209048587	0.381423637	0.402571519	0.307671133	0.297318695	0.394590779	0.473188669	0.391214936	0.316220588	0.307458581	0.220145268	0.325186743	0.302131804	0.239823261	0.258751795	0.352119179	0.170729633	0.331993182	0.277058257	0.284202418	0.303791914	0.315575458	0.328276285	0.317702782	0.371186521	0.284458346	0.34741245	0.232420189	0.288193452	0.407256415	0.166783594	0.424434774	0.321895901	0.328740827	0.260801034	0.353086784	0.47431717	0.337373462	0.342674554	0.360738775	0.376696499	0.367870865	0.260033937	0.205223472	0.336930654	0.310839431
AX.1.12	0.316586485	0.291602259	0.32259126	0.230714544	0.439700858	0.47667658	0.305769768	0.273439815	0.468966262	0.482916602	0.461429797	0.313220979	0.306947618	0.239104721	0.398223889	0.383225509	0.242056623	0.192018378	0.367361675	0.196622946	0.321481308	0.263147103	0.293709489	0.338881727	0.320526209	0.331870572	0.3417928	0.354843747	0.279395578	0.428713287	0.28078455	0.302126226	0.393036991	0.276295149	0.494869573	0.338084865	0.317086594	0.253937175	0.425985327	0.518621506	0.322890798	0.330774533	0.344671373	0.362421326	0.3548085	0.309883008	0.244337031	0.352826778	0.310576001
AX.1.13	0.248791939	0.240809388	0.297548107	0.211788037	0.377362769	0.420818866	0.251890584	0.281066042	0.418106341	0.462144402	0.41144145	0.269323675	0.269318534	0.185386574	0.333610577	0.327652867	0.215001595	0.264056219	0.336683237	0.196166092	0.275584989	0.225577834	0.243203325	0.260261474	0.29910143	0.338699717	0.311127337	0.354847002	0.210345121	0.369783423	0.219637639	0.274084901	0.374629364	0.219038585	0.442400276	0.302922574	0.272979108	0.185841491	0.372108628	0.465350005	0.31729763	0.323813773	0.346682635	0.330971004	0.33689967	0.24100013	0.216862961	0.346390726	0.315930918
AX.1.14	0.247370955	0.242354048	0.276907178	0.201131793	0.373975262	0.435096854	0.208512813	0.250401749	0.420081899	0.479770039	0.410970156	0.261806803	0.272288352	0.198394534	0.340297302	0.30932023	0.20152878	0.240348785	0.342628614	0.203270929	0.238794256	0.223931992	0.22583125	0.268558711	0.306083538	0.315630846	0.310380063	0.326136048	0.174313539	0.369656066	0.216830616	0.274183645	0.346823849	0.199438663	0.448246565	0.302246893	0.251152591	0.147360599	0.380166846	0.480939721	0.321818138	0.298560507	0.318329569	0.301201555	0.307174207	0.232177141	0.216423455	0.323049006	0.299955624
AX.1.15	0.306784916	0.313014507	0.412372709	0.347252999	0.272540889	0.312454398	0.404726923	0.420117964	0.281134042	0.386524736	0.267811285	0.374458063	0.35769439	0.329853085	0.261316062	0.289077308	0.344399639	0.372154651	0.328496709	0.353558462	0.401611505	0.327836165	0.355344773	0.229212506	0.346650973	0.399952288	0.319189253	0.44269012	0.371033734	0.257025316	0.321530212	0.344352603	0.462642587	0.272427797	0.291553142	0.311418989	0.403622372	0.361964859	0.268027333	0.344886133	0.373724802	0.410669276	0.430103029	0.437855373	0.43578846	0.260894209	0.360740616	0.39600978	0.378521584
AX.2.01	0.300356459	0.287270803	0.297454405	0.219083998	0.460965533	0.495611844	0.232813032	0.251284626	0.487246336	0.508621049	0.48215532	0.246151655	0.289810623	0.217184634	0.413953246	0.401936294	0.225524933	0.228206445	0.398126587	0.206956527	0.227783271	0.24427241	0.236894221	0.327301298	0.346924491	0.34963603	0.373861671	0.335958499	0.180959267	0.448687294	0.267202339	0.305068743	0.326380597	0.28313892	0.517563603	0.361200637	0.266660237	0.159583596	0.446700088	0.536707269	0.343258718	0.32177416	0.332704756	0.280153449	0.300977697	0.311985427	0.227446456	0.366469841	0.330041693
AX.2.02	0.336405872	0.355358522	0.326061138	0.28385535	0.491050679	0.519903882	0.26486529	0.274670113	0.499960868	0.519433259	0.497643263	0.342258524	0.341318913	0.288760987	0.470210441	0.460457108	0.310434853	0.294947664	0.449606137	0.301543992	0.322992915	0.325392666	0.345109268	0.402447015	0.417374177	0.39000951	0.42238692	0.391666769	0.282956807	0.484499047	0.339330992	0.400472732	0.368442642	0.34985263	0.523568022	0.424122164	0.355287222	0.259820269	0.494062417	0.551363098	0.411843655	0.368667276	0.384189858	0.366364732	0.36864285	0.353435719	0.285722373	0.405170383	0.380528487
AX.2.03	0.257240272	0.194607011	0.217937574	0.180038903	0.395056476	0.46102568	0.201995926	0.241069007	0.458003261	0.425855877	0.452600704	0.19173258	0.215905961	0.155129885	0.366992393	0.30685296	0.153271	0.229064629	0.309619709	0.255415182	0.199907077	0.160634643	0.183969907	0.238926266	0.25738034	0.268068703	0.285465042	0.278319111	0.143809826	0.39780273	0.199160667	0.229025429	0.293797351	0.24445643	0.486874415	0.272836093	0.216082561	0.134372686	0.413766954	0.499307892	0.260304166	0.246081533	0.27337091	0.256123715	0.260474463	0.222148104	0.207387537	0.285557217	0.248078803
AX.2.05	0.303864875	0.301968475	0.3269705	0.245929532	0.46711994	0.505863325	0.245094763	0.298814054	0.476087601	0.534384208	0.464765116	0.275156535	0.315248223	0.25828226	0.434585941	0.413837261	0.26158404	0.252804112	0.408721755	0.248837519	0.250633964	0.276321122	0.265622434	0.351168337	0.363288371	0.374035659	0.389087366	0.35352692	0.212526515	0.45255219	0.307661499	0.338862231	0.327695775	0.300427525	0.504677049	0.363103765	0.294571864	0.187535269	0.453936415	0.541612504	0.36294205	0.337562222	0.347574526	0.293152019	0.318924978	0.328891414	0.254970659	0.372805239	0.365327916
AX.2.06	0.302199895	0.323906556	0.41154885	0.362474892	0.288558298	0.342650073	0.409172232	0.434640168	0.272294026	0.407511433	0.247944457	0.391341142	0.380426589	0.359751683	0.295387422	0.318538736	0.358910854	0.406358528	0.352502314	0.382330214	0.394964074	0.356869179	0.373690612	0.211239318	0.366921784	0.41681466	0.327172013	0.455724858	0.380867454	0.260351746	0.3560657	0.383071828	0.469244479	0.32138887	0.27172904	0.301282134	0.406615409	0.370711869	0.286713294	0.360058356	0.390071204	0.417526773	0.441476196	0.445975601	0.442405472	0.273269332	0.391046158	0.399701891	0.410461823
AX.2.07	0.248925795	0.234982981	0.236316339	0.145620177	0.418519709	0.480664785	0.204543443	0.217493812	0.477072332	0.457656765	0.471753921	0.219539316	0.253405509	0.159914127	0.362161524	0.346575496	0.170968127	0.212174794	0.352220969	0.169079108	0.224786469	0.212711385	0.194594459	0.28138907	0.30725391	0.301004798	0.325125752	0.318678249	0.155273178	0.419930919	0.212328642	0.276214954	0.340537823	0.229822449	0.504941238	0.320654109	0.228733912	0.142120435	0.432497076	0.521086037	0.313216123	0.284585655	0.307458835	0.29392293	0.297862146	0.262010187	0.163292448	0.303018473	0.279456231
AX.2.08	0.228476929	0.235077764	0.291306742	0.168213122	0.392393604	0.430930077	0.280044842	0.245921842	0.411282298	0.474159738	0.406498986	0.297463183	0.293853788	0.189882347	0.335262045	0.33031244	0.204990858	0.245726927	0.353337644	0.217077862	0.323100952	0.243141519	0.267263415	0.287892669	0.31010734	0.352463562	0.33048451	0.373101864	0.25818907	0.374307531	0.229859718	0.270638054	0.406225349	0.210429297	0.440268947	0.321633188	0.319433762	0.229244665	0.375089384	0.459390001	0.331464459	0.342445946	0.363107533	0.379692708	0.366820216	0.242228075	0.25405606	0.316070674	0.317746175
AX.2.11	0.32203771	0.3344472	0.41719732	0.383157943	0.307694873	0.337689102	0.417878681	0.459978032	0.279247613	0.437811049	0.256304384	0.366767161	0.381507431	0.362318155	0.30095724	0.272212535	0.360456983	0.401275274	0.327638197	0.371915615	0.37743884	0.347235979	0.354825861	0.232213506	0.335720165	0.397335014	0.306357236	0.419116904	0.367496358	0.251765312	0.361556169	0.347456974	0.435023286	0.304015714	0.281280253	0.279494377	0.364010412	0.357958979	0.27907577	0.374254564	0.357866265	0.392627162	0.409000779	0.40311516	0.407187064	0.292601054	0.389702669	0.393501743	0.395057451
AX.2.12	0.276800221	0.217531585	0.240350977	0.182322794	0.403629957	0.467184959	0.21026626	0.233329334	0.46377553	0.437204696	0.456574332	0.216172113	0.224927429	0.17088652	0.379942838	0.321312519	0.162410934	0.169625903	0.315019746	0.222553626	0.222555194	0.189652198	0.196065774	0.272274253	0.264156488	0.264815836	0.293510596	0.277860692	0.186062622	0.409207545	0.202349194	0.23292146	0.301919057	0.229450077	0.492020442	0.275829672	0.222979413	0.155513243	0.416893511	0.508833623	0.268156616	0.245271559	0.267516819	0.271097183	0.259349388	0.246347733	0.180058825	0.295849013	0.242984028
AX.2.13	0.252789687	0.223890815	0.257258547	0.163016902	0.377786852	0.442982507	0.208643629	0.185998224	0.436671641	0.440145932	0.427650834	0.26869492	0.262490647	0.172486709	0.368996389	0.316707326	0.20014913	0.196545048	0.304065968	0.217416112	0.269351901	0.215428735	0.250703172	0.25507187	0.265458095	0.283309131	0.266508671	0.316574269	0.200366938	0.387409315	0.194344496	0.239994504	0.349846018	0.205712423	0.46498301	0.270438831	0.277139394	0.172776047	0.396130862	0.487198115	0.280522378	0.285403699	0.303733989	0.322576961	0.310867621	0.201590345	0.204890704	0.314793243	0.265004503
AX.2.14	0.322997939	0.309105011	0.282961246	0.251095597	0.470763567	0.509192163	0.178551136	0.265160016	0.502226821	0.50665611	0.482758444	0.231283641	0.277900634	0.229806958	0.452079739	0.428968852	0.259890479	0.251741539	0.405284779	0.272238762	0.247916519	0.257891251	0.287708316	0.361716894	0.361337127	0.345970013	0.382567086	0.33100988	0.209737542	0.468454805	0.302488047	0.340385527	0.271706359	0.322525087	0.52798839	0.366059134	0.286448367	0.178678461	0.473395098	0.553414453	0.353896313	0.301110891	0.321060759	0.267418394	0.29535267	0.328878561	0.237540469	0.386082559	0.332819706
AX.3.01	0.353711826	0.324065386	0.375289231	0.360939393	0.359492324	0.410100775	0.342252866	0.417771686	0.4006046	0.464653411	0.380981385	0.26307109	0.325035865	0.325758376	0.344389843	0.313135505	0.323484345	0.354354895	0.322265739	0.309731394	0.291741963	0.298494455	0.288853007	0.286914799	0.302827696	0.351988808	0.297946225	0.356765194	0.274854605	0.357417332	0.320096651	0.291317603	0.314506557	0.31523509	0.421143554	0.284502208	0.295529305	0.261751545	0.359943095	0.444657022	0.317741749	0.336087103	0.345502866	0.2863415	0.328059121	0.303483479	0.322278827	0.385673626	0.34898893
AX.3.02	0.418566107	0.260931323	0.224653571	0.313283638	0.450466587	0.510755579	0.228428974	0.277766358	0.507132515	0.482833854	0.494989157	0.180314881	0.193921225	0.287664708	0.450928043	0.347282395	0.200950001	0.261987634	0.258633425	0.330647852	0.124711004	0.169253278	0.155681019	0.327795593	0.204149203	0.194891591	0.229523375	0.173512207	0.172032038	0.457758216	0.224346329	0.18719681	0.116673923	0.369443552	0.530565563	0.220910641	0.145586977	0.193389702	0.471640357	0.557218432	0.192874524	0.179225377	0.180659833	0.097818972	0.135122396	0.295811272	0.243659085	0.356732941	0.20384813
AX.3.03	0.411294501	0.296598622	0.2892097	0.312623975	0.452013923	0.512591109	0.271880722	0.334743191	0.513016057	0.476034761	0.497320613	0.185735095	0.257231218	0.281148184	0.44387094	0.350025043	0.250415085	0.282145765	0.336236174	0.324305995	0.192085404	0.225204084	0.212758936	0.323264729	0.283406257	0.275094724	0.310945774	0.258224501	0.193096524	0.461240286	0.284660304	0.250798277	0.18043872	0.36243605	0.533109789	0.300153181	0.20730762	0.180961548	0.47149064	0.5525572	0.27425268	0.25633776	0.261791482	0.177935141	0.209343377	0.324072689	0.267577022	0.356301234	0.26995535
AX.3.04	0.391717289	0.230454163	0.152359313	0.28830255	0.442070574	0.503792119	0.234690419	0.239503813	0.500284483	0.47386008	0.491695272	0.210453179	0.168075942	0.261465588	0.429236181	0.321563464	0.170933874	0.244939622	0.189591668	0.329304647	0.10718452	0.163860181	0.133281328	0.324033709	0.121107698	0.120284958	0.159561553	0.089573991	0.193795914	0.438313683	0.178934816	0.113743449	0.141707297	0.351676123	0.523335943	0.173333185	0.079719725	0.22356929	0.463060777	0.545422598	0.113658637	0.103246358	0.09951177	0.096455999	0.068557056	0.280309426	0.235652064	0.319006082	0.118103145
AX.3.05	0.30088972	0.278779997	0.343668169	0.313382515	0.312145563	0.366623385	0.332977288	0.379327456	0.354004494	0.402236641	0.343845191	0.267361647	0.295237425	0.27424736	0.277493043	0.260785196	0.277827298	0.324741175	0.284593733	0.267066136	0.280501602	0.261788866	0.259498837	0.221315312	0.275018405	0.326926121	0.261050418	0.343318656	0.252633001	0.296155508	0.264824132	0.265771881	0.356194093	0.257152148	0.378422637	0.250020232	0.275790757	0.25745319	0.317943995	0.413914993	0.297017567	0.318859475	0.338118404	0.317674624	0.329026746	0.248706675	0.278830334	0.353075473	0.308680116
AX.3.06	0.382593205	0.294809518	0.326304551	0.328689937	0.421606215	0.478979268	0.301031456	0.370129378	0.477326867	0.463296955	0.461412047	0.22107842	0.287227776	0.292414128	0.411369881	0.343251708	0.282561611	0.315081901	0.330952036	0.317644569	0.225844482	0.250042021	0.249555278	0.305159439	0.278706439	0.314085618	0.305945529	0.295613414	0.225667591	0.427837486	0.301387266	0.257784402	0.24178771	0.345237697	0.498024812	0.294565549	0.245848798	0.217946256	0.436475604	0.517370392	0.283332608	0.295931252	0.297818143	0.223281185	0.254394678	0.318969434	0.284934857	0.363396238	0.309955383
AX.3.07	0.306782046	0.304538414	0.416571107	0.378607524	0.224394687	0.219642272	0.445912207	0.456418937	0.209514084	0.339155055	0.206233822	0.374610034	0.378308863	0.347638524	0.219871992	0.199111695	0.354412698	0.410507124	0.278576836	0.383690895	0.411315404	0.336344511	0.371642618	0.203136617	0.308953436	0.385378698	0.297183723	0.414661157	0.385450947	0.161345518	0.338111192	0.313810384	0.436973334	0.272586589	0.233413907	0.281635243	0.382066216	0.376107292	0.174621404	0.302001315	0.342737953	0.402252	0.41174906	0.420616382	0.419042826	0.289484896	0.399187068	0.394572289	0.370422529
AX.3.08	0.302319136	0.226839729	0.222649588	0.243520004	0.358958482	0.425140671	0.296879615	0.315702207	0.417061378	0.440501065	0.412371133	0.19221615	0.254780116	0.233193929	0.282610006	0.235112385	0.199504632	0.269850678	0.258536341	0.303360636	0.236926252	0.201596653	0.213363095	0.250086321	0.211265699	0.255533576	0.224594291	0.240687852	0.243455437	0.357493077	0.208539259	0.171389334	0.274286632	0.271462193	0.446095548	0.222865892	0.223691768	0.241597491	0.373270395	0.461239135	0.217165353	0.241962045	0.248172751	0.251833942	0.240774565	0.233667223	0.259572054	0.237802416	0.241461216
AX.3.09	0.274039686	0.267766542	0.359754263	0.311478056	0.272694149	0.335791195	0.362555687	0.405117664	0.319583212	0.395075243	0.304802366	0.272373287	0.30855504	0.284852173	0.246939255	0.22826612	0.28946983	0.362703347	0.277757122	0.310045112	0.309045643	0.278919757	0.256915151	0.210285089	0.281875567	0.352621893	0.271926453	0.369622736	0.27183638	0.252583465	0.295180999	0.268891445	0.373685245	0.260618719	0.33517402	0.247875047	0.291144661	0.271556677	0.275408211	0.365418461	0.310327177	0.347973068	0.364956542	0.335837415	0.349139418	0.246408735	0.333737476	0.33833405	0.325957295
AX.3.10	0.286311531	0.206357965	0.263065401	0.231851116	0.367974738	0.430780235	0.2398423	0.282039396	0.415858694	0.394694222	0.409387746	0.198021681	0.211047251	0.198817336	0.344917823	0.272736957	0.198690042	0.226358642	0.263343844	0.254498966	0.207177854	0.181721985	0.180025584	0.212092604	0.240151605	0.266675895	0.235889684	0.283258618	0.167305508	0.368087103	0.219426096	0.235133542	0.297857104	0.264440696	0.443662873	0.219389653	0.214507251	0.164680121	0.378139148	0.472932441	0.244063529	0.258236955	0.275295365	0.253825466	0.264365539	0.208969712	0.199444759	0.324537638	0.243301431
AX.3.11	0.292370056	0.304245277	0.417630382	0.349413119	0.228466953	0.244994856	0.446721507	0.443984409	0.203794547	0.361383514	0.189567277	0.370885364	0.375445404	0.34181594	0.209383589	0.190161354	0.34569381	0.415399711	0.28985715	0.38472896	0.422445387	0.345703423	0.358366785	0.192017954	0.314061447	0.384662409	0.279031029	0.430144278	0.390784843	0.140463982	0.332063038	0.318031728	0.454329144	0.246542423	0.211581521	0.266767298	0.391495932	0.383354434	0.176072192	0.30776923	0.347343448	0.410568892	0.423913401	0.433324177	0.430106333	0.256367101	0.399771172	0.362696427	0.370514787
AX.3.12	0.386176237	0.240190617	0.231864186	0.284105608	0.4267052	0.487009922	0.224256175	0.2811101	0.487830768	0.455396503	0.477251332	0.154272338	0.192766018	0.253224334	0.41629829	0.320306604	0.18725359	0.246267888	0.270874455	0.309213017	0.14144158	0.160586893	0.152744166	0.296450539	0.213639107	0.209954857	0.24158027	0.202693913	0.148544989	0.434910795	0.224357052	0.183180472	0.180354574	0.338304985	0.511939013	0.232791659	0.152670325	0.16044147	0.444069964	0.53294173	0.20440709	0.195019314	0.20331059	0.140934574	0.176867344	0.274209272	0.230624655	0.32903941	0.206384978
AX.3.13	0.332167387	0.323686957	0.399309697	0.370449271	0.305543993	0.350772874	0.375377332	0.440297439	0.327369947	0.39894545	0.309263991	0.300551585	0.339587574	0.330657646	0.283371079	0.276876206	0.333436069	0.379475245	0.301626459	0.32507196	0.322409012	0.310980682	0.301947228	0.233583996	0.308306029	0.368512235	0.294773458	0.382474783	0.289615974	0.280726354	0.323393023	0.303337633	0.376427308	0.315283691	0.344580686	0.272118111	0.32281183	0.2822484	0.298998929	0.382737865	0.330691786	0.366629176	0.378529268	0.338417696	0.360628612	0.29543832	0.344122749	0.393263781	0.357650863
AX.3.14	0.327033584	0.239014172	0.302837624	0.296859798	0.32205517	0.396183604	0.299873263	0.350018547	0.380519987	0.423629725	0.365984565	0.229984511	0.262885127	0.26240194	0.318012979	0.231134908	0.236357693	0.292032606	0.245762841	0.315878134	0.235557743	0.216813819	0.240466255	0.222503507	0.213903895	0.281287544	0.214505961	0.26340162	0.244841726	0.321188436	0.243745532	0.202035385	0.248421706	0.280757044	0.398335261	0.196545425	0.243308541	0.232523682	0.338420789	0.429927979	0.228333217	0.268871216	0.271900845	0.222378105	0.227420907	0.220533294	0.277074144	0.337437845	0.274516556
AX.3.15	0.388517235	0.247072967	0.227333449	0.311984536	0.421049686	0.481393698	0.239947189	0.281425874	0.477586344	0.480094031	0.467713221	0.196354972	0.208028802	0.275508195	0.413388344	0.311505195	0.190034916	0.253471059	0.238323706	0.315097247	0.158508021	0.176804574	0.184007652	0.304461644	0.191067101	0.21218543	0.214705891	0.186315482	0.200791033	0.423875547	0.197595335	0.161781572	0.133645729	0.331740966	0.498147402	0.205646188	0.169837437	0.217809277	0.438681216	0.527484545	0.196409102	0.196363065	0.192728227	0.126033703	0.148668544	0.269258821	0.232555538	0.34543913	0.209271226
[truncated: 193 more columns]
